# Supplementary material for: Multi-trait genome-wide association study of opioid addiction: OPRM1 and beyond
Source: Sci Rep. 2022 Oct 7;12:16873. doi: 10.1038/s41598-022-21003-y (PMC9546890; doi:10.1038/s41598-022-21003-y)
Supplement: Supplementary file 2 — Supplementary Tables. [file 41598_2022_21003_MOESM2_ESM.xlsx]

## Sheet: Contents
Supplementary Tables
Table	Title
Supplementary Table 1	Descriptive statistics for GENOA, MVP, PGC and Partners Health
Supplementary Table 2	Linkage disequilibrium score regression (LDSC) Genetic Correlations Among Different OA Cases and Controls definitions​
Supplementary Table 3	Results for variants with p<0.0001 in meta-analysis of African ancestry GENOA subjects
Supplementary Table 4	Results for variants with p<0.0001 in meta-analysis of European ancestry GENOA subjects
Supplementary Table 5	Results for variants with p<0.0001 in meta-analysis of African and European ancestry GENOA subjects
Supplementary Table 6	LDSC QC Steps
Supplementary Table 7	genomicSEM QC steps
Supplementary Table 8	Genome-wide significant variants from gSEM analysis
Supplementary Table 9	European Linkage Disequalibrium for Genome-wide Significant Variants in OPRM1 plus rs1799971
Supplementary Table 10	European High Linkage Disequalibrium SNPs to chromosome 4 SNP rs28386914, which were tested in the gSEM analyses
Supplementary Table 11	Genetic correlation between OA and brain-related traits
Supplementary Table 12	Full MAGMA results from analysis of summary statistics from gSEM analysis
Supplementary Table 13	FURIN variants associated with OA in standard meta-analysis of non-overlapping cohorts
Supplementary Table 14	Full S-PrediXcan results
Supplementary Table 15	Colocalization Results Across Three GWAS Loci and 10 Brain Regions Nominated from S-PrediXcan Analyses
Supplementary Table 16	GTEx test of rs17514846 as a cis-eQTL for FURIN
Supplementary Table 17	Query results for OPRM1 from the (a) PHAROS interface for Illuminating the Druggable Genome, (b) CLUE Drug Repurposing Hub, and (c) Drug Gene Interaction Database.
Supplementary Table 18	Query results for FURIN from the (a) PHAROS interface for Illuminating the Druggable Genome, (b) CLUE Drug Repurposing Hub, and (c) Drug Gene Interaction Database
Supplementary Table 19	(a) OPRM1, (b) PPP6C, and (c) FURIN Open Target Lists
Supplementary Table 20	Look up of variants and gene previously reported as genome-wide significant in either variant- or gene-based analyses.
Supplementary Table 21	rs13333582 eQTL results from GTEx Portal
Supplementary Table 22	Genotype QC details for GENOA cohorts
Supplementary Table 23	Lambdas for African and European ancestry GENOA cohorts from QQ plots.
Supplementary Table 24	OPRM1 haplotype counts for all haplotypes observed across cohorts
Supplementary Table 25	GWAS datasets and phenotypes tested for genetic correlation with OA

## Sheet: Table1
Supplementary Table 1. Descriptive statistics for GENOA, MVP, PGC and Partners Health. Cohort=cohort name included in the analysis; Short Name=a short name referred to the cohort within the manuscript; N, Total=total sample size for the cohort. N (%), Female = number and percentage of the cohort which are female (if known). Mean Age (SD) = mean and standard deviation of the cohort, if known. N (%…
		African Ancestry				European Ancestry
Cohort	Short Name	N, Total	N (%), Case	N (%), Control	N, Effective	N, Total	N (%), Case	N (%), Control	N, Effective	Opioid Dep Basis	Controls	PMID	dbGaP	GENOA
ADAA	ADAA	1825	220 (12.1)	1605 (87.9)	773.918					DSM	Exposed + Unexposed	N/A	N/A	Yes
Addictions - Kreek	Kreek	690	402 (58.3)	288 (41.7)	671.165	556	188 (33.8)	368 (66.2)	498	FOU	Unexposed	18518925	phs001109	Yes
ALIVE	ALIVE	1798	1133 (63.0)	665 (37.0)	1676.18					FOU	Exposed + Unexposed	1661376	phs001494	Yes
CaTS2 - CATSMOLE	CaTS2-MOLE					3162	1240 (39.2)	1922 (60.8)	3015	DSM	Unexposed	N/A	phs000277	Yes
CaTS2 - PERTHUNT	CATS-PERTHUNT					1920	721 (37.6)	1199 (62.4)	1801	DSM	Unexposed	N/A	phs000277	Yes
COGA	COGA	3348	144 (4.3)	3204 (95.7)	551.226	7631	337 (4.4)	7294 (95.6)	1288	DSM	Exposed + Unexposed	31090166, 31270906	phs000125, phs000763, phs001208	Yes
deCODE	deCODE					275468	971 (0.4)	274497 (99.6)	3870	DSM	Public	N/A	N/A	Yes
Op Dep Bulgaria	ODB					2765	1739 (62.9)	1026 (37.1)	2581	DSM	Public	21277709	phs001804	Yes
Urban Health Study	UHS	5536	1311 (23.7)	4225 (76.3)	4002.15	9244	741 (8)	8504 (92)	2726	FOU	Public	25786224	phs000454	Yes
Vancouver Injection Drug Users Study	VIDUS					2175	179 (8.2)	1996 (91.8)	657	FOU	Public	11531048	N/A	Yes
Yale-Penn - Alcohol Dependence GWAS	Yale-Penn - GO	1751	293 (16.7)	1458 (83.3)	976	895	468 (52.3)	427 (47.7)	893	DSM-dx	Exposed	18930185	phs000425	Yes
Yale-Penn - Substance Dependence GWAS	Yale-Penn - CIDR	1111	353 (31.8)	758 (68.2)	963	1014	697 (68.7)	317 (31.3)	872	DSM-dx	Exposed	16642432	phs000952	Yes
Million Veterans Program	MVP					79729	8529 (10.7)	71200 (89.3)	30466	EHR-ICD9 & 10	Exposed	32492095	N/A	No
Million Veterans Program+SAGE+Yale-Penn	MVP-SAGE-YP					82707	10544 (12.7)	72163 (87.3)	36799	EHR-ICD9 &10+DSM-dx	Exposed	32492095	N/A	No
Psychiatric Genomics Consortium	PGC-SUD					8676	4503 (51.9)	4173 (48.1)	8663	DSM-IV	Unexposed	32099098	N/A	No
Partners Health	PH					11782	1039 (8.8)	10743 (91.2)	3790	EHR-ICD9 &10	Exposed	32961455	N/A	No

## Sheet: Table2
Supplementary Table 2. Linkage disequilibrium score regression (LDSC) Genetic Correlations Among Different OA Cases and Controls definitions​. rg (se) = genetic correlation and its standard error between the two cohorts.
Cohort 1​	Cohort 2​	rg (se)​
GENOA (varied cases and controls)​	MVP (ICD cases and exposed controls)	0.93 (0.11)​
GENOA (varied cases and controls)​	PGC (DSM-IV cases and unexposed controls)​	1.20 (0.16)​
GENOA (varied cases and controls)​	PH (ICD cases and exposed controls)	1.02 (0.20)​
MVP (ICD cases and exposed controls)​	PGC (DSM-IV cases and unexposed controls)​	1.06 (0.19)​
MVP (ICD cases and exposed controls)	PH (ICD cases and exposed controls)	1.04 (0.23)​
PGC (DSM-IV cases and unexposed controls)​	PH (ICD cases and exposed controls)	1.03 (0.39)​
GENOA, Genetics of Opioid Addiction Consortium
MVP, Million Veterans Program phases 1 and 2
PGC, Psychiatric Genetics Consortium - Substance Use Disorder Group
PH, Partner's Health cohort
(case and control definitions)
Varied cases and controls includes frequency of opioid used based cases, diagnosed cases, opioid exposed controls, and population controls.
ICD, International Classification of Disease versions 9 and 10
DSM-IV, Diagnostic and Statistical Manual - 4th addition opioid used disorder diagnoses

## Sheet: Table3
Supplementary Table 3. Results for variants with p<0.0001 in meta-analysis of African ancestry GENOA subjects
MarkerName	CHR	POS	Allele1	Allele2	Effect	StdErr	P.value	Direction	HetISq	HetChiSq	HetDf	HetPVal	adaa.aa.REF	adaa.aa.ALT	adaa.aa.N_INFORMATIVE	adaa.aa.AF	adaa.aa.INFORMATIVE_ALT_AC	adaa.aa.CALL_RATE	adaa.aa.HWE_PVALUE	adaa.aa.N_REF	adaa.aa.N_HET	adaa.aa.N_ALT	adaa.aa.U_STAT	adaa.aa.SQRT_V_STAT	adaa.aa.ALT_EFFSIZE	adaa.aa.PVALUE	adaa.aa.SE	alive.aa.REF	alive.aa.ALT	alive.aa.N_INFORMATIVE	alive.aa.AF	alive.aa.INFORMATIVE_ALT_AC	alive.aa.CALL_RATE	alive.aa.HWE_PVALUE	alive.aa.N_REF	alive.aa.N_HET	alive.aa.N_ALT	alive.aa.U_STAT	alive.aa.SQRT_V_STAT	alive.aa.ALT_EFFSIZE	alive.aa.PVALUE	alive.aa.UNKNOWN	alive.aa.SE	coga.aa.REF	coga.aa.ALT	coga.aa.N_INFORMATIVE	coga.aa.AF	coga.aa.INFORMATIVE_ALT_AC	coga.aa.CALL_RATE
rs4301637:220564482:C:T	1	220564482	t	c	0.2719	0.051	9.631e-08	+++++++	0	2.518	6	0.8664	C	T	1825	0.03758	137.167	1	0.309721	1694	127	4	-1.69999	3.37961	-0.148838	0.614955	0.295892	C	T	1798	0.0687189	238.48	1	1	1575	216	7	-65.1618	14.4388	-0.31256	6.39238e-06	0.95967	0.0692578	C	T	3348	0.0715318	317	0.996416
rs142352032:63585016:T:C	11	63585016	t	c	2.8223	0.5392	1.657e-07	+??????	0	0	0	1	T	C	1825	0.0134088	48.942	1	0.203225	1785	39	1	9.90416	1.8733	2.82231	1.24323e-07	0.533817	NA	NA	NA	NA	NA	NA	NA	NA	NA	NA	NA	NA	NA	NA	NA	NA	NA	NA	NA	NA	NA	NA
rs7611704:13721939:G:A	3	13721939	a	g	0.1486	0.0285	1.753e-07	+++++++	0	3.43	6	0.7533	G	A	1825	0.210549	768.503	1	0.198509	1158	580	87	-9.40698	7.10624	-0.186282	0.185582	0.140721	G	A	1798	0.208083	749.303	1	0.381182	1149	569	80	-105.311	24.5048	-0.175376	1.72688e-05	0.95607	0.0408083	G	A	3348	0.2208	1257	0.942055
rs12495328:13717252:C:T	3	13717252	t	c	0.1442	0.0277	1.904e-07	+++++++	0	2.823	6	0.8307	C	T	1825	0.222054	810.498	1	0.588297	1108	623	94	-9.13566	7.36442	-0.168447	0.214786	0.135788	C	T	1798	0.218302	786.477	1	0.629122	1102	607	89	-110.332	25.3782	-0.171308	1.37702e-05	0.99675	0.0394039	C	T	3348	0.227388	1431	0.988351
rs12134441:220565283:C:G	1	220565283	c	g	-0.2654	0.0511	2.084e-07	-------	0	2.365	6	0.8833	C	G	1825	0.0371751	135.689	1	0.304737	1695	126	4	-1.76225	3.37797	-0.154439	0.601887	0.296036	C	G	1798	0.0683121	237.135	1	1	1576	215	7	-63.1556	14.383	-0.30529	1.12836e-05	0.95678	0.0695265	C	G	3348	0.0715318	317	0.996416
rs13088402:72268583:G:A	3	72268583	a	g	-1.2784	0.2466	2.178e-07	??-????	0	0	0	1	NA	NA	NA	NA	NA	NA	NA	NA	NA	NA	NA	NA	NA	NA	NA	NA	NA	NA	NA	NA	NA	NA	NA	NA	NA	NA	NA	NA	NA	NA	NA	G	A	3348	0.0298441	235	0.965054
rs78971605:70532101:C:T	8	70532101	t	c	-0.7333	0.1456	4.721e-07	-???---	0	0.604	3	0.8956	C	T	1825	0.0249063	90.908	1	1	1737	87	1	5.54348	2.77102	0.721945	0.0454441	0.360878	NA	NA	NA	NA	NA	NA	NA	NA	NA	NA	NA	NA	NA	NA	NA	NA	NA	NA	NA	NA	NA	NA
rs62450069:31090423:C:T	7	31090423	t	c	-0.3948	0.0787	5.333e-07	?---?-?	41.4	5.122	3	0.1631	NA	NA	NA	NA	NA	NA	NA	NA	NA	NA	NA	NA	NA	NA	NA	C	T	1798	0.0319933	115.174	1	0.39915	1697	101	0	26.9909	9.84274	0.278602	0.0061027	0.83095	0.101598	C	T	3348	0.0266578	206	0.982378
rs1076450:148196089:G:A	7	148196089	a	g	0.3301	0.0659	5.412e-07	++???++	0	1.988	3	0.5749	G	A	1825	0.0574586	209.724	1	0.300469	1657	162	6	-1.95773	4.03349	-0.120335	0.627415	0.247924	G	A	1798	0.0530691	189.873	1	1	1615	179	4	-58.8564	13.296	-0.33293	9.57165e-06	0.95759	0.0752106	NA	NA	NA	NA	NA	NA
rs148613378:70537713:G:A	8	70537713	a	g	-0.7332	0.147	6.075e-07	-???---	0	0.524	3	0.9136	G	A	1825	0.0242211	88.407	1	1	1738	86	1	5.67476	2.7317	0.760469	0.0377671	0.366072	NA	NA	NA	NA	NA	NA	NA	NA	NA	NA	NA	NA	NA	NA	NA	NA	NA	NA	NA	NA	NA	NA
rs55951336:148198960:T:C	7	148198960	t	c	-0.3298	0.0662	6.408e-07	--???--	0	1.817	3	0.6112	T	C	1825	0.057523	209.959	1	0.305479	1656	163	6	-1.8432	4.03959	-0.112953	0.648186	0.24755	T	C	1798	0.0530091	189.663	1	1	1616	178	4	-58.5387	13.203	-0.335812	9.26151e-06	0.94417	0.0757404	NA	NA	NA	NA	NA	NA
rs12129056:220567161:A:G	1	220567161	a	g	-0.2573	0.0518	6.866e-07	-------	0	1.968	6	0.9227	A	G	1825	0.0375364	137.008	1	0.299984	1696	125	4	-1.94595	3.37344	-0.170996	0.564044	0.296433	A	G	1798	0.0672834	233.382	1	1	1579	212	7	-57.3722	14.0824	-0.2893	4.62046e-05	0.93259	0.0710106	A	G	3348	0.071758	315	0.99552
rs13399818:134861487:G:T	2	134861487	t	g	-0.2073	0.042	7.813e-07	--?--++	51.1	10.233	5	0.06891	G	T	1825	0.10199	372.264	1	0.516498	1479	325	21	14.0342	5.56863	0.452574	0.0117281	0.179577	G	T	1798	0.0947542	342.967	1	0.168751	1479	298	21	70.3168	17.8262	0.221281	7.99384e-05	0.96389	0.0560972	NA	NA	NA	NA	NA	NA
rs73745487:148199754:A:G	7	148199754	a	g	-0.1414	0.0287	8.284e-07	--??---	0	1.763	4	0.7792	A	G	1825	0.363198	1325.67	1	0.0144301	778	790	257	-9.21865	8.57788	-0.125287	0.282509	0.116579	A	G	1798	0.368941	1329.46	1	0.478195	709	852	237	-125.372	27.8325	-0.161844	6.65227e-06	0.96185	0.0359292	NA	NA	NA	NA	NA	NA
10:110308215:A:TAA	10	110308215	t	tta	-0.8534	0.1739	9.202e-07	??????-	0	0	0	1	NA	NA	NA	NA	NA	NA	NA	NA	NA	NA	NA	NA	NA	NA	NA	NA	NA	NA	NA	NA	NA	NA	NA	NA	NA	NA	NA	NA	NA	NA	NA	NA	NA	NA	NA	NA	NA
rs17505821:119075123:C:G	8	119075123	c	g	2.4425	0.4994	1.005e-06	?????+?	0	0	0	1	NA	NA	NA	NA	NA	NA	NA	NA	NA	NA	NA	NA	NA	NA	NA	NA	NA	NA	NA	NA	NA	NA	NA	NA	NA	NA	NA	NA	NA	NA	NA	NA	NA	NA	NA	NA	NA
rs59068907:21302917:G:A	11	21302917	a	g	0.2705	0.0555	1.093e-06	++?++++	0	0.768	5	0.979	G	A	1825	0.0529181	193.151	1	0.62222	1645	177	3	-4.90138	3.84804	-0.331008	0.202758	0.259873	G	A	1798	0.0508886	186.027	1	0.622933	1618	177	3	-46.7284	13.1816	-0.268932	0.00039267	0.98824	0.0758633	NA	NA	NA	NA	NA	NA
rs58190973:21302926:A:G	11	21302926	a	g	-0.2705	0.0555	1.095e-06	--?----	0	0.768	5	0.979	A	G	1825	0.0529214	193.163	1	0.62222	1645	177	3	-4.89844	3.84706	-0.330979	0.202913	0.259939	A	G	1798	0.0508755	185.978	1	0.622933	1618	177	3	-46.7199	13.1813	-0.268897	0.000393492	0.9884	0.0758651	NA	NA	NA	NA	NA	NA
rs74862758:21300984:G:C	11	21300984	c	g	0.2698	0.0555	1.15e-06	++?++++	0	0.884	5	0.9713	G	C	1825	0.0533452	194.71	1	1	1646	175	4	-5.17039	3.87201	-0.344866	0.18177	0.258264	G	C	1798	0.0509548	186.268	1	0.622933	1618	177	3	-46.8242	13.1761	-0.269709	0.000379824	0.98569	0.075895	NA	NA	NA	NA	NA	NA
rs76647854:21302276:G:A	11	21302276	a	g	0.2694	0.0554	1.152e-06	++?++++	0	0.88	5	0.9717	G	A	1825	0.0534271	195.009	1	1	1643	178	4	-5.16043	3.87065	-0.344444	0.182459	0.258355	G	A	1798	0.0509421	186.223	1	0.622933	1618	177	3	-46.7607	13.1837	-0.269032	0.00038987	0.98739	0.0758512	NA	NA	NA	NA	NA	NA
rs7934569:21301719:A:G	11	21301719	a	g	-0.2695	0.0554	1.155e-06	--?----	0	0.883	5	0.9714	A	G	1825	0.0533926	194.883	1	1	1646	175	4	-5.16564	3.87098	-0.344732	0.182056	0.258333	A	G	1798	0.05095	186.251	1	0.622933	1618	177	3	-46.7874	13.1813	-0.269287	0.000385909	0.98671	0.0758651	NA	NA	NA	NA	NA	NA
rs148285167:21294561:T:C	11	21294561	t	c	-0.2699	0.0556	1.198e-06	--?----	0	0.499	5	0.9922	T	C	1825	0.0535225	195.357	1	1	1646	175	4	-5.42931	3.90871	-0.355367	0.164824	0.255839	T	C	1798	0.0516153	188.658	1	0.622268	1619	176	3	-47.9635	13.1687	-0.276584	0.000270275	0.9719	0.0759376	NA	NA	NA	NA	NA	NA
rs60807375:21292533:A:C	11	21292533	a	c	-0.2698	0.0556	1.233e-06	--?----	0	0.517	5	0.9915	A	C	1825	0.0534044	194.926	1	1	1644	177	4	-5.43951	3.91995	-0.353997	0.165244	0.255105	A	C	1798	0.051632	188.718	1	0.622933	1618	177	3	-48.1056	13.1661	-0.277511	0.000258446	0.97086	0.0759526	NA	NA	NA	NA	NA	NA
rs150357981:21327257:C:T	11	21327257	t	c	0.2938	0.0607	1.275e-06	++?+?++	0	1.911	4	0.7521	C	T	1825	0.0552041	201.495	1	0.182974	1654	170	1	-6.98401	3.75248	-0.495985	0.0627199	0.26649	C	T	1798	0.0538294	196.383	1	0.796148	1627	168	3	-50.7523	12.668	-0.316257	6.16668e-05	0.87027	0.0789391	NA	NA	NA	NA	NA	NA
rs114114513:21293483:T:C	11	21293483	t	c	-0.2679	0.0553	1.281e-06	--?----	0	0.492	5	0.9924	T	C	1825	0.0539345	196.861	1	1	1643	178	4	-4.59592	3.93918	-0.296183	0.243324	0.25386	T	C	1798	0.051887	189.673	1	0.622268	1619	176	3	-48.4686	13.1791	-0.279053	0.000235369	0.96741	0.0758777	NA	NA	NA	NA	NA	NA
rs76633195:21327127:A:G	11	21327127	a	g	-0.2937	0.0606	1.281e-06	--?-?--	0	1.909	4	0.7526	A	G	1825	0.0552036	201.493	1	0.182974	1654	170	1	-6.98457	3.75298	-0.495891	0.0627341	0.266455	A	G	1798	0.0538232	196.361	1	0.796148	1627	168	3	-50.7356	12.6689	-0.316105	6.20907e-05	0.87053	0.0789335	NA	NA	NA	NA	NA	NA
rs114978253:21293027:A:G	11	21293027	a	g	-0.2678	0.0553	1.298e-06	--?----	0	0.496	5	0.9923	A	G	1825	0.0539027	196.745	1	1	1643	178	4	-4.59738	3.94241	-0.295792	0.24356	0.253652	A	G	1798	0.0518897	189.682	1	0.622268	1619	176	3	-48.4802	13.1789	-0.279131	0.000234487	0.96724	0.0758789	NA	NA	NA	NA	NA	NA
rs116141864:21292994:A:G	11	21292994	a	g	-0.2679	0.0553	1.298e-06	--?----	0	0.496	5	0.9923	A	G	1825	0.0539008	196.738	1	1	1643	178	4	-4.59716	3.94267	-0.295739	0.243614	0.253635	A	G	1798	0.0518895	189.681	1	0.622268	1619	176	3	-48.4849	13.1788	-0.279159	0.000234157	0.96723	0.0758794	NA	NA	NA	NA	NA	NA
rs139321110:21340981:C:T	11	21340981	t	c	0.3101	0.0641	1.312e-06	++?+??+	0	0.941	3	0.8154	C	T	1825	0.0563236	205.581	1	0.182974	1654	170	1	-5.57373	3.72305	-0.402113	0.134371	0.268597	C	T	1798	0.0554136	201.986	1	1	1626	168	4	-52.8225	12.6406	-0.330586	2.9305e-05	0.8424	0.0791102	NA	NA	NA	NA	NA	NA
rs76442391:21288015:A:G	11	21288015	a	g	-0.2671	0.0552	1.327e-06	--?----	0	0.392	5	0.9955	A	G	1825	0.0547734	199.923	1	1	1642	179	4	-3.9714	3.96865	-0.25215	0.316975	0.251975	A	G	1798	0.0528018	192.94	1	0.624898	1616	179	3	-48.6859	13.2333	-0.278016	0.000234096	0.95884	0.0755669	NA	NA	NA	NA	NA	NA
rs13399813:134861466:G:T	2	134861466	t	g	-0.1979	0.041	1.373e-06	--?--++	56.4	11.458	5	0.04301	G	T	1825	0.108675	396.663	1	0.624907	1456	346	23	16.2888	5.735	0.495247	0.00450794	0.174368	G	T	1798	0.100021	361.877	1	0.42837	1461	316	21	75.2507	18.207	0.227005	3.5795e-05	0.96596	0.0549239	NA	NA	NA	NA	NA	NA
rs74355831:21288709:T:C	11	21288709	t	c	-0.2673	0.0554	1.378e-06	--?----	0	0.529	5	0.991	T	C	1825	0.0537367	196.139	1	1	1642	179	4	-4.60853	3.96302	-0.293433	0.244877	0.252333	T	C	1798	0.0518959	189.7	1	0.622933	1618	177	3	-48.6425	13.1826	-0.279908	0.000224338	0.96705	0.0758576	NA	NA	NA	NA	NA	NA
rs114604949:21288605:A:G	11	21288605	a	g	-0.2673	0.0554	1.382e-06	--?----	0	0.531	5	0.991	A	G	1825	0.0537321	196.122	1	1	1642	179	4	-4.60917	3.96396	-0.293335	0.244923	0.252273	A	G	1798	0.0518962	189.701	1	0.623811	1617	178	3	-48.6492	13.1829	-0.279934	0.000223963	0.96707	0.0758558	NA	NA	NA	NA	NA	NA
rs79557584:21288436:T:C	11	21288436	t	c	-0.2673	0.0554	1.386e-06	--?----	0	0.532	5	0.9909	T	C	1825	0.053726	196.1	1	1	1642	179	4	-4.6092	3.96441	-0.29327	0.244975	0.252244	T	C	1798	0.0518958	189.699	1	0.623811	1617	178	3	-48.6515	13.1832	-0.279934	0.000223883	0.96709	0.0758541	NA	NA	NA	NA	NA	NA
rs115846516:21288418:A:G	11	21288418	a	g	-0.2672	0.0554	1.39e-06	--?----	0	0.533	5	0.9908	A	G	1825	0.0537238	196.092	1	1	1642	179	4	-4.61114	3.96515	-0.293285	0.244863	0.252197	A	G	1798	0.0518971	189.704	1	0.623811	1617	178	3	-48.6553	13.1834	-0.279945	0.000223692	0.9671	0.075853	NA	NA	NA	NA	NA	NA
rs76201814:21288286:A:G	11	21288286	a	g	-0.2672	0.0554	1.398e-06	--?----	0	0.536	5	0.9907	A	G	1825	0.0537137	196.055	1	1	1642	179	4	-4.61061	3.96675	-0.293014	0.245108	0.252096	A	G	1798	0.0518979	189.707	1	0.623811	1617	178	3	-48.6659	13.1841	-0.279977	0.000223155	0.96714	0.0758489	NA	NA	NA	NA	NA	NA
rs77552300:21287765:A:C	11	21287765	a	c	-0.2671	0.0554	1.407e-06	--?----	0	0.54	5	0.9906	A	C	1825	0.0537008	196.008	1	1	1642	179	4	-4.61081	3.96859	-0.292756	0.245306	0.251979	A	C	1798	0.0518957	189.698	1	0.623811	1617	178	3	-48.6819	13.1849	-0.280036	0.000222284	0.9672	0.0758443	NA	NA	NA	NA	NA	NA
rs78204712:21287693:T:C	11	21287693	t	c	-0.267	0.0554	1.417e-06	--?----	0	0.543	5	0.9905	T	C	1825	0.0536893	195.966	1	1	1642	179	4	-4.61005	3.97028	-0.292458	0.245585	0.251871	T	C	1798	0.0518965	189.702	1	0.623811	1617	178	3	-48.6869	13.1855	-0.28004	0.000222097	0.96725	0.0758409	NA	NA	NA	NA	NA	NA
rs77118476:21286118:C:T	11	21286118	t	c	0.2668	0.0554	1.441e-06	++?++++	0	0.554	5	0.99	C	T	1825	0.0536493	195.82	1	1	1642	179	4	-4.61374	3.97825	-0.29152	0.246154	0.251367	C	T	1798	0.0519022	189.721	1	0.623811	1617	178	3	-48.7418	13.1895	-0.280186	0.000219449	0.96757	0.0758179	NA	NA	NA	NA	NA	NA
rs114639212:21293828:C:T	11	21293828	t	c	0.2676	0.0558	1.661e-06	++?++++	0	0.719	5	0.9819	C	T	1825	0.0528677	192.967	1	1	1647	174	4	-5.23029	3.899	-0.344049	0.179776	0.256476	C	T	1798	0.0509714	186.325	1	0.621818	1620	175	3	-47.3991	13.13	-0.27494	0.000306226	0.97694	0.0761615	NA	NA	NA	NA	NA	NA
rs7791749:148194789:A:C	7	148194789	a	c	-0.1395	0.0292	1.828e-06	--??---	0	2.655	4	0.6171	A	C	1825	0.311538	1137.11	1	0.0458745	906	734	185	-9.87281	8.27252	-0.144266	0.232694	0.120882	A	C	1798	0.317097	1142.05	1	0.913256	838	781	179	-119.978	27.5281	-0.158325	1.31022e-05	0.97711	0.0363265	NA	NA	NA	NA	NA	NA
rs77529458:90603193:T:A	1	90603193	a	t	-0.7974	0.1673	1.881e-06	-???---	63.5	8.224	3	0.04161	T	A	1825	0.0195844	71.483	1	0.358633	1769	55	1	5.58083	2.20917	1.14351	0.0115301	0.452659	NA	NA	NA	NA	NA	NA	NA	NA	NA	NA	NA	NA	NA	NA	NA	NA	NA	NA	NA	NA	NA	NA
rs11178238:70828793:A:G	12	70828793	a	g	-0.113	0.0238	1.955e-06	+------	19	7.41	6	0.2846	A	G	1825	0.36891	1346.52	1	0.36553	717	869	239	6.88869	8.58811	0.0933988	0.422484	0.11644	A	G	1798	0.385318	1388.83	1	0.618558	675	862	261	-77.9083	29.2963	-0.0907731	0.00782988	0.98254	0.034134	A	G	3348	0.3888	2569	0.997312
rs76748473:23132114:T:C	12	23132114	t	c	1.2478	0.2624	1.988e-06	+???+?+	0	0.578	2	0.749	T	C	1825	0.0106573	38.899	1	1	1793	32	0	4.47249	1.65278	1.63728	0.00680892	0.605041	NA	NA	NA	NA	NA	NA	NA	NA	NA	NA	NA	NA	NA	NA	NA	NA	NA	NA	NA	NA	NA	NA
rs202206785:21304377:AC:A	11	21304377	a	ac	0.2851	0.0602	2.21e-06	++?+?++	0	0.837	4	0.9334	AC	A	1825	0.0502759	183.507	1	0.795117	1656	166	3	-5.55721	3.79248	-0.386376	0.142833	0.26368	AC	A	1798	0.0499124	182.359	1	0.621584	1621	174	3	-47.0008	13.0181	-0.277338	0.000305709	0.97692	0.0768161	NA	NA	NA	NA	NA	NA
rs28531712:56210227:A:T	10	56210227	a	t	-0.2924	0.0618	2.228e-06	+-?----	32.2	7.372	5	0.1944	A	T	1825	0.0450622	164.477	1	0.134132	1677	142	6	2.48086	3.47636	0.205283	0.475451	0.287657	A	T	1798	0.0428303	155.843	1	0.0323663	1671	121	6	-48.6788	11.5571	-0.364452	2.53101e-05	0.85303	0.0865269	NA	NA	NA	NA	NA	NA
rs16945568:63017083:T:C	15	63017083	t	c	0.2792	0.059	2.243e-06	++??+++	0	2.93	4	0.5695	T	C	1825	0.0491627	179.444	1	1	1651	170	4	3.97449	3.84321	0.269088	0.301061	0.260199	T	C	1798	0.0562221	203.537	1	0.00616534	1624	163	11	43.1175	13.826	0.225559	0.00181725	0.90429	0.0723275	NA	NA	NA	NA	NA	NA
rs10784846:70828455:C:T	12	70828455	t	c	0.1122	0.0238	2.355e-06	-++++++	23.1	7.806	6	0.2527	C	T	1825	0.37529	1369.81	1	0.368723	704	874	247	7.54551	8.58193	0.102452	0.379275	0.116524	C	T	1798	0.389768	1404.54	1	0.456949	664	870	264	-80.6619	29.3289	-0.0937731	0.00595485	0.98414	0.0340961	C	T	3348	0.392969	2590	0.991637
rs115076313:21322348:G:A	11	21322348	a	g	0.2648	0.0561	2.372e-06	++?+?++	0	1.292	4	0.8627	G	A	1825	0.0637296	232.613	1	0.654256	1626	195	4	-5.83993	4.04443	-0.35702	0.148755	0.247254	G	A	1798	0.0626295	228.305	1	1	1596	196	6	-53.117	13.742	-0.281275	0.000110957	0.87481	0.0727696	NA	NA	NA	NA	NA	NA
rs72659597:94796443:T:C	4	94796443	t	c	-0.181	0.0384	2.385e-06	-?-----	0	3.346	5	0.6467	T	C	1825	0.2461	898.264	1	0.0736109	1065	640	120	-7.73683	7.79072	-0.12747	0.320669	0.128358	NA	NA	NA	NA	NA	NA	NA	NA	NA	NA	NA	NA	NA	NA	NA	NA	T	C	3348	0.283009	1629	0.951613
rs142275301:31090945:G:GGCAGGA	7	31090945	g	ggcagga	0.2132	0.0453	2.497e-06	?+++?++	71.5	14.017	4	0.007242	NA	NA	NA	NA	NA	NA	NA	NA	NA	NA	NA	NA	NA	NA	NA	G	GGCAGGA	1798	0.110447	398.37	1	0.170963	1467	320	11	26.5159	16.8467	0.0934286	0.115497	0.80572	0.0593588	G	GGCAGGA	3348	0.0953665	643	0.965054
rs140105113:119065423:CTA:C	8	119065423	cta	c	2.318	0.4923	2.501e-06	?????+?	0	0	0	1	NA	NA	NA	NA	NA	NA	NA	NA	NA	NA	NA	NA	NA	NA	NA	NA	NA	NA	NA	NA	NA	NA	NA	NA	NA	NA	NA	NA	NA	NA	NA	NA	NA	NA	NA	NA	NA
rs79266314:238763203:C:T	2	238763203	t	c	0.5036	0.107	2.526e-06	?+???+?	23.4	1.306	1	0.2532	NA	NA	NA	NA	NA	NA	NA	NA	NA	NA	NA	NA	NA	NA	NA	C	T	1798	0.0262653	93.747	1	0.0704379	1717	78	3	-36.0999	8.8421	-0.461738	4.45094e-05	0.81073	0.113095	NA	NA	NA	NA	NA	NA
rs2852:70825242:C:A	12	70825242	a	c	0.1119	0.0238	2.56e-06	-++++++	25.7	8.076	6	0.2326	C	A	1825	0.367763	1342.33	1	0.392472	721	866	238	7.55885	8.5904	0.10243	0.378903	0.116409	C	A	1798	0.384225	1384.58	1	0.425648	672	868	258	-76.064	29.4916	-0.0874545	0.00990369	0.99899	0.033908	C	A	3348	0.388525	2575	0.998805
rs141722436:238764735:GT:G	2	238764735	g	gt	0.5028	0.1071	2.647e-06	?+???+?	12.6	1.144	1	0.2849	NA	NA	NA	NA	NA	NA	NA	NA	NA	NA	NA	NA	NA	NA	NA	GT	G	1798	0.0264101	94.262	1	0.0789011	1715	80	3	-36.1806	8.83515	-0.463498	4.22034e-05	0.80475	0.113184	NA	NA	NA	NA	NA	NA
rs115303123:238763569:G:A	2	238763569	a	g	0.5039	0.1073	2.663e-06	?+???+?	21	1.265	1	0.2607	NA	NA	NA	NA	NA	NA	NA	NA	NA	NA	NA	NA	NA	NA	NA	G	A	1798	0.0261123	93.191	1	0.0704379	1717	78	3	-35.9171	8.81263	-0.462477	4.58876e-05	0.80882	0.113474	NA	NA	NA	NA	NA	NA
rs116665750:56208857:T:C	10	56208857	t	c	-0.2846	0.0606	2.675e-06	+-?--+-	42	8.623	5	0.1251	T	C	1825	0.0493274	180.045	1	0.106608	1663	155	7	2.80815	3.64509	0.211351	0.441066	0.274342	T	C	1798	0.0442755	160.889	1	0.0417353	1667	125	6	-51.6727	11.7704	-0.372974	1.13323e-05	0.85469	0.0849589	NA	NA	NA	NA	NA	NA
rs604837:70830337:G:T	12	70830337	t	g	0.1116	0.0238	2.793e-06	-++++++	15.3	7.082	6	0.3133	G	T	1825	0.369553	1348.87	1	0.481236	721	864	240	7.3314	8.54306	0.100452	0.390799	0.117054	G	T	1798	0.385274	1388.7	1	0.960319	679	853	266	-80.5595	29.2835	-0.0939443	0.00594102	0.97944	0.0341489	G	T	3348	0.391102	2537	0.983871
rs114377613:78848746:C:T	14	78848746	t	c	-0.3262	0.0696	2.808e-06	--??---	62.3	10.623	4	0.03114	C	T	1825	0.0374734	136.778	1	0.720446	1703	121	1	9.82045	3.15758	0.984972	0.00187009	0.316698	C	T	1798	0.0416337	153.359	1	0.363159	1656	141	1	29.1466	11.626	0.21564	0.0121752	0.93175	0.0860141	NA	NA	NA	NA	NA	NA
rs11538269:75261012:G:A	16	75261012	a	g	-0.1639	0.0351	3.03e-06	--??-+-	23.1	5.202	4	0.2672	G	A	1825	0.18687	682.074	1	0.242879	1223	533	69	6.3709	6.97475	0.130962	0.36102	0.143374	G	A	1798	0.203549	726.119	1	0.175247	1176	545	77	98.9971	22.6859	0.192358	1.27817e-05	0.89799	0.0440802	NA	NA	NA	NA	NA	NA
rs143632129:119062708:T:C	8	119062708	t	c	2.2925	0.4911	3.041e-06	?????+?	0	0	0	1	NA	NA	NA	NA	NA	NA	NA	NA	NA	NA	NA	NA	NA	NA	NA	NA	NA	NA	NA	NA	NA	NA	NA	NA	NA	NA	NA	NA	NA	NA	NA	NA	NA	NA	NA	NA	NA
rs74672674:21331057:G:A	11	21331057	a	g	0.2659	0.057	3.088e-06	++?+?++	0	1.333	4	0.8558	G	A	1825	0.0634137	231.46	1	0.364783	1629	193	3	-5.43164	3.98877	-0.341391	0.173283	0.250704	G	A	1798	0.0632667	230.447	1	0.819631	1605	187	6	-51.8504	13.6204	-0.279495	0.000140764	0.85379	0.0734193	NA	NA	NA	NA	NA	NA
rs539976447:18974131:T:A	16	18974131	a	t	-2.1808	0.4686	3.254e-06	?????-?	0	0	0	1	NA	NA	NA	NA	NA	NA	NA	NA	NA	NA	NA	NA	NA	NA	NA	NA	NA	NA	NA	NA	NA	NA	NA	NA	NA	NA	NA	NA	NA	NA	NA	NA	NA	NA	NA	NA	NA
rs144046671:21309507:TACTC:T	11	21309507	t	tactc	0.2491	0.0536	3.333e-06	++?+?++	0	1.334	4	0.8556	TACTC	T	1825	0.0690077	251.878	1	0.550164	1599	221	5	-4.4756	4.2878	-0.243435	0.296579	0.23322	TACTC	T	1798	0.0700397	255.438	1	1	1566	224	8	-50.9869	14.8406	-0.231503	0.000591152	0.91515	0.0673827	NA	NA	NA	NA	NA	NA
rs12897284:85563760:T:C	14	85563760	t	c	0.2252	0.0485	3.438e-06	++??+++	36.7	6.315	4	0.1768	T	C	1825	0.075074	274.02	1	0.126025	1566	244	15	2.89843	5.23429	0.105791	0.579757	0.191048	T	C	1798	0.0794288	285.237	1	0.196459	1520	271	7	49.8926	16.3033	0.18771	0.00221129	0.99865	0.0613373	NA	NA	NA	NA	NA	NA
rs75397891:26257897:C:A	22	26257897	a	c	0.3043	0.0657	3.566e-06	++??+-+	54.7	8.831	4	0.06545	C	A	1825	0.0377397	137.75	1	0.513613	1693	131	1	-4.86342	3.43089	-0.413168	0.156326	0.29147	C	A	1798	0.0439527	159.41	1	1	1644	151	3	-36.2509	12.3014	-0.239556	0.00320994	0.98356	0.0812916	NA	NA	NA	NA	NA	NA
rs116353123:56210100:C:T	10	56210100	t	c	0.2796	0.0603	3.608e-06	-+?++++	31.4	7.286	5	0.2002	C	T	1825	0.0488222	178.201	1	0.0997987	1665	153	7	2.88339	3.62727	0.219151	0.42666	0.275689	C	T	1798	0.0445754	161.938	1	0.0175842	1664	127	7	-50.1546	11.8584	-0.356664	2.34256e-05	0.8647	0.0843284	NA	NA	NA	NA	NA	NA
rs116050186:18962811:C:T	16	18962811	t	c	-2.1664	0.4679	3.664e-06	?????-?	0	0	0	1	NA	NA	NA	NA	NA	NA	NA	NA	NA	NA	NA	NA	NA	NA	NA	NA	NA	NA	NA	NA	NA	NA	NA	NA	NA	NA	NA	NA	NA	NA	NA	NA	NA	NA	NA	NA	NA
rs147112756:18965627:C:T	16	18965627	t	c	-2.1664	0.4679	3.664e-06	?????-?	0	0	0	1	NA	NA	NA	NA	NA	NA	NA	NA	NA	NA	NA	NA	NA	NA	NA	NA	NA	NA	NA	NA	NA	NA	NA	NA	NA	NA	NA	NA	NA	NA	NA	NA	NA	NA	NA	NA	NA
rs114043651:18966163:T:A	16	18966163	a	t	-2.1664	0.4679	3.664e-06	?????-?	0	0	0	1	NA	NA	NA	NA	NA	NA	NA	NA	NA	NA	NA	NA	NA	NA	NA	NA	NA	NA	NA	NA	NA	NA	NA	NA	NA	NA	NA	NA	NA	NA	NA	NA	NA	NA	NA	NA	NA
rs358664:143903089:G:A	5	143903089	a	g	-0.1095	0.0237	3.891e-06	-----+-	51.6	12.391	6	0.05379	G	A	1825	0.470284	1716.54	1	0.110203	531	875	419	7.29877	9.21662	0.0859224	0.428411	0.1085	G	A	1798	0.461082	1658.14	1	0.106671	506	928	364	66.5495	29.3188	0.0774199	0.0232161	0.99035	0.0341078	G	A	3348	0.478566	3098	0.978196
rs79128371:21322274:C:T	11	21322274	t	c	0.2588	0.0562	4.074e-06	++?+?++	0	1.218	4	0.8752	C	T	1825	0.0634093	231.444	1	0.653763	1627	194	4	-5.8609	4.0447	-0.358255	0.147328	0.247237	C	T	1798	0.0621901	226.624	1	1	1597	195	6	-50.8256	13.7112	-0.270351	0.000209851	0.87688	0.0729331	NA	NA	NA	NA	NA	NA
rs148184318:89148571:A:C	11	89148571	a	c	2.2963	0.4984	4.075e-06	?????+?	0	0	0	1	NA	NA	NA	NA	NA	NA	NA	NA	NA	NA	NA	NA	NA	NA	NA	NA	NA	NA	NA	NA	NA	NA	NA	NA	NA	NA	NA	NA	NA	NA	NA	NA	NA	NA	NA	NA	NA
rs78242316:85559432:T:C	14	85559432	t	c	0.2283	0.0497	4.259e-06	++??+++	33.6	6.022	4	0.1975	T	C	1825	0.0745203	271.999	1	0.16536	1571	240	14	3.66035	5.18033	0.136398	0.479823	0.193038	T	C	1798	0.0774016	277.862	1	0.179541	1528	264	6	47.784	15.9237	0.18845	0.0026926	0.97681	0.0627995	NA	NA	NA	NA	NA	NA
rs183326744:21311744:T:C	11	21311744	t	c	-0.2456	0.0534	4.328e-06	--?-?--	0	1.47	4	0.832	T	C	1825	0.0690507	252.035	1	0.547104	1602	218	5	-5.12915	4.25434	-0.283388	0.227961	0.235054	T	C	1798	0.0714555	260.788	1	0.574481	1563	225	10	-50.6203	14.8655	-0.229068	0.000661121	0.89731	0.0672699	NA	NA	NA	NA	NA	NA
7:130973735:A:TA	7	130973735	t	ta	0.191	0.0416	4.362e-06	++??+++	0	0.172	4	0.9965	TA	T	1825	0.13198	481.728	1	0.739079	1411	390	24	-5.59785	5.70002	-0.172294	0.326062	0.175438	TA	T	1798	0.136876	490.302	1	0.385144	1383	383	32	-75.0752	19.293	-0.201696	9.97022e-05	0.85805	0.0518323	NA	NA	NA	NA	NA	NA
rs3911781:67846016:A:G	10	67846016	a	g	-0.1782	0.0388	4.402e-06	-------	36.2	9.402	6	0.1522	A	G	1825	0.103292	377.014	1	0.800086	1470	335	20	-8.04696	5.60416	-0.256218	0.151034	0.178439	A	G	1798	0.0932932	330.275	1	0.47889	1479	307	12	-35.6734	17.3579	-0.1184	0.0398621	0.99831	0.0576107	A	G	3348	0.10076	665	0.98865
rs34361471:114690872:CTT:CT	8	114690872	ct	ctt	0.1461	0.0319	4.53e-06	+++?+++	0	1.481	5	0.9152	CT	CTT	1825	0.228445	833.824	1	0.0965287	1101	617	107	10.8197	7.35593	0.199959	0.141323	0.135945	CT	CTT	1798	0.234844	841.689	1	0.25639	1077	618	103	86.0261	24.3012	0.145672	0.000400132	0.90697	0.0411502	CT	CTT	3348	0.200779	1188	0.887097
rs75643608:20422680:C:T	3	20422680	t	c	0.6165	0.1345	4.573e-06	?+??+?+	41.9	3.441	2	0.179	NA	NA	NA	NA	NA	NA	NA	NA	NA	NA	NA	NA	NA	NA	NA	C	T	1798	0.0120095	43.579	1	1	1756	42	0	-20.5554	6.50297	-0.486074	0.00157269	0.93937	0.153776	NA	NA	NA	NA	NA	NA
rs116380871:20421690:G:A	3	20421690	a	g	0.6165	0.1346	4.613e-06	?+??+?+	41.5	3.417	2	0.1812	NA	NA	NA	NA	NA	NA	NA	NA	NA	NA	NA	NA	NA	NA	NA	G	A	1798	0.012009	43.574	1	1	1756	42	0	-20.5397	6.49922	-0.486262	0.00157593	0.93833	0.153865	NA	NA	NA	NA	NA	NA
rs115055145:20423904:G:A	3	20423904	a	g	0.616	0.1345	4.613e-06	?+??+?+	41.9	3.442	2	0.1789	NA	NA	NA	NA	NA	NA	NA	NA	NA	NA	NA	NA	NA	NA	NA	G	A	1798	0.0120268	43.644	1	1	1756	42	0	-20.569	6.50683	-0.485819	0.00157151	0.93913	0.153685	NA	NA	NA	NA	NA	NA
rs116802050:21312651:G:C	11	21312651	c	g	0.2438	0.0532	4.637e-06	++?+?++	0	1.487	4	0.829	G	C	1825	0.0705159	257.383	1	0.434838	1598	222	5	-4.96562	4.29052	-0.269746	0.24713	0.233072	G	C	1798	0.0727464	265.42	1	0.854295	1558	231	9	-52.8458	14.9062	-0.237834	0.000392295	0.89057	0.0670862	NA	NA	NA	NA	NA	NA
rs2284873:162886963:T:C	2	162886963	t	c	-0.1389	0.0303	4.66e-06	--??---	16.1	4.766	4	0.3121	T	C	1825	0.27872	1017.33	1	0.346651	970	710	145	-21.5982	8.04349	-0.333833	0.00724911	0.124324	T	C	1798	0.279801	1006.96	1	0.0749197	964	684	150	-100.456	26.4829	-0.143234	0.000148684	0.93944	0.0377602	NA	NA	NA	NA	NA	NA
rs187419952:9753263:A:T	4	9753263	a	t	0.3204	0.07	4.685e-06	++?++++	0	3.129	5	0.6801	A	T	1825	0.0274389	100.152	1	1	1729	95	1	0.702379	2.84836	0.0865729	0.805225	0.351079	A	T	1798	0.0338404	121.993	1	0.717883	1682	114	2	31.1637	10.6939	0.272507	0.00356649	0.94691	0.0935113	NA	NA	NA	NA	NA	NA
rs115161962:21274790:T:C	11	21274790	t	c	-0.2776	0.0606	4.694e-06	--??---	0	0.701	4	0.9512	T	C	1825	0.0525852	191.936	1	1	1647	174	4	-4.81885	3.92548	-0.312721	0.219604	0.254746	T	C	1798	0.0525875	192.221	1	0.626194	1615	180	3	-51.1528	13.189	-0.294067	0.000105124	0.9491	0.0758208	NA	NA	NA	NA	NA	NA
rs114293931:21311138:G:A	11	21311138	a	g	0.2414	0.0528	4.76e-06	++?+?++	0	1.389	4	0.8461	G	A	1825	0.0717562	261.91	1	0.437179	1593	227	5	-4.60368	4.34701	-0.243626	0.289579	0.230043	G	A	1798	0.0732985	267.606	1	0.366389	1558	229	11	-52.086	15.0975	-0.228512	0.000560655	0.90062	0.0662361	NA	NA	NA	NA	NA	NA
rs146521369:26263841:G:A	22	26263841	a	g	0.3073	0.0672	4.769e-06	++??+-+	59.1	9.789	4	0.04413	G	A	1825	0.0370449	135.214	1	0.724145	1698	126	1	-4.3313	3.39962	-0.374763	0.202645	0.294151	G	A	1798	0.0418207	151.358	1	1	1651	144	3	-36.4523	12.0196	-0.252314	0.00242353	0.98819	0.0831974	NA	NA	NA	NA	NA	NA
rs150134851:26263878:G:T	22	26263878	t	g	0.3073	0.0672	4.769e-06	++??+-+	59.1	9.783	4	0.04424	G	T	1825	0.0370488	135.228	1	0.724145	1698	126	1	-4.33172	3.39986	-0.374747	0.202632	0.29413	G	T	1798	0.0418219	151.362	1	1	1651	144	3	-36.4593	12.0204	-0.252333	0.00242031	0.9883	0.0831919	NA	NA	NA	NA	NA	NA
rs115300849:26263570:T:C	22	26263570	t	c	-0.3074	0.0672	4.783e-06	--??-+-	59.3	9.84	4	0.04321	T	C	1825	0.0370236	135.136	1	0.724145	1698	126	1	-4.32772	3.3978	-0.374854	0.202776	0.294308	T	C	1798	0.0418174	151.347	1	1	1651	144	3	-36.3873	12.0154	-0.252042	0.00245863	0.98735	0.0832265	NA	NA	NA	NA	NA	NA
rs58199245:21275137:C:G	11	21275137	c	g	-0.277	0.0606	4.844e-06	--??---	0	0.701	4	0.9512	C	G	1825	0.0526118	192.033	1	1	1647	174	4	-4.80443	3.92983	-0.311096	0.221498	0.254464	C	G	1798	0.0525336	192.014	1	0.626194	1615	180	3	-51.0439	13.1994	-0.292976	0.000110126	0.95245	0.075761	NA	NA	NA	NA	NA	NA
rs77356602:127695766:G:A	12	127695766	a	g	-0.6487	0.142	4.945e-06	-????--	0	1.424	2	0.4906	G	A	1825	0.0528964	193.072	1	0.579276	1665	158	2	10.947	3.49571	0.895827	0.00173885	0.286065	NA	NA	NA	NA	NA	NA	NA	NA	NA	NA	NA	NA	NA	NA	NA	NA	NA	NA	NA	NA	NA	NA
rs55669015:148199115:A:G	7	148199115	a	g	-0.3328	0.0729	4.948e-06	+-???--	0	1.917	3	0.5898	A	G	1825	0.0470438	171.71	1	0.744721	1689	133	3	0.10711	3.58658	0.00832661	0.976175	0.278817	A	G	1798	0.0435869	155.142	1	0.561818	1649	145	4	-52.1169	12.0991	-0.356017	1.65117e-05	0.94074	0.0826508	NA	NA	NA	NA	NA	NA
rs200552651:56461583:TTTG:T	12	56461583	t	tttg	0.3517	0.077	4.956e-06	++?++++	24.3	6.603	5	0.2518	T	TTTG	1825	0.0361849	132.075	1	0.283374	1700	121	4	8.83814	3.48336	0.728392	0.0111728	0.287079	T	TTTG	1798	0.0247565	88.811	1	0.202526	1722	74	2	15.6604	8.78891	0.202737	0.0747757	0.84568	0.11378	NA	NA	NA	NA	NA	NA
rs114692429:21343648:C:T	11	21343648	t	c	0.304	0.0666	4.959e-06	++?+???	0	0.833	2	0.6594	C	T	1825	0.0561422	204.919	1	0.123004	1651	173	1	-5.41019	3.71023	-0.393018	0.14479	0.269525	C	T	1798	0.0553448	201.734	1	1	1625	169	4	-53.0866	12.6545	-0.331509	2.72777e-05	0.84409	0.0790233	NA	NA	NA	NA	NA	NA
rs554899319:52323117:ACG:A	17	52323117	a	acg	0.314	0.0688	4.967e-06	++?++++	0	1.013	5	0.9615	ACG	A	1825	0.0335419	122.428	1	1	1707	116	2	-4.48393	3.33971	-0.402014	0.179398	0.299427	ACG	A	1798	0.0315339	114.201	1	0.0823196	1692	102	4	-31.0627	10.6731	-0.272681	0.00361013	0.96108	0.0936935	NA	NA	NA	NA	NA	NA
rs72817049:6277028:T:G	6	6277028	t	g	-0.4559	0.0999	5.05e-06	---?---	0	4.113	5	0.5333	T	G	1825	0.0171066	62.439	1	0.000657889	1773	48	4	-1.02059	2.47045	-0.167225	0.679519	0.404785	T	G	1798	0.0159928	55.611	1	0.262551	1752	45	1	-27.9823	7.07523	-0.558987	7.65469e-05	0.8678	0.141338	T	G	3348	0.0248231	139	0.99552
1:220571191:AG:G	1	220571191	ct	c	-0.2404	0.0527	5.086e-06	-------	0	1.829	6	0.9347	CT	C	1825	0.038114	139.116	1	0.299984	1696	125	4	-2.13333	3.33648	-0.191637	0.522566	0.299717	CT	C	1798	0.06599	228.702	1	0.833966	1588	203	7	-48.4551	13.7203	-0.257403	0.000412991	0.90276	0.0728847	CT	C	3348	0.0731518	312	0.990741
rs12121475:220559500:T:C	1	220559500	t	c	-0.2371	0.052	5.119e-06	-------	0	1.661	6	0.9481	T	C	1825	0.0372882	136.102	1	0.304737	1695	126	4	-1.76476	3.37971	-0.1545	0.601556	0.295883	T	C	1798	0.0666057	230.984	1	0.833966	1588	203	7	-48.8872	13.8474	-0.254952	0.000414891	0.90262	0.0722157	T	C	3348	0.0745538	324	0.998507
rs114398409:220571198:T:A	1	220571198	a	t	0.2402	0.0527	5.166e-06	+++++++	0	1.827	6	0.9349	T	A	1825	0.0381203	139.139	1	0.299984	1696	125	4	-2.13613	3.33597	-0.191948	0.521956	0.299763	T	A	1798	0.0659743	228.645	1	0.833966	1588	203	7	-48.3693	13.7156	-0.257124	0.000420936	0.90228	0.0729097	T	A	3348	0.0731518	312	0.990741
rs4624755:179564141:C:T	5	179564141	t	c	-0.1245	0.0274	5.357e-06	---?---	0	3.62	5	0.6053	C	T	1825	0.679568	2480.42	1	0.163125	175	822	828	7.2841	8.17775	0.10892	0.373079	0.122283	C	T	1798	0.635909	2288.04	1	0.00112706	254	757	787	95.1761	27.9612	0.121735	0.000664392	0.87383	0.0357638	T	C	3348	0.339212	2365	0.978495
rs188677505:114715419:G:A	9	114715419	a	g	-0.3985	0.0877	5.463e-06	--?----	0	0.895	5	0.9706	G	A	1825	0.0235003	85.776	1	0.490604	1756	68	1	2.41186	2.50332	0.384876	0.335313	0.39947	G	A	1798	0.0212416	77.697	1	0.0852723	1740	56	2	30.8916	8.21804	0.457408	0.000170594	0.80777	0.121684	NA	NA	NA	NA	NA	NA
rs142392590:127699312:GA:G	12	127699312	g	ga	-0.7137	0.157	5.475e-06	-????--	13.2	2.303	2	0.3162	GA	G	1825	0.0364529	133.053	1	0.413623	1713	112	0	9.04138	2.73609	1.20774	0.000951481	0.365485	NA	NA	NA	NA	NA	NA	NA	NA	NA	NA	NA	NA	NA	NA	NA	NA	NA	NA	NA	NA	NA	NA
rs4740765:445613:C:T	9	445613	t	c	-0.2112	0.0465	5.543e-06	---?---	0	4.333	5	0.5025	C	T	1825	0.0807477	294.729	1	0.196811	1544	274	7	2.08867	4.65377	0.0964403	0.653568	0.21488	C	T	1798	0.0813777	291.221	1	0.750161	1517	271	10	67.2911	16.5517	0.245626	4.79263e-05	0.99856	0.0604168	C	T	3348	0.074511	517	0.97491
rs146898940:89165555:T:C	11	89165555	t	c	2.235	0.4924	5.646e-06	?????+?	0	0	0	1	NA	NA	NA	NA	NA	NA	NA	NA	NA	NA	NA	NA	NA	NA	NA	NA	NA	NA	NA	NA	NA	NA	NA	NA	NA	NA	NA	NA	NA	NA	NA	NA	NA	NA	NA	NA	NA
rs56271240:148199090:A:G	7	148199090	a	g	-0.1279	0.0282	5.683e-06	--??---	0	1.017	4	0.9071	A	G	1825	0.404971	1478.14	1	0.004643	687	817	321	-8.51274	8.7708	-0.11066	0.331759	0.114015	A	G	1798	0.406956	1467.33	1	0.845273	628	873	297	-116.443	28.3262	-0.145124	3.94289e-05	0.95979	0.035303	NA	NA	NA	NA	NA	NA
rs147795294:20440670:A:G	3	20440670	a	g	-0.6059	0.1337	5.804e-06	?-??-?-	42	3.448	2	0.1783	NA	NA	NA	NA	NA	NA	NA	NA	NA	NA	NA	NA	NA	NA	NA	A	G	1798	0.01204	43.712	1	1	1756	42	0	-20.5449	6.55384	-0.478312	0.00171981	0.95384	0.152582	NA	NA	NA	NA	NA	NA
rs79735469:26698398:G:A	5	26698398	a	g	-1.6555	0.3653	5.847e-06	-????-?	2	1.02	1	0.3124	G	A	1825	0.012231	44.643	1	0.203225	1785	39	1	5.10167	1.98231	1.29829	0.0100645	0.504462	NA	NA	NA	NA	NA	NA	NA	NA	NA	NA	NA	NA	NA	NA	NA	NA	NA	NA	NA	NA	NA	NA
rs186882559:18960531:A:G	16	18960531	a	g	2.1098	0.4659	5.935e-06	?????+?	0	0	0	1	NA	NA	NA	NA	NA	NA	NA	NA	NA	NA	NA	NA	NA	NA	NA	NA	NA	NA	NA	NA	NA	NA	NA	NA	NA	NA	NA	NA	NA	NA	NA	NA	NA	NA	NA	NA	NA
rs57445506:150735240:C:T	7	150735240	t	c	0.8994	0.1987	5.976e-06	+???+++	0	1.627	3	0.6532	C	T	1825	0.0124948	45.606	1	1	1780	45	0	-3.65837	2.01922	-0.897263	0.0700212	0.495241	NA	NA	NA	NA	NA	NA	NA	NA	NA	NA	NA	NA	NA	NA	NA	NA	NA	NA	NA	NA	NA	NA
rs74956598:238781006:G:A	2	238781006	a	g	0.2925	0.0646	6.02e-06	?+???+-	69.1	6.466	2	0.03944	NA	NA	NA	NA	NA	NA	NA	NA	NA	NA	NA	NA	NA	NA	NA	G	A	1798	0.0611206	219.744	1	0.373971	1601	189	8	-67.0104	13.9662	-0.343548	1.60214e-06	0.89771	0.0716014	NA	NA	NA	NA	NA	NA
rs114473060:21281277:C:G	11	21281277	c	g	-0.2731	0.0604	6.045e-06	--??---	0	0.555	4	0.968	C	G	1825	0.0544989	198.921	1	0.814911	1639	182	4	-4.54612	4.01341	-0.282237	0.257326	0.249165	C	G	1798	0.0521851	190.857	1	0.624898	1616	179	3	-48.816	13.2046	-0.279971	0.000218249	0.96519	0.0757312	NA	NA	NA	NA	NA	NA
rs13260771:13618464:A:G	8	13618464	a	g	-0.1315	0.0291	6.047e-06	+--??-+	24.2	5.279	4	0.2599	A	G	1825	0.51458	1878.22	1	1.40462e-16	519	736	570	2.51293	9.9373	0.0254474	0.800362	0.100631	A	G	1798	0.506744	1823.13	1	6.98174e-12	502	753	543	-139.442	28.6035	-0.170434	1.0881e-06	0.83429	0.0349608	G	A	3348	0.501826	2751	0.835424
rs78672453:85779624:C:T	6	85779624	t	c	0.3305	0.0731	6.136e-06	++?++++	12.7	5.724	5	0.334	C	T	1825	0.0226447	82.653	1	1	1751	74	0	-1.51081	2.43382	-0.255054	0.53476	0.410877	C	T	1798	0.0301276	108.503	1	0.177432	1698	97	3	-38.8343	10.4548	-0.355292	0.000203607	0.95658	0.0956498	NA	NA	NA	NA	NA	NA
rs116557788:127696030:G:C	12	127696030	c	g	-0.8945	0.198	6.231e-06	-????--	19.4	2.483	2	0.289	G	C	1825	0.0301033	109.877	1	0.624646	1736	89	0	7.77694	2.5357	1.20952	0.00216238	0.394368	NA	NA	NA	NA	NA	NA	NA	NA	NA	NA	NA	NA	NA	NA	NA	NA	NA	NA	NA	NA	NA	NA
rs10283083:97830663:A:G	8	97830663	a	g	-0.2831	0.0627	6.298e-06	--??--+	0	3.534	4	0.4727	A	G	1825	0.0604926	220.798	1	0.399075	1619	198	8	-9.58063	4.17228	-0.55036	0.0216612	0.239677	A	G	1798	0.0541585	194.25	1	1	1628	166	4	-47.7724	12.5246	-0.304544	0.000136577	0.84688	0.0798429	NA	NA	NA	NA	NA	NA
rs4279913:67827859:C:T	10	67827859	t	c	0.173	0.0383	6.302e-06	+++++++	40.7	10.126	6	0.1194	C	T	1825	0.10335	377.228	1	1	1467	339	19	-10.9347	5.56001	-0.353718	0.0492207	0.179856	C	T	1798	0.0998727	353.927	1	0.225445	1460	326	12	-32.8619	17.6466	-0.105529	0.0625716	0.98254	0.0566681	C	T	3348	0.108724	711	0.997312
rs148559705:18949446:G:A	16	18949446	a	g	-2.1257	0.4707	6.314e-06	?????-?	0	0	0	1	NA	NA	NA	NA	NA	NA	NA	NA	NA	NA	NA	NA	NA	NA	NA	NA	NA	NA	NA	NA	NA	NA	NA	NA	NA	NA	NA	NA	NA	NA	NA	NA	NA	NA	NA	NA	NA
rs1886615:7451767:G:C	10	7451767	c	g	0.1136	0.0252	6.339e-06	+++++++	0	3.273	6	0.7738	G	C	1825	0.455993	1664.37	1	0.00454107	581	843	401	-12.8367	8.65402	-0.171403	0.137989	0.115553	G	C	1798	0.472419	1688.81	1	0.00017603	561	814	423	-60.7131	27.1365	-0.0824472	0.0252652	0.80729	0.0368507	C	G	3348	0.477275	2821	0.864397
rs72817047:6276599:C:T	6	6276599	t	c	0.4511	0.1	6.475e-06	+++?+++	0	4.001	5	0.5493	C	T	1825	0.0170589	62.265	1	0.00703341	1773	49	3	-0.966148	2.44842	-0.161165	0.693138	0.408427	C	T	1798	0.0159765	55.583	1	0.262551	1752	45	1	-27.5178	7.08282	-0.548531	0.000102268	0.86985	0.141187	C	T	3348	0.0237742	137	0.994922
rs139766222:21183806:G:C	14	21183806	c	g	-1.6552	0.3671	6.521e-06	-?????-	0	0.878	1	0.3488	G	C	1825	0.0102208	37.306	1	1	1792	33	0	3.93807	1.7723	1.25375	0.0262825	0.564239	NA	NA	NA	NA	NA	NA	NA	NA	NA	NA	NA	NA	NA	NA	NA	NA	NA	NA	NA	NA	NA	NA
rs75392894:162877734:T:C	2	162877734	t	c	-0.1501	0.0333	6.713e-06	--??--+	9.4	4.415	4	0.3528	T	C	1825	0.210182	767.163	1	0.943539	1143	602	80	-18.1683	7.32827	-0.338307	0.0131675	0.136458	T	C	1798	0.19875	715.275	1	0.264497	1165	555	78	-95.0695	24.1092	-0.16356	8.03721e-05	0.97433	0.0414779	NA	NA	NA	NA	NA	NA
rs13002875:163984310:A:C	2	163984310	a	c	-0.1327	0.0295	6.755e-06	--??---	0	2.403	4	0.662	A	C	1825	0.297158	1084.63	1	0.139796	932	726	167	-7.62773	7.86613	-0.123274	0.332199	0.127127	A	C	1798	0.30883	1114.28	1	0.955932	860	766	172	-120.382	27.3979	-0.160371	1.11369e-05	0.95426	0.0364991	NA	NA	NA	NA	NA	NA
rs113994292:109260050:G:A	12	109260050	a	g	0.5345	0.1188	6.807e-06	++??+++	0	2.208	4	0.6976	G	A	1825	0.0136858	49.953	1	1	1777	48	0	-0.638944	1.97973	-0.163023	0.74689	0.505119	G	A	1798	0.0147648	53.618	1	1	1756	42	0	-25.0685	6.67114	-0.563285	0.000171447	0.80349	0.149899	NA	NA	NA	NA	NA	NA
rs12517220:129730587:G:A	5	129730587	a	g	0.1449	0.0322	6.969e-06	+++++++	25.8	8.083	6	0.2321	G	A	1825	0.166358	607.208	1	0.398739	1264	516	45	-0.059827	6.76894	-0.00130574	0.992948	0.147734	G	A	1798	0.164861	595.111	1	0.728225	1265	484	49	-57.7545	22.1708	-0.117496	0.00918802	0.96023	0.0451044	G	A	3348	0.164025	1109	0.976703
12:95167460:C:CAA	12	95167460	caa	c	-0.1313	0.0292	6.998e-06	--??---	25.7	5.386	4	0.2499	CAA	C	1825	0.623884	2277.18	1	0.00760722	274	795	756	-17.7315	8.35383	-0.254082	0.033791	0.119706	CAA	C	1798	0.623628	2246.51	1	0.00611023	269	781	748	-69.2757	27.3988	-0.0922819	0.0114578	0.84147	0.0364979	NA	NA	NA	NA	NA	NA
rs12219948:67826431:T:G	10	67826431	t	g	-0.1721	0.0383	7.025e-06	-------	40.3	10.058	6	0.1222	T	G	1825	0.103263	376.909	1	1	1467	339	19	-10.9557	5.56104	-0.354265	0.0488286	0.179822	T	G	1798	0.0996864	353.231	1	0.108653	1457	330	11	-33.1608	17.6515	-0.106429	0.0602945	0.98467	0.0566524	T	G	3348	0.109069	712	0.998208
rs115740603:53880538:C:A	16	53880538	a	c	-0.2799	0.0623	7.06e-06	--??-+-	0	3.56	4	0.4689	C	A	1825	0.0546416	199.442	1	0.642444	1636	183	6	5.32548	4.18742	0.303715	0.203451	0.238811	C	A	1798	0.0499546	178.657	1	0.795084	1630	165	3	49.7155	12.8512	0.301025	0.000109487	0.94738	0.0778137	NA	NA	NA	NA	NA	NA
rs13268464:13618487:T:C	8	13618487	t	c	-0.1306	0.0291	7.089e-06	+--??-+	26.5	5.444	4	0.2447	T	C	1825	0.513522	1874.36	1	6.30895e-17	521	734	570	2.90309	9.9654	0.0292328	0.770809	0.100347	T	C	1798	0.502637	1808.39	1	1.92523e-12	514	750	534	-139.021	28.5807	-0.170191	1.14943e-06	0.83229	0.0349886	C	T	3348	0.498699	2743	0.832437
rs78191208:162876985:G:A	2	162876985	a	g	0.1496	0.0333	7.177e-06	++??++-	11.2	4.503	4	0.3421	G	A	1825	0.210266	767.472	1	0.943686	1142	603	80	-18.2324	7.33599	-0.338786	0.0129431	0.136314	G	A	1798	0.198643	714.885	1	0.264497	1165	555	78	-95.0378	24.1191	-0.163371	8.13594e-05	0.97526	0.0414609	NA	NA	NA	NA	NA	NA
rs10996874:67825132:C:T	10	67825132	t	c	0.1719	0.0383	7.204e-06	+++++++	40.2	10.035	6	0.1232	C	T	1825	0.103274	376.951	1	1	1467	339	19	-10.9561	5.56124	-0.354254	0.0488282	0.179816	C	T	1798	0.099732	353.401	1	0.108653	1457	330	11	-33.1964	17.6585	-0.106459	0.0601203	0.98558	0.05663	C	T	3348	0.111296	710	0.997611
rs7075021:67830345:G:A	10	67830345	a	g	0.1719	0.0383	7.212e-06	+++++++	40.2	10.032	6	0.1233	G	A	1825	0.103307	377.071	1	1	1467	339	19	-10.7738	5.55652	-0.348952	0.0525065	0.179969	G	A	1798	0.0995315	352.649	1	0.22486	1462	324	12	-33.0367	17.6444	-0.106117	0.0611563	0.98365	0.0566752	G	A	3348	0.109069	712	0.998208
rs188396492:150742702:G:A	7	150742702	a	g	1.0224	0.2279	7.237e-06	+???+?+	0	1.181	2	0.554	G	A	1825	0.0108805	39.714	1	1	1784	41	0	-2.83491	1.86218	-0.817514	0.127919	0.537005	NA	NA	NA	NA	NA	NA	NA	NA	NA	NA	NA	NA	NA	NA	NA	NA	NA	NA	NA	NA	NA	NA
rs59273706:36772758:G:A	17	36772758	a	g	0.2006	0.0447	7.282e-06	++?++++	0	0.256	5	0.9984	G	A	1825	0.0921751	336.439	1	0.555684	1522	287	16	-4.79268	4.84974	-0.203771	0.323038	0.206197	G	A	1798	0.0916044	331.445	1	0.758203	1509	278	11	-51.8736	15.7752	-0.208448	0.00100793	0.83282	0.0633906	NA	NA	NA	NA	NA	NA
rs71207175:13618379:TAGTC:T	8	13618379	t	tagtc	0.1304	0.0291	7.305e-06	-++??+-	26.4	5.433	4	0.2457	TAGTC	T	1825	0.513478	1874.19	1	6.30895e-17	521	734	570	2.79838	9.95872	0.0282162	0.778712	0.100415	TAGTC	T	1798	0.502681	1808.54	1	1.92523e-12	514	750	534	-139.071	28.583	-0.170223	1.14168e-06	0.83245	0.0349858	T	TAGTC	3348	0.498286	2748	0.833333
rs13268208:13618426:T:G	8	13618426	t	g	-0.1304	0.0291	7.314e-06	+--??-+	26.4	5.436	4	0.2455	T	G	1825	0.513484	1874.22	1	6.30895e-17	521	734	570	2.807	9.96141	0.0282879	0.778107	0.100387	T	G	1798	0.502675	1808.52	1	1.92523e-12	514	750	534	-139.068	28.5825	-0.170226	1.14168e-06	0.83243	0.0349864	G	T	3348	0.498286	2748	0.833333
rs564404:58817625:A:G	11	58817625	a	g	0.1213	0.0271	7.38e-06	++??+++	0	0.981	4	0.9126	A	G	1825	0.511079	1865.44	1	0.00872628	463	856	506	16.1108	9.02984	0.197587	0.0743948	0.110744	A	G	1798	0.527632	1894.08	1	0.237559	419	872	507	106.569	29.4448	0.122918	0.000295412	0.94002	0.0339619	NA	NA	NA	NA	NA	NA
rs6443984:184345886:T:G	3	184345886	t	g	-0.3399	0.0758	7.391e-06	-?-???-	49	3.92	2	0.1409	T	G	1825	0.790933	2886.9	1	0.188084	82	566	1177	-18.8011	7.04724	-0.37857	0.00763337	0.1419	NA	NA	NA	NA	NA	NA	NA	NA	NA	NA	NA	NA	NA	NA	NA	NA	G	T	3348	0.197935	1204	0.909498
rs13261005:13618522:A:G	8	13618522	a	g	-0.1303	0.0291	7.446e-06	+--??-+	26.6	5.449	4	0.2443	A	G	1825	0.51347	1874.16	1	6.30895e-17	521	734	570	2.8542	9.96989	0.0287146	0.774663	0.100302	A	G	1798	0.5026	1808.26	1	1.92523e-12	514	750	534	-138.984	28.5797	-0.170157	1.15597e-06	0.83227	0.0349899	G	A	3348	0.498259	2745	0.832437
rs115529838:127699883:C:T	12	127699883	t	c	-0.799	0.1784	7.478e-06	-????--	19.6	2.488	2	0.2882	C	T	1825	0.0316247	115.43	1	0.632682	1730	95	0	7.68268	2.6012	1.13544	0.00314183	0.384438	NA	NA	NA	NA	NA	NA	NA	NA	NA	NA	NA	NA	NA	NA	NA	NA	NA	NA	NA	NA	NA	NA
rs73205824:13618566:T:G	8	13618566	t	g	-0.1303	0.0291	7.479e-06	+--??-+	26.7	5.453	4	0.2439	T	G	1825	0.513469	1874.16	1	6.30895e-17	521	734	570	2.87029	9.97272	0.0288602	0.773489	0.100274	T	G	1798	0.502579	1808.18	1	1.92523e-12	514	750	534	-138.962	28.5784	-0.170147	1.15907e-06	0.83222	0.0349915	G	T	3348	0.498252	2743	0.83184
rs75092754:109192025:G:A	12	109192025	a	g	0.4673	0.1043	7.53e-06	++??+++	0	3.034	4	0.5521	G	A	1825	0.0166192	60.66	1	1	1773	52	0	-0.81391	2.02676	-0.19814	0.687992	0.493398	G	A	1798	0.0188642	68.26	1	1	1737	61	0	-29.3985	7.94961	-0.465194	0.000217215	0.91714	0.125792	NA	NA	NA	NA	NA	NA
rs1942003:67820792:C:T	10	67820792	t	c	0.1712	0.0382	7.616e-06	+++++++	41.9	10.334	6	0.1113	C	T	1825	0.104118	380.031	1	1	1464	342	19	-11.4909	5.58182	-0.368809	0.0395303	0.179153	C	T	1798	0.0999561	354.217	1	0.109142	1455	332	11	-32.1824	17.7154	-0.102545	0.0692736	0.99175	0.0564481	C	T	3348	0.110226	708	0.997611
rs7922486:67835845:C:T	10	67835845	t	c	0.1749	0.0391	7.757e-06	+++++++	41.8	10.313	6	0.1121	C	T	1825	0.101581	370.77	1	0.898549	1473	333	19	-10.0751	5.54084	-0.328168	0.0690138	0.180478	C	T	1798	0.0927122	328.431	1	0.114954	1480	309	9	-30.0978	17.0914	-0.103033	0.0782403	0.98761	0.058509	C	T	3348	0.0987033	679	0.999104
rs8062565:75265719:C:A	16	75265719	a	c	-0.1545	0.0346	7.919e-06	--??-+-	41.3	6.818	4	0.1458	C	A	1825	0.18865	688.573	1	0.39642	1213	543	69	4.29546	7.04961	0.0864332	0.542312	0.141852	C	A	1798	0.205658	734.227	1	0.102293	1167	549	82	92.8735	23.1455	0.173363	6.00573e-05	0.91098	0.0432049	NA	NA	NA	NA	NA	NA
rs60321335:36781625:G:T	17	36781625	t	g	0.2081	0.0466	8.051e-06	++?++++	0	0.914	5	0.9692	G	T	1825	0.0820589	299.515	1	0.605615	1569	245	11	-6.51808	4.46773	-0.326547	0.144586	0.223827	G	T	1798	0.0854388	309.049	1	0.610071	1535	255	8	-50.1365	15.1428	-0.218646	0.000929914	0.81631	0.066038	NA	NA	NA	NA	NA	NA
rs149026766:3457577:A:AG	12	3457577	a	ag	0.2117	0.0474	8.052e-06	?+?+?++	65.6	8.724	3	0.03319	NA	NA	NA	NA	NA	NA	NA	NA	NA	NA	NA	NA	NA	NA	NA	A	AG	1798	0.10206	368.657	1	0.0233819	1489	285	24	66.1425	16.8239	0.233683	8.44309e-05	0.80499	0.0594393	NA	NA	NA	NA	NA	NA
rs10996866:67815500:T:C	10	67815500	t	c	-0.1708	0.0383	8.15e-06	-------	41.8	10.312	6	0.1121	T	C	1825	0.104205	380.347	1	1	1464	342	19	-11.5108	5.55841	-0.372568	0.0383695	0.179908	T	C	1798	0.0999155	353.961	1	0.108653	1457	330	11	-32.3838	17.7111	-0.103237	0.0674828	0.99064	0.0564618	T	C	3348	0.109987	708	0.997312
rs147489441:36771218:CG:C	17	36771218	cg	c	-0.1916	0.043	8.179e-06	--?----	0	1.48	5	0.9153	CG	C	1825	0.0938463	342.539	1	0.378738	1522	286	17	-5.46252	4.76553	-0.240531	0.251689	0.20984	CG	C	1798	0.104407	377.815	1	0.261139	1476	311	11	-58.4921	16.541	-0.213784	0.000405941	0.8314	0.0604558	NA	NA	NA	NA	NA	NA
rs115039099:63024878:A:G	15	63024878	a	g	0.2604	0.0585	8.404e-06	++??+++	0	3.192	4	0.5262	A	G	1825	0.04994	182.281	1	1	1649	172	4	4.105	3.8451	0.27765	0.285705	0.260071	A	G	1798	0.0552399	200.275	1	0.0190553	1612	175	11	39.6176	14.0461	0.200806	0.00479426	0.95234	0.0711941	NA	NA	NA	NA	NA	NA
rs72817052:6281089:T:C	6	6281089	t	c	-0.444	0.0997	8.452e-06	---?---	0	4.618	5	0.4642	T	C	1825	0.0170984	62.409	1	0.00129063	1768	53	4	-1.24102	2.61651	-0.181274	0.635283	0.382188	T	C	1798	0.0150392	51.92	1	1	1750	48	0	-28.6172	6.96904	-0.589225	4.01987e-05	0.91637	0.143492	T	C	3348	0.0238098	132	0.997611
rs139082400:9029198:C:T	1	9029198	t	c	-0.1685	0.0379	8.553e-06	-------	9.8	6.649	6	0.3546	C	T	1825	0.113429	414.015	1	0.815616	1437	364	24	4.68818	5.84313	0.137314	0.422356	0.171141	C	T	1798	0.105212	379.821	1	0.082258	1469	305	24	37.351	17.9187	0.116329	0.0371178	0.89492	0.0558076	C	T	3348	0.122137	702	0.993429
rs151228105:97133181:G:A	6	97133181	a	g	0.4278	0.0962	8.626e-06	++?++++	0	1.479	5	0.9155	G	A	1825	0.0227436	83.014	1	0.587328	1746	78	1	-2.76842	2.69546	-0.381035	0.30439	0.370994	G	A	1798	0.0138572	50.891	1	0.233789	1755	42	1	-23.6312	6.79754	-0.511427	0.000508115	0.89736	0.147112	NA	NA	NA	NA	NA	NA
rs533473779:56411016:GC:GCC	12	56411016	gc	gcc	0.4602	0.1035	8.638e-06	+??++++	0	2.74	4	0.6023	GC	GCC	1825	0.0361836	132.07	1	0.0685145	1702	118	5	8.9698	3.44897	0.754055	0.00930295	0.289942	NA	NA	NA	NA	NA	NA	NA	NA	NA	NA	NA	NA	NA	NA	NA	NA	NA	NA	NA	NA	NA	NA
rs78562266:26255132:A:G	22	26255132	a	g	-0.3091	0.0695	8.664e-06	--??-+-	58.2	9.563	4	0.04847	A	G	1825	0.0330978	120.807	1	0.720128	1706	118	1	-2.85227	3.24302	-0.271201	0.379125	0.308355	A	G	1798	0.0390207	141.529	1	0.74475	1663	132	3	-34.3456	11.5871	-0.255812	0.00303547	0.97373	0.0863029	NA	NA	NA	NA	NA	NA
rs192721913:76572207:T:C	1	76572207	t	c	-0.5596	0.1258	8.682e-06	--??--?	0	1.617	3	0.6555	T	C	1825	0.0135841	49.582	1	1	1776	49	0	-4.44915	2.21308	-0.908409	0.0443903	0.451859	T	C	1798	0.0113405	41.28	1	1	1758	40	0	-23.4202	6.39273	-0.573084	0.000248723	0.97948	0.156428	NA	NA	NA	NA	NA	NA
rs1990321:3459765:C:T	12	3459765	t	c	-0.1923	0.0432	8.717e-06	+-?----	62.8	13.44	5	0.01959	C	T	1825	0.0968825	353.621	1	0.467499	1518	290	17	-6.63321	4.93087	-0.27282	0.178547	0.202804	C	T	1798	0.0947978	342.857	1	0.0199034	1498	277	23	63	16.9121	0.220266	0.000195199	0.85594	0.0591293	NA	NA	NA	NA	NA	NA
rs740512:151084790:A:G	7	151084790	a	g	-0.1308	0.0294	8.738e-06	---?---	0	2.439	5	0.7857	A	G	1825	0.685544	2502.24	1	0.000783922	192	703	930	-8.77642	7.92653	-0.139686	0.268198	0.126159	A	G	1798	0.703643	2528.63	1	0.00591804	165	677	956	-88.1032	25.8027	-0.132331	0.000638985	0.84408	0.0387556	G	A	3348	0.285897	1825	0.911589
rs77256585:190203158:A:T	3	190203158	a	t	0.3082	0.0693	8.772e-06	-+??+++	6.8	4.292	4	0.3679	A	T	1825	0.0480603	175.42	1	0.585384	1660	163	2	-0.156065	3.65069	-0.0117099	0.965901	0.273921	A	T	1798	0.0431121	155.135	1	0.737556	1666	129	3	30.5774	11.089	0.248666	0.00582528	0.8153	0.0901795	NA	NA	NA	NA	NA	NA
rs7586861:176713629:C:T	2	176713629	t	c	-0.1033	0.0232	8.784e-06	-------	17.2	7.245	6	0.2988	C	T	1825	0.593218	2165.24	1	0.845897	296	884	645	4.75693	8.97622	0.059039	0.596148	0.111405	C	T	1798	0.544768	1964.69	1	0.127939	385	859	554	89.0714	30.3458	0.0967255	0.00333318	0.99251	0.0329535	T	C	3348	0.442151	2978	0.992533
rs114998866:26256983:G:A	22	26256983	a	g	0.3075	0.0692	8.785e-06	++??+-+	59.5	9.887	4	0.04238	G	A	1825	0.0335068	122.3	1	0.720128	1706	118	1	-2.8516	3.23518	-0.272454	0.378082	0.309102	G	A	1798	0.0395468	143.447	1	0.75885	1658	137	3	-33.8452	11.6534	-0.249227	0.00368042	0.97378	0.0858119	NA	NA	NA	NA	NA	NA
rs10743964:11721106:T:G	12	11721106	t	g	-0.2471	0.0557	9.006e-06	-?--?--	0	2.294	4	0.6818	T	G	1825	0.155294	566.822	1	0.0723757	1344	433	48	-2.27494	6.02664	-0.0626354	0.705816	0.16593	NA	NA	NA	NA	NA	NA	NA	NA	NA	NA	NA	NA	NA	NA	NA	NA	T	G	3348	0.168846	990	0.933393
rs159151:9795005:G:A	3	9795005	a	g	0.3146	0.0709	9.068e-06	+?+++++	2.9	5.15	5	0.3979	G	A	1825	0.0472367	172.414	1	0.432543	1654	169	2	-5.99489	3.6354	-0.453605	0.0991406	0.275073	NA	NA	NA	NA	NA	NA	NA	NA	NA	NA	NA	NA	NA	NA	NA	NA	G	A	3348	0.063076	416	0.996117
rs58838874:9032514:G:A	1	9032514	a	g	-0.1634	0.0368	9.09e-06	-?+----	41.3	8.517	5	0.1299	G	A	1825	0.305181	1113.91	1	0.00691578	930	711	184	18.5847	7.87317	0.299816	0.0182501	0.127014	NA	NA	NA	NA	NA	NA	NA	NA	NA	NA	NA	NA	NA	NA	NA	NA	G	A	3348	0.313833	1802	0.947133
rs555916194:115678194:A:C	8	115678194	a	c	-0.5213	0.1175	9.139e-06	--??---	0	1.629	4	0.8036	A	C	1825	0.0163293	59.602	1	0.0104874	1769	53	3	-1.74662	2.46206	-0.288139	0.478067	0.406164	A	C	1798	0.0124999	45.067	1	1	1753	45	0	-22.0323	6.50119	-0.521284	0.00070157	0.92513	0.153818	NA	NA	NA	NA	NA	NA
rs188986621:115681810:C:A	8	115681810	a	c	0.5211	0.1175	9.151e-06	++??+++	0	1.627	4	0.8039	C	A	1825	0.0163263	59.591	1	0.0104874	1769	53	3	-1.75194	2.46329	-0.288729	0.476947	0.405961	C	A	1798	0.0125025	45.078	1	1	1753	45	0	-22.0378	6.50463	-0.520863	0.000703995	0.92587	0.153737	NA	NA	NA	NA	NA	NA
rs184386166:20409100:G:A	3	20409100	a	g	0.5626	0.1268	9.192e-06	-+??+?+	53.1	6.395	3	0.09389	G	A	1825	0.0104559	38.164	1	1	1788	37	0	1.37087	1.97479	0.351524	0.487565	0.506383	G	A	1798	0.0126417	45.729	1	1	1756	42	0	-21.6509	6.63189	-0.492267	0.00109595	0.93432	0.150787	NA	NA	NA	NA	NA	NA
rs112098015:37937424:T:A	2	37937424	a	t	0.215	0.0485	9.225e-06	++??+++	0	1.451	4	0.8352	T	A	1825	0.0898614	327.994	1	0.00169919	1534	266	25	-7.77429	5.16387	-0.291549	0.132191	0.193653	T	A	1798	0.100789	365.08	1	1	1485	299	14	-62.9882	16.375	-0.234906	0.00011977	0.82828	0.0610687	NA	NA	NA	NA	NA	NA
rs76256223:126560526:C:T	9	126560526	t	c	-2.1531	0.4856	9.239e-06	?????-?	0	0	0	1	NA	NA	NA	NA	NA	NA	NA	NA	NA	NA	NA	NA	NA	NA	NA	NA	NA	NA	NA	NA	NA	NA	NA	NA	NA	NA	NA	NA	NA	NA	NA	NA	NA	NA	NA	NA	NA
rs375870138:18965361:C:CT	16	18965361	ct	c	-1.9886	0.4486	9.279e-06	?????-?	0	0	0	1	NA	NA	NA	NA	NA	NA	NA	NA	NA	NA	NA	NA	NA	NA	NA	NA	NA	NA	NA	NA	NA	NA	NA	NA	NA	NA	NA	NA	NA	NA	NA	NA	NA	NA	NA	NA	NA
rs79076454:162905614:G:A	2	162905614	a	g	0.1489	0.0336	9.283e-06	++??++-	21.3	5.086	4	0.2786	G	A	1825	0.230134	839.989	1	0.89249	1102	634	89	-16.8634	7.27358	-0.318749	0.0204251	0.137484	G	A	1798	0.215274	775.299	1	0.151994	1138	572	88	-93.2623	23.7844	-0.164862	8.81287e-05	0.90716	0.0420444	NA	NA	NA	NA	NA	NA
rs190508772:59057043:A:G	19	59057043	a	g	2.2344	0.5043	9.395e-06	+??????	0	0	0	1	A	G	1825	0.0158353	57.799	1	0.0693109	1770	53	2	8.89776	1.99552	2.23443	8.23974e-06	0.501123	NA	NA	NA	NA	NA	NA	NA	NA	NA	NA	NA	NA	NA	NA	NA	NA	NA	NA	NA	NA	NA	NA
rs181095088:115660430:C:T	8	115660430	t	c	0.5424	0.1224	9.422e-06	++??+++	0	1.739	4	0.7836	C	T	1825	0.0150074	54.777	1	0.00508471	1776	46	3	-1.51596	2.31127	-0.283783	0.511889	0.432663	C	T	1798	0.0121377	43.727	1	1	1754	44	0	-20.7472	6.31613	-0.520064	0.00102058	0.89476	0.158325	NA	NA	NA	NA	NA	NA
rs75513345:119052700:A:G	8	119052700	a	g	2.2104	0.4996	9.667e-06	?????+?	0	0	0	1	NA	NA	NA	NA	NA	NA	NA	NA	NA	NA	NA	NA	NA	NA	NA	NA	NA	NA	NA	NA	NA	NA	NA	NA	NA	NA	NA	NA	NA	NA	NA	NA	NA	NA	NA	NA	NA
rs76703031:85776255:C:T	6	85776255	t	c	0.3341	0.0756	9.923e-06	++?++++	3.1	5.158	5	0.3969	C	T	1825	0.0199348	72.762	1	0.490604	1756	68	1	-1.54814	2.39616	-0.269636	0.51822	0.417334	C	T	1798	0.0273729	98.421	1	0.383989	1702	94	2	-34.9832	10.0416	-0.346942	0.00049427	0.99351	0.0995857	NA	NA	NA	NA	NA	NA
rs2031946:449700:G:T	9	449700	t	g	-0.2117	0.0479	9.923e-06	--+?---	22.8	6.479	5	0.2624	G	T	1825	0.0743236	271.281	1	0.393002	1561	257	7	1.28237	4.69109	0.0582728	0.784574	0.21317	G	T	1798	0.0740902	265.816	1	0.392324	1539	252	7	67.6761	15.8192	0.270437	1.88495e-05	0.99885	0.0632143	G	T	3348	0.0780408	542	0.991637
rs1446662:176712492:A:G	2	176712492	a	g	0.1022	0.0231	9.93e-06	+++++++	20.6	7.56	6	0.2721	A	G	1825	0.594694	2170.63	1	0.734167	296	887	642	4.73763	9.00843	0.0583798	0.59895	0.111007	A	G	1798	0.545956	1968.78	1	0.127987	384	859	555	87.965	30.4489	0.0948784	0.00386541	0.9987	0.0328419	G	A	3348	0.440737	2990	0.999701
rs17879149:24796307:C:T	4	24796307	t	c	-0.841	0.1905	1.009e-05	-???---	75.1	12.04	3	0.007248	C	T	1825	0.014303	52.206	1	1	1773	52	0	8.18296	2.25333	1.61161	0.000281789	0.443788	NA	NA	NA	NA	NA	NA	NA	NA	NA	NA	NA	NA	NA	NA	NA	NA	NA	NA	NA	NA	NA	NA
rs75987771:36779642:C:A	17	36779642	a	c	0.2045	0.0464	1.026e-05	++?++++	0	0.877	5	0.9718	C	A	1825	0.0815216	297.554	1	0.502142	1563	250	12	-6.51379	4.48395	-0.323975	0.14631	0.223018	C	A	1798	0.0860416	311.146	1	0.74048	1528	261	9	-49.8265	15.2826	-0.213337	0.00111278	0.82735	0.0654339	NA	NA	NA	NA	NA	NA
rs191859418:115212514:A:G	5	115212514	a	g	-0.6527	0.148	1.032e-05	--????-	0	0.795	2	0.6719	A	G	1825	0.0107466	39.225	1	0.143692	1792	32	1	-1.65302	1.96013	-0.430237	0.399049	0.51017	A	G	1798	0.0130573	46.736	1	1	1756	42	0	-24.8408	6.25495	-0.634919	7.14558e-05	0.85134	0.159873	NA	NA	NA	NA	NA	NA
rs139456762:109537528:ACTCCAGCCCTG:A	8	109537528	a	actccagccctg	-0.2985	0.0677	1.032e-05	?---?--	19.8	4.986	4	0.2888	NA	NA	NA	NA	NA	NA	NA	NA	NA	NA	NA	NA	NA	NA	NA	ACTCCAGCCCTG	A	1798	0.0431862	155.9	1	0.350864	1661	133	4	30.9893	11.6599	0.22794	0.00786616	0.87355	0.085764	ACTCCAGCCCTG	A	3348	0.0303893	221	0.962366
rs144573931:115640204:C:T	8	115640204	t	c	0.5307	0.1203	1.032e-05	++??+++	0	1.529	4	0.8214	C	T	1825	0.0162293	59.237	1	0.00862686	1771	51	3	-1.60811	2.41009	-0.276854	0.504617	0.414922	C	T	1798	0.012333	44.359	1	1	1756	42	0	-21.834	6.34156	-0.542926	0.0005753	0.89154	0.15769	NA	NA	NA	NA	NA	NA
rs139549658:85779709:A:T	6	85779709	a	t	-0.3197	0.0726	1.057e-05	--?----	13.8	5.802	5	0.3259	A	T	1825	0.0237652	86.743	1	1	1746	79	0	-1.55716	2.44124	-0.261283	0.523568	0.409628	A	T	1798	0.0304661	109.768	1	0.177432	1698	97	3	-39.3769	10.4387	-0.361367	0.000161813	0.94194	0.0957974	NA	NA	NA	NA	NA	NA
rs73982849:36761221:T:C	17	36761221	t	c	-0.186	0.0422	1.064e-05	--?----	0	2.085	5	0.8373	T	C	1825	0.0935962	341.626	1	0.770108	1519	291	15	-5.57908	4.81913	-0.240229	0.246988	0.207506	T	C	1798	0.107315	388.428	1	0.414506	1465	320	13	-59.0604	16.7742	-0.209899	0.000430084	0.83666	0.0596154	NA	NA	NA	NA	NA	NA
rs111944328:36080722:G:A	4	36080722	a	g	0.1614	0.0367	1.07e-05	++?++++	0	2.788	5	0.7326	G	A	1825	0.134034	489.223	1	0.837627	1375	420	30	-9.76577	6.1032	-0.262175	0.109575	0.163848	G	A	1798	0.131271	476.847	1	0.681477	1351	418	29	-55.962	20.3444	-0.135208	0.00594628	0.98599	0.0491536	NA	NA	NA	NA	NA	NA
rs114571681:21336885:A:G	11	21336885	a	g	-0.2889	0.0657	1.091e-05	--?-???	8.5	2.186	2	0.3352	A	G	1825	0.0573748	209.418	1	0.123031	1652	172	1	-6.95479	3.73372	-0.498884	0.0625052	0.267829	A	G	1798	0.0556974	203.033	1	0.797461	1625	170	3	-52.2425	12.6502	-0.326459	3.63119e-05	0.84181	0.0790501	NA	NA	NA	NA	NA	NA
rs6433561:176713216:C:T	2	176713216	t	c	-0.1021	0.0232	1.093e-05	-------	9.4	6.619	6	0.3575	C	T	1825	0.592734	2163.48	1	0.734133	297	888	640	4.94912	8.98496	0.061305	0.581755	0.111297	C	T	1798	0.543785	1961.22	1	0.105779	388	857	553	90.0944	30.3922	0.0975381	0.00303279	0.99289	0.0329032	T	C	3348	0.446157	3002	0.994922
rs148409132:59041444:C:G	19	59041444	c	g	2.1898	0.4987	1.127e-05	+??????	0	0	0	1	C	G	1825	0.0152912	55.813	1	0.0693109	1770	53	2	8.91787	2.01801	2.18985	9.90962e-06	0.495538	NA	NA	NA	NA	NA	NA	NA	NA	NA	NA	NA	NA	NA	NA	NA	NA	NA	NA	NA	NA	NA	NA
rs59203404:13961277:C:T	19	13961277	t	c	-0.2955	0.0673	1.13e-05	-??----	17	4.819	4	0.3064	C	T	1825	0.0890805	325.144	1	0.0363876	1555	252	18	10.3545	4.90829	0.429802	0.0348936	0.203737	NA	NA	NA	NA	NA	NA	NA	NA	NA	NA	NA	NA	NA	NA	NA	NA	NA	NA	NA	NA	NA	NA
rs116239923:127696520:G:A	12	127696520	a	g	-0.8512	0.1939	1.132e-05	-????--	26.2	2.709	2	0.2581	G	A	1825	0.0300668	109.744	1	0.624003	1737	88	0	7.79699	2.53751	1.21091	0.00212137	0.394087	NA	NA	NA	NA	NA	NA	NA	NA	NA	NA	NA	NA	NA	NA	NA	NA	NA	NA	NA	NA	NA	NA
rs75220619:81604883:G:A	11	81604883	a	g	-2.1753	0.4955	1.133e-05	?????-?	0	0	0	1	NA	NA	NA	NA	NA	NA	NA	NA	NA	NA	NA	NA	NA	NA	NA	NA	NA	NA	NA	NA	NA	NA	NA	NA	NA	NA	NA	NA	NA	NA	NA	NA	NA	NA	NA	NA	NA
rs111701208:97675589:G:T	5	97675589	t	g	0.3841	0.0875	1.134e-05	++???++	0	0.598	3	0.8969	G	T	1825	0.0354049	129.228	1	0.438804	1709	113	3	-6.31042	3.32178	-0.571895	0.0574713	0.301043	G	T	1798	0.0299908	108.988	1	0.670146	1693	103	2	-38.5871	10.0452	-0.382409	0.000122354	0.93075	0.09955	NA	NA	NA	NA	NA	NA
rs113711942:3418964:G:A	17	3418964	a	g	0.204	0.0465	1.146e-05	++?+++-	0	4.146	5	0.5286	G	A	1825	0.07808	284.992	1	0.590251	1581	234	10	-7.72806	4.68872	-0.35153	0.0993064	0.213278	G	A	1798	0.0830854	299.112	1	0.732241	1540	247	11	-32.8423	14.996	-0.146043	0.0285194	0.81012	0.0666844	NA	NA	NA	NA	NA	NA
rs6768859:20684396:A:C	3	20684396	a	c	-0.2381	0.0543	1.147e-05	---?---	0	4.417	5	0.4911	A	C	1825	0.945065	3449.49	1	0.166926	2	191	1632	-2.43738	4.05889	-0.147948	0.548171	0.246373	A	C	1798	0.944985	3402.53	1	0.092735	9	173	1616	-48.8437	13.7386	-0.258777	0.000377653	0.97772	0.0727876	C	A	3348	0.092334	487	0.984468
rs182982768:85542400:T:G	14	85542400	t	g	2.3059	0.5256	1.147e-05	?????+?	0	0	0	1	NA	NA	NA	NA	NA	NA	NA	NA	NA	NA	NA	NA	NA	NA	NA	NA	NA	NA	NA	NA	NA	NA	NA	NA	NA	NA	NA	NA	NA	NA	NA	NA	NA	NA	NA	NA	NA
rs139869840:90606570:TG:T	1	90606570	t	tg	-0.7615	0.1736	1.152e-05	-???---	50.2	6.019	3	0.1107	TG	T	1825	0.0192578	70.291	1	0.358633	1769	55	1	5.35282	2.18762	1.11851	0.0144104	0.457118	NA	NA	NA	NA	NA	NA	NA	NA	NA	NA	NA	NA	NA	NA	NA	NA	NA	NA	NA	NA	NA	NA
rs77806626:85826556:G:A	6	85826556	a	g	0.3049	0.0695	1.152e-05	++-++++	0	5.365	6	0.4979	G	A	1825	0.0226721	82.753	1	1	1745	80	0	-3.34506	2.47223	-0.547301	0.176039	0.404493	G	A	1798	0.0315537	113.86	1	0.017363	1697	96	5	-35.9401	10.5091	-0.325426	0.000626394	0.89886	0.0951556	G	A	3348	0.0113866	199	0.996714
rs188025221:21044704:C:T	22	21044704	t	c	-1.2486	0.2846	1.153e-05	?????--	75	4.005	1	0.04535	NA	NA	NA	NA	NA	NA	NA	NA	NA	NA	NA	NA	NA	NA	NA	NA	NA	NA	NA	NA	NA	NA	NA	NA	NA	NA	NA	NA	NA	NA	NA	NA	NA	NA	NA	NA	NA
rs73982846:36758748:G:A	17	36758748	a	g	0.1851	0.0422	1.16e-05	++?++++	0	2.053	5	0.8418	G	A	1825	0.0938329	342.49	1	0.768313	1521	289	15	-5.56409	4.81938	-0.239559	0.248285	0.207496	G	A	1798	0.107573	389.354	1	0.491752	1469	316	13	-58.7449	16.763	-0.209058	0.00045757	0.83372	0.0596552	NA	NA	NA	NA	NA	NA
rs11940646:36079306:C:T	4	36079306	t	c	0.16	0.0365	1.188e-05	++?++++	0	2.834	5	0.7256	C	T	1825	0.134403	490.57	1	0.837627	1375	420	30	-9.71548	6.10947	-0.260289	0.111783	0.16368	C	T	1798	0.132055	479.632	1	0.610284	1348	421	29	-55.7332	20.4797	-0.132883	0.00650076	0.99505	0.0488288	NA	NA	NA	NA	NA	NA
rs17793685:22761800:C:G	14	22761800	c	g	0.1941	0.0443	1.193e-05	++??+++	12.8	4.586	4	0.3324	C	G	1825	0.110925	404.878	1	0.342319	1439	368	18	10.322	5.60829	0.328174	0.0656955	0.178307	C	G	1798	0.105581	379.494	1	0.000637708	1492	277	29	56.8527	17.5211	0.185195	0.00117527	0.83762	0.057074	NA	NA	NA	NA	NA	NA
rs541192542:57518007:A:AAT	17	57518007	a	aat	-0.1749	0.04	1.196e-05	-------	0	4.756	6	0.5754	A	AAT	1825	0.107139	391.056	1	1	1464	341	20	-9.33702	5.37134	-0.323625	0.0821574	0.186173	A	AAT	1798	0.0939025	337.878	1	0.888408	1480	302	16	-68.4802	17.4224	-0.225605	8.47407e-05	0.95638	0.0573974	A	AAT	3348	0.0924354	656	0.982378
rs74870124:91234597:A:G	9	91234597	a	g	0.5127	0.1171	1.202e-05	-+?++-+	46	9.258	5	0.09921	A	G	1825	0.0100575	36.71	1	1	1792	33	0	-0.277769	1.97695	-0.071071	0.888262	0.50583	A	G	1798	0.0123565	44.668	1	1	1762	36	0	25.721	6.0781	0.69623	2.31878e-05	0.81547	0.164525	NA	NA	NA	NA	NA	NA
rs1669:55402197:T:A	2	55402197	a	t	-0.106	0.0242	1.208e-05	-----+-	0	2.613	6	0.8556	T	A	1825	0.369125	1347.31	1	0.191164	713	877	235	15.1515	8.58775	0.205445	0.0776796	0.116445	T	A	1798	0.350649	1263.72	1	0.133456	771	790	237	85.8919	29.1742	0.100915	0.00323891	0.99099	0.0342769	T	A	3348	0.335284	2165	0.983871
rs79611512:6283361:T:A	6	6283361	a	t	0.434	0.0992	1.218e-05	+++?+++	0	4.666	5	0.4579	T	A	1825	0.0171025	62.424	1	0.00129063	1768	53	4	-1.30156	2.63778	-0.187063	0.621708	0.379107	T	A	1798	0.0151065	52.126	1	1	1750	48	0	-27.9025	6.96022	-0.575967	6.1013e-05	0.90928	0.143674	T	A	3348	0.0237965	132	0.998208
rs57562643:36777520:G:A	17	36777520	a	g	0.1886	0.0432	1.239e-05	++?++++	0	1.974	5	0.8527	G	A	1825	0.0953622	348.072	1	0.243441	1522	285	18	-4.97707	4.72331	-0.22309	0.292009	0.211716	G	A	1798	0.105796	382.648	1	0.212119	1471	316	11	-59.6784	16.4878	-0.219529	0.000295118	0.82226	0.0606509	NA	NA	NA	NA	NA	NA
rs57056024:114328496:A:G	5	114328496	a	g	0.3015	0.069	1.248e-05	++?++++	0	4.82	5	0.4383	A	G	1825	0.034234	124.954	1	0.117571	1711	110	4	0.899301	3.37152	0.079114	0.789674	0.296602	A	G	1798	0.031743	114.931	1	0.2396	1690	105	3	44.9249	10.6224	0.398145	2.34462e-05	0.95555	0.0941407	NA	NA	NA	NA	NA	NA
rs1178170:18793813:T:G	7	18793813	t	g	-0.2077	0.0475	1.248e-05	-----+-	43.9	10.688	6	0.09852	T	G	1825	0.053709	196.038	1	0.34661	1639	179	7	-0.0313194	3.9573	-0.00199993	0.993685	0.252698	T	G	1798	0.0606914	212.006	1	0.830483	1591	202	5	-33.2814	14.1169	-0.167003	0.0183954	0.99997	0.0708371	T	G	3348	0.0741897	535	0.992832
rs2644465:232895309:T:G	1	232895309	t	g	0.1852	0.0424	1.252e-05	+++++++	0	2.757	6	0.8387	T	G	1825	0.901533	3290.6	1	1	17	318	1490	4.64553	5.50192	0.153464	0.398476	0.181755	T	G	1798	0.914348	3287.94	1	0.0695508	7	294	1497	39.8935	16.6428	0.144028	0.0165282	0.99984	0.060086	G	T	3348	0.0818567	594	0.994624
rs114472161:3456736:C:T	12	3456736	t	c	-0.2109	0.0483	1.255e-05	?-?-?--	68.9	9.658	3	0.02171	NA	NA	NA	NA	NA	NA	NA	NA	NA	NA	NA	NA	NA	NA	NA	C	T	1798	0.0979994	353.878	1	0.00941436	1498	276	24	64.6028	16.5627	0.2355	9.59914e-05	0.80408	0.0603766	NA	NA	NA	NA	NA	NA
rs2795404:232893863:T:A	1	232893863	a	t	-0.1851	0.0424	1.261e-05	-------	0	2.781	6	0.8357	T	A	1825	0.901446	3290.28	1	1	17	318	1490	4.61471	5.49896	0.15261	0.401359	0.181853	T	A	1798	0.914299	3287.77	1	0.0695508	7	294	1497	39.8373	16.6392	0.143887	0.0166577	0.99885	0.060099	A	T	3348	0.0818567	594	0.994624
rs77979579:63043354:A:C	15	63043354	a	c	0.2569	0.0588	1.263e-05	++??+++	0	2.365	4	0.669	A	C	1825	0.0489816	178.783	1	0.596802	1658	162	5	4.64194	3.79901	0.321631	0.221752	0.263226	A	C	1798	0.053538	193.812	1	0.0281082	1619	169	10	38.707	14.0264	0.196742	0.00578745	0.97588	0.0712941	NA	NA	NA	NA	NA	NA
rs1827229:20672763:T:C	3	20672763	t	c	-0.2358	0.054	1.266e-05	---?---	0	4.75	5	0.4472	T	C	1825	0.944184	3446.27	1	0.171912	2	198	1625	-2.63108	4.11029	-0.155736	0.522094	0.243292	T	C	1798	0.945019	3402.46	1	0.0967106	9	175	1614	-49.9644	13.8312	-0.261179	0.000303341	0.98995	0.0723003	C	T	3348	0.0921543	489	0.984468
rs10052700:119104499:T:C	5	119104499	t	c	0.1747	0.04	1.271e-05	++??+++	0	0.995	4	0.9106	T	C	1825	0.139218	508.145	1	0.843688	1357	435	33	7.29956	6.08294	0.197274	0.230137	0.164394	T	C	1798	0.132254	478.357	1	0.915711	1368	400	30	58.0486	19.9139	0.146379	0.00355715	0.95564	0.0502162	NA	NA	NA	NA	NA	NA
rs76044775:85825451:C:A	6	85825451	a	c	0.3027	0.0694	1.278e-05	++-++++	0	5.788	6	0.4473	C	A	1825	0.0226918	82.825	1	1	1745	80	0	-3.2825	2.47266	-0.536878	0.184337	0.404423	C	A	1798	0.0315822	113.974	1	0.017363	1697	96	5	-35.5585	10.5405	-0.320054	0.000742142	0.90618	0.0948722	C	A	3348	0.0113866	199	0.996714
rs73982844:36755513:G:A	17	36755513	a	g	0.2026	0.0464	1.278e-05	++?++++	0	1.564	5	0.9056	G	A	1825	0.0737973	269.36	1	1	1576	240	9	-5.71198	4.40254	-0.2947	0.194484	0.227142	G	A	1798	0.0807807	292.344	1	0.610071	1535	255	8	-48.4474	15.2787	-0.207538	0.00151963	0.86546	0.0654506	NA	NA	NA	NA	NA	NA
rs139127182:78538664:C:T	17	78538664	t	c	0.2636	0.0604	1.28e-05	++?++++	48.1	9.629	5	0.08647	C	T	1825	0.0432658	157.92	1	1	1677	145	3	-4.90045	3.55727	-0.38726	0.168331	0.281114	C	T	1798	0.0448851	162.002	1	1	1648	147	3	-27.2189	11.9932	-0.189234	0.0232365	0.89449	0.0833806	NA	NA	NA	NA	NA	NA
rs186794319:150736473:G:T	7	150736473	t	g	1.0035	0.23	1.286e-05	+???+?+	0	0.963	2	0.6178	G	T	1825	0.0106701	38.946	1	1	1786	39	0	-2.84193	1.85138	-0.829132	0.124775	0.540138	NA	NA	NA	NA	NA	NA	NA	NA	NA	NA	NA	NA	NA	NA	NA	NA	NA	NA	NA	NA	NA	NA
rs4979015:114380788:A:G	9	114380788	a	g	-0.177	0.0406	1.287e-05	-------	0	5.122	6	0.5283	A	G	1825	0.0867405	316.603	1	0.551751	1528	282	15	-4.87035	5.11056	-0.186476	0.340591	0.195673	A	G	1798	0.0829293	294.711	1	0.205444	1521	261	16	-34.1186	16.7303	-0.121894	0.0414172	0.96991	0.0597718	A	G	3348	0.0762456	630	0.997013
rs1446663:176712713:A:C	2	176712713	a	c	0.1011	0.0232	1.288e-05	+++++++	10.4	6.699	6	0.3496	A	C	1825	0.593495	2166.26	1	0.734133	297	888	640	4.92557	9.00238	0.0607774	0.584282	0.111082	A	C	1798	0.544508	1963.72	1	0.116436	386	858	554	89.1101	30.4443	0.0961425	0.00342261	0.99592	0.0328469	C	A	3348	0.445799	3005	0.998507
rs2644448:232893703:G:A	1	232893703	a	g	-0.1848	0.0424	1.289e-05	-------	0	2.861	6	0.826	G	A	1825	0.90144	3290.26	1	1	17	318	1490	4.61401	5.49875	0.152599	0.401412	0.18186	G	A	1798	0.914296	3287.76	1	0.0695508	7	294	1497	39.8348	16.6389	0.143884	0.0166625	0.99877	0.0601001	A	G	3348	0.0818567	594	0.994624
rs148406687:36778616:G:A	17	36778616	a	g	0.1884	0.0432	1.299e-05	++?++++	0	1.986	5	0.8511	G	A	1825	0.0954011	348.214	1	0.235012	1526	281	18	-4.90992	4.71685	-0.220684	0.297907	0.212006	G	A	1798	0.105696	382.289	1	0.212107	1472	315	11	-59.5165	16.4546	-0.219817	0.000298031	0.8195	0.0607733	NA	NA	NA	NA	NA	NA
rs141625763:50312193:C:T	6	50312193	t	c	0.2355	0.054	1.303e-05	+++?+++	0	0.988	5	0.9635	C	T	1825	0.0633863	231.36	1	0.156015	1608	206	11	-5.46028	4.63837	-0.253796	0.239116	0.215593	C	T	1798	0.0578076	207.575	1	0.119806	1596	200	2	-47.1882	13.7144	-0.250889	0.000580033	0.9683	0.0729161	C	T	3348	0.0546057	470	0.995221
rs5834142:127331638:GC:G	2	127331638	g	gc	0.1045	0.024	1.312e-05	+++++-+	0	3.328	6	0.7668	GC	G	1825	0.556478	2031.14	1	0.924497	360	899	566	-13.4489	8.90273	-0.169683	0.130879	0.112325	GC	G	1798	0.549993	1984.6	1	0.417685	352	907	539	-95.2535	28.7177	-0.1155	0.000910269	0.98343	0.0348217	G	GC	3348	0.461163	3013	0.960573
rs75575631:50336418:G:A	6	50336418	a	g	0.356	0.0817	1.315e-05	+++?+++	0	1.552	5	0.907	G	A	1825	0.0280282	102.303	1	1	1732	92	1	-0.45161	2.9344	-0.0524475	0.877687	0.340785	G	A	1798	0.0234679	82.217	1	1	1718	80	0	-24.7269	8.89602	-0.312449	0.00544341	0.95203	0.11241	G	A	3348	0.010098	202	0.991338
rs4965498:99990308:C:G	15	99990308	c	g	0.1379	0.0317	1.318e-05	-+??+++	11.4	4.516	4	0.3407	C	G	1825	0.257828	941.073	1	0.0305636	1034	656	135	-2.49758	7.88344	-0.0401873	0.751385	0.126848	C	G	1798	0.287372	1023.29	1	1.55784e-05	1011	626	161	88.4209	24.8659	0.143004	0.000376672	0.80758	0.0402157	NA	NA	NA	NA	NA	NA
rs78705772:50335871:C:T	6	50335871	t	c	0.3557	0.0816	1.319e-05	+++?+++	0	1.568	5	0.905	C	T	1825	0.0280479	102.375	1	1	1732	92	1	-0.432067	2.93933	-0.0500097	0.883136	0.340214	C	T	1798	0.0234652	82.203	1	1	1718	80	0	-24.7355	8.89946	-0.312315	0.00544535	0.95259	0.112366	C	T	3348	0.010098	202	0.991338
rs10175803:55417858:A:T	2	55417858	a	t	0.1058	0.0243	1.324e-05	+++++++	0	2.489	6	0.8697	A	T	1825	0.368826	1346.21	1	0.190513	717	875	233	14.974	8.54772	0.204944	0.0798072	0.11699	A	T	1798	0.349589	1260.14	1	0.119633	776	787	235	87.6749	29.2323	0.1026	0.00270651	0.99462	0.0342087	A	T	3348	0.327309	2123	0.974612
rs4910280:11241599:T:C	11	11241599	t	c	0.1641	0.0377	1.334e-05	++-?+?-	47	7.545	4	0.1097	T	C	1825	0.825863	3014.4	1	0.122419	58	480	1287	11.1753	6.33891	0.278119	0.0779053	0.157756	T	C	1798	0.824959	2967.8	1	0.374847	50	468	1280	95.7333	20.9576	0.217961	4.92538e-06	0.84878	0.0477154	C	T	3348	0.155884	818	0.871565
rs6818754:94795698:A:G	4	94795698	a	g	-0.1626	0.0373	1.335e-05	-?-----	0	2.756	5	0.7376	A	G	1825	0.273495	998.257	1	0.44337	972	711	142	-9.65519	8.08845	-0.147581	0.232595	0.123633	NA	NA	NA	NA	NA	NA	NA	NA	NA	NA	NA	NA	NA	NA	NA	NA	A	G	3348	0.313075	1799	0.956691
rs115159409:127260640:T:G	9	127260640	t	g	-0.5415	0.1244	1.347e-05	-???---	0	2.541	3	0.4678	T	G	1825	0.0388915	141.954	1	0.733434	1694	128	3	-4.19843	3.49135	-0.344428	0.229161	0.286422	NA	NA	NA	NA	NA	NA	NA	NA	NA	NA	NA	NA	NA	NA	NA	NA	NA	NA	NA	NA	NA	NA
rs3769037:238776431:G:C	2	238776431	c	g	0.2617	0.0601	1.351e-05	?+???+-	73	7.403	2	0.02468	NA	NA	NA	NA	NA	NA	NA	NA	NA	NA	NA	NA	NA	NA	NA	G	C	1798	0.0639701	229.28	1	0.317496	1579	209	10	-67.2779	15.0478	-0.297116	7.78745e-06	0.99388	0.0664549	NA	NA	NA	NA	NA	NA
rs6598517:99073633:T:C	15	99073633	t	c	0.1598	0.0367	1.365e-05	++++++-	0	4.811	6	0.5683	T	C	1825	0.886471	3235.62	1	0.473932	25	352	1448	7.88234	5.66735	0.245412	0.164276	0.176449	T	C	1798	0.875161	3145.67	1	0.573387	28	372	1398	54.0766	19.3509	0.144413	0.00519766	0.90878	0.0516772	C	T	3348	0.110229	899	0.988949
rs5834143:127357086:GA:G	2	127357086	g	ga	0.1022	0.0235	1.378e-05	+++++-+	11.6	6.786	6	0.3411	GA	G	1825	0.505391	1844.68	1	1	445	912	468	-23.6684	9.20858	-0.279116	0.0101622	0.108594	GA	G	1798	0.500458	1804.42	1	0.299382	435	922	441	-99.8087	29.2652	-0.116538	0.000648456	0.99955	0.0341703	GA	G	3348	0.497796	3260	0.991935
rs1371629:127357106:A:G	2	127357106	a	g	-0.1022	0.0235	1.378e-05	-----+-	11.6	6.785	6	0.3412	A	G	1825	0.505379	1844.63	1	1	445	912	468	-23.6633	9.20811	-0.279084	0.0101747	0.1086	A	G	1798	0.500468	1804.46	1	0.299382	435	922	441	-99.8226	29.267	-0.116539	0.000647829	0.9996	0.0341682	A	G	3348	0.497796	3260	0.991935
rs7162270:99993999:C:T	15	99993999	t	c	-0.1374	0.0316	1.379e-05	+-??---	23	5.194	4	0.268	C	T	1825	0.25893	945.093	1	0.00434158	1042	643	140	-4.81872	7.84937	-0.0782099	0.539282	0.127399	C	T	1798	0.281733	1003.06	1	4.64959e-05	1007	631	160	93.3229	25.0051	0.149256	0.000189848	0.82262	0.0399918	NA	NA	NA	NA	NA	NA
rs12361247:70487325:T:C	11	70487325	t	c	-0.117	0.0269	1.388e-05	+----+-	5.8	6.373	6	0.3828	T	C	1825	0.301278	1099.66	1	0.227517	944	722	159	6.0642	7.6252	0.104297	0.426448	0.131144	T	C	1798	0.3027	1080.98	1	0.00575729	935	689	174	-84.068	25.2188	-0.132185	0.000857482	0.84604	0.039653	T	C	3348	0.307299	1841	0.899044
rs114966676:238782229:G:A	2	238782229	a	g	0.2867	0.066	1.394e-05	?+???++	0	0.545	2	0.7615	NA	NA	NA	NA	NA	NA	NA	NA	NA	NA	NA	NA	NA	NA	NA	G	A	1798	0.0616227	222.087	1	0.34417	1614	177	7	-56.972	13.5614	-0.30978	2.65682e-05	0.84312	0.0737387	NA	NA	NA	NA	NA	NA
rs1371630:127357159:C:T	2	127357159	t	c	0.1021	0.0235	1.396e-05	+++++-+	11.4	6.769	6	0.3427	C	T	1825	0.505328	1844.45	1	1	445	912	468	-23.655	9.20637	-0.279091	0.010187	0.10862	C	T	1798	0.500471	1804.47	1	0.299382	435	922	441	-99.6482	29.2593	-0.116397	0.000659958	0.99898	0.0341772	C	T	3348	0.497791	3259	0.991637
rs1371631:127357240:T:A	2	127357240	a	t	0.1021	0.0235	1.402e-05	+++++-+	11.3	6.766	6	0.343	T	A	1825	0.505312	1844.39	1	1	445	912	468	-23.6517	9.20608	-0.27907	0.010195	0.108624	T	A	1798	0.50047	1804.46	1	0.299382	435	922	441	-99.606	29.2571	-0.116365	0.000662833	0.99883	0.0341797	T	A	3348	0.497776	3258	0.991338
rs183285216:46584136:C:T	18	46584136	t	c	-1.8574	0.4279	1.419e-05	?????-?	0	0	0	1	NA	NA	NA	NA	NA	NA	NA	NA	NA	NA	NA	NA	NA	NA	NA	NA	NA	NA	NA	NA	NA	NA	NA	NA	NA	NA	NA	NA	NA	NA	NA	NA	NA	NA	NA	NA	NA
rs1595817:127356658:T:G	2	127356658	t	g	-0.1021	0.0235	1.421e-05	-----+-	11.5	6.778	6	0.3419	T	G	1825	0.505499	1845.07	1	1	445	912	468	-23.6855	9.21021	-0.279218	0.0101214	0.108575	T	G	1798	0.500397	1804.19	1	0.299382	435	922	441	-99.7225	29.2552	-0.116517	0.000652693	0.99924	0.034182	T	G	3348	0.4978	3262	0.992533
rs55667115:36749744:C:A	17	36749744	a	c	0.1785	0.0411	1.422e-05	++?++++	0	1.869	5	0.867	C	A	1825	0.105192	383.951	1	0.797688	1473	332	20	-4.96082	5.36001	-0.172672	0.354693	0.186567	C	A	1798	0.109645	396.249	1	0.116443	1462	312	24	-49.7217	17.2973	-0.166185	0.00404617	0.83031	0.0578125	NA	NA	NA	NA	NA	NA
rs72875784:44904800:C:G	3	44904800	c	g	0.2672	0.0616	1.434e-05	++??++-	31.3	5.821	4	0.2129	C	G	1825	0.0416058	151.861	1	0.766567	1680	143	2	8.75678	3.32982	0.789776	0.00854326	0.300317	C	G	1798	0.0506962	183.584	1	0.800301	1624	169	5	47.8472	13.042	0.2813	0.000243777	0.93308	0.0766754	NA	NA	NA	NA	NA	NA
rs73559456:28401600:C:T	8	28401600	t	c	-2.5906	0.5972	1.439e-05	-??????	0	0	0	1	C	T	1825	0.0103392	37.738	1	1	1794	31	0	7.57921	1.71047	2.59057	9.37626e-06	0.584635	NA	NA	NA	NA	NA	NA	NA	NA	NA	NA	NA	NA	NA	NA	NA	NA	NA	NA	NA	NA	NA	NA
rs146491327:9772211:C:T	4	9772211	t	c	-0.2981	0.0688	1.454e-05	--?----	0	3.357	5	0.6451	C	T	1825	0.0279438	101.995	1	0.650202	1725	98	2	0.26682	2.86434	0.0325214	0.925783	0.349121	C	T	1798	0.0337516	121.669	1	1	1680	116	2	28.7374	10.8409	0.244522	0.00802929	0.97229	0.0922433	NA	NA	NA	NA	NA	NA
rs10758836:7135540:C:T	9	7135540	t	c	-0.1178	0.0272	1.464e-05	---?--+	0	3.02	5	0.697	C	T	1825	0.336687	1228.91	1	0.874968	807	811	207	9.7789	8.45591	0.136763	0.247494	0.11826	C	T	1798	0.33895	1214.93	1	0.00416604	826	745	227	119.027	28.1513	0.150193	2.35643e-05	0.93173	0.0355223	C	T	3348	0.34994	2283	0.960275
rs34676337:55193495:GAGA:G	5	55193495	g	gaga	-0.1294	0.0299	1.465e-05	---?---	0	1.928	5	0.859	GAGA	G	1825	0.244684	893.096	1	0.611196	1049	664	112	7.49845	7.57655	0.130626	0.322324	0.131986	GAGA	G	1798	0.258645	925.676	1	0.23484	1015	659	124	88.7525	25.8798	0.132513	0.000604887	0.93214	0.0386402	GAGA	G	3348	0.262816	1611	0.946237
rs2619496:9794236:A:T	3	9794236	a	t	-0.3093	0.0714	1.479e-05	-?-----	0	4.66	5	0.4587	A	T	1825	0.0448296	163.628	1	0.581054	1663	160	2	-5.82398	3.56738	-0.457636	0.102561	0.280318	NA	NA	NA	NA	NA	NA	NA	NA	NA	NA	NA	NA	NA	NA	NA	NA	A	T	3348	0.0625925	407	0.995818
rs111928932:50295872:T:C	6	50295872	t	c	-0.2323	0.0536	1.479e-05	---?---	0	1.047	5	0.9586	T	C	1825	0.0633192	231.115	1	0.156015	1608	206	11	-5.62514	4.64754	-0.260428	0.226145	0.215168	T	C	1798	0.0582716	209.195	1	0.123353	1592	204	2	-47.0487	13.8412	-0.245584	0.000675883	0.98183	0.0722481	T	C	3348	0.0560192	479	0.999701
rs111560897:50295943:C:G	6	50295943	c	g	-0.2323	0.0536	1.48e-05	---?---	0	1.047	5	0.9587	C	G	1825	0.0633203	231.119	1	0.156015	1608	206	11	-5.62416	4.64752	-0.260385	0.226224	0.215169	C	G	1798	0.0582709	209.193	1	0.0849927	1591	205	2	-47.0514	13.8411	-0.245601	0.000675348	0.98183	0.0722486	C	G	3348	0.0560192	479	0.999701
rs56401257:50295164:C:A	6	50295164	a	c	0.2323	0.0536	1.484e-05	+++?+++	0	1.04	5	0.9592	C	A	1825	0.0633115	231.087	1	0.156015	1608	206	11	-5.63624	4.64782	-0.260911	0.225258	0.215155	C	A	1798	0.0582809	209.223	1	0.123353	1592	204	2	-46.9594	13.8418	-0.245098	0.000692361	0.98189	0.0722449	C	A	3348	0.0560192	479	0.999701
rs115803907:50277981:C:T	6	50277981	t	c	0.2242	0.0518	1.488e-05	+++?+++	0	1.121	5	0.9522	C	T	1825	0.068374	249.565	1	0.0869448	1594	218	13	-6.94899	4.83089	-0.29776	0.150307	0.207001	C	T	1798	0.0627483	224.997	1	0.310804	1579	215	4	-47.8337	14.4003	-0.23067	0.000894666	0.98352	0.069443	C	T	3348	0.0500702	476	0.988949
rs116042344:127693347:C:T	12	127693347	t	c	-0.6172	0.1426	1.5e-05	-????--	0	1.472	2	0.479	C	T	1825	0.0531216	193.894	1	0.579276	1665	158	2	10.6944	3.48778	0.879144	0.00216757	0.286715	NA	NA	NA	NA	NA	NA	NA	NA	NA	NA	NA	NA	NA	NA	NA	NA	NA	NA	NA	NA	NA	NA
rs2189378:129735607:G:C	5	129735607	c	g	0.1614	0.0373	1.51e-05	+++++++	0	4.466	6	0.6138	G	C	1825	0.11653	425.333	1	0.107973	1420	388	17	-7.49652	5.81893	-0.221398	0.197641	0.171853	G	C	1798	0.115551	416.68	1	0.484827	1408	370	20	-46.1147	19.1068	-0.126318	0.0157991	0.98165	0.0523374	G	C	3348	0.123525	831	0.985962
rs112099951:50294095:A:G	6	50294095	a	g	-0.232	0.0536	1.518e-05	---?---	0	1.041	5	0.9592	A	G	1825	0.0633074	231.072	1	0.156015	1608	206	11	-5.64351	4.6472	-0.261316	0.2246	0.215183	A	G	1798	0.0582862	209.237	1	0.0849927	1591	205	2	-46.838	13.8434	-0.244406	0.0007159	0.98207	0.0722366	A	G	3348	0.0560192	479	0.999701
rs56331527:50298070:A:G	6	50298070	a	g	-0.2322	0.0537	1.519e-05	---?---	0	1.054	5	0.9581	A	G	1825	0.0633389	231.187	1	0.156015	1608	206	11	-5.61004	4.64724	-0.259762	0.227364	0.215181	A	G	1798	0.0582344	209.067	1	0.122117	1593	203	2	-47.1524	13.8317	-0.246463	0.000651997	0.98091	0.0722977	A	G	3348	0.0561042	477	0.998208
rs112931962:50320251:A:T	6	50320251	a	t	-0.3506	0.0811	1.522e-05	---?---	0	1.522	5	0.9105	A	T	1825	0.0283868	103.612	1	0.347876	1732	91	2	-0.504674	2.99259	-0.0563529	0.866079	0.334159	A	T	1798	0.0237016	82.982	1	1	1718	80	0	-24.6504	8.95959	-0.307077	0.00593616	0.9564	0.111612	A	T	3348	0.0111379	207	0.994026
rs4979013:114379555:T:C	9	114379555	t	c	-0.1751	0.0405	1.525e-05	-------	0	4.689	6	0.5843	T	C	1825	0.086789	316.78	1	0.549215	1529	281	15	-4.79639	5.11154	-0.183574	0.348067	0.195636	T	C	1798	0.0828667	294.464	1	0.205444	1521	261	16	-34.5893	16.8155	-0.122326	0.0396877	0.98182	0.0594689	T	C	3348	0.0775591	624	0.989546
rs61701490:235826581:G:A	2	235826581	a	g	-0.151	0.0349	1.526e-05	--??---	0	2.88	4	0.5782	G	A	1825	0.217305	793.164	1	0.000419432	1162	556	107	16.217	7.67884	0.27503	0.0346939	0.130228	G	A	1798	0.193025	700.37	1	0.106013	1193	530	75	68.6744	22.4971	0.135688	0.00226881	0.86976	0.0444502	NA	NA	NA	NA	NA	NA
rs11888674:127355046:G:A	2	127355046	a	g	0.1022	0.0236	1.533e-05	+++++-+	2.3	6.142	6	0.4075	G	A	1825	0.524391	1914.03	1	0.60575	416	899	510	-21.5214	9.15784	-0.256616	0.0187711	0.109196	G	A	1798	0.519683	1873.95	1	0.449699	403	914	481	-107.333	29.0866	-0.126867	0.00022414	0.99355	0.0343801	G	A	3348	0.516981	3328	0.977001
rs76655646:56247714:C:T	10	56247714	t	c	0.2491	0.0576	1.537e-05	-+?++++	27.8	6.923	5	0.2265	C	T	1825	0.0497605	181.626	1	0.0678334	1657	160	8	3.94395	3.79341	0.274077	0.298487	0.263615	C	T	1798	0.0474073	172.172	1	0.0180434	1649	141	8	-48.5554	12.4184	-0.314852	9.23132e-05	0.88374	0.0805257	NA	NA	NA	NA	NA	NA
rs151016807:105882891:A:G	3	105882891	a	g	-0.6262	0.1449	1.552e-05	--???-+	39.4	4.947	3	0.1757	A	G	1825	0.0111559	40.719	1	1	1786	39	0	-2.64519	2.01401	-0.652128	0.18905	0.496522	A	G	1798	0.0102647	37.541	1	1	1762	36	0	-25.5767	5.96379	-0.719118	1.79748e-05	0.90364	0.167679	NA	NA	NA	NA	NA	NA
rs112587767:50293624:C:A	6	50293624	a	c	0.2317	0.0536	1.556e-05	+++?+++	0	1.041	5	0.9592	C	A	1825	0.0633101	231.082	1	0.156015	1608	206	11	-5.64246	4.64561	-0.261446	0.224527	0.215257	C	A	1798	0.0582883	209.239	1	0.0849927	1591	205	2	-46.7236	13.8456	-0.243731	0.000739212	0.98234	0.0722251	C	A	3348	0.0560192	479	0.999701
rs78349779:56247413:C:T	10	56247413	t	c	0.2487	0.0576	1.566e-05	-+?++++	27.8	6.925	5	0.2263	C	T	1825	0.049703	181.416	1	0.0678334	1657	160	8	3.96838	3.79536	0.27549	0.295752	0.26348	C	T	1798	0.047326	171.89	1	0.0238703	1645	145	8	-48.4094	12.4246	-0.31359	9.76953e-05	0.88626	0.0804855	NA	NA	NA	NA	NA	NA
rs114684248:9773367:A:G	4	9773367	a	g	0.2969	0.0688	1.579e-05	++?++++	0	3.474	5	0.6274	A	G	1825	0.027969	102.087	1	0.650202	1725	98	2	0.217671	2.8647	0.0265242	0.939432	0.349077	A	G	1798	0.0337507	121.665	1	1	1680	116	2	28.8345	10.8395	0.245412	0.00781086	0.9719	0.0922552	NA	NA	NA	NA	NA	NA
rs11755891:70059073:T:G	6	70059073	t	g	-0.2071	0.048	1.579e-05	----+--	20.7	7.565	6	0.2717	T	G	1825	0.059469	217.062	1	0.280532	1621	195	9	-1.15563	4.44526	-0.0584822	0.794888	0.224959	T	G	1798	0.0615897	218.687	1	0.404366	1584	210	4	-44.4897	14.177	-0.221357	0.00170006	0.98967	0.0705368	T	G	3348	0.0638491	434	0.988351
rs112971279:93480398:A:G	15	93480398	a	g	0.4358	0.101	1.583e-05	++??+++	69.8	13.261	4	0.01007	A	G	1825	0.0188241	68.708	1	1	1756	69	0	5.89666	2.51557	0.931825	0.0190747	0.397524	A	G	1798	0.0163476	59.899	1	1	1738	60	0	10.7755	7.75078	0.179369	0.164453	0.9934	0.129019	NA	NA	NA	NA	NA	NA
rs182426026:9772485:A:C	4	9772485	a	c	0.2968	0.0688	1.588e-05	++?++++	0	3.463	5	0.629	A	C	1825	0.0279493	102.015	1	0.650202	1725	98	2	0.255147	2.86428	0.0311	0.929019	0.349128	A	C	1798	0.0337522	121.671	1	1	1680	116	2	28.7673	10.8404	0.244798	0.00796126	0.97218	0.0922475	NA	NA	NA	NA	NA	NA
rs12895921:22759249:T:C	14	22759249	t	c	0.1896	0.0439	1.588e-05	++??+++	17.6	4.852	4	0.3028	T	C	1825	0.110902	404.791	1	0.402932	1440	367	18	10.7893	5.60569	0.343348	0.0542664	0.17839	T	C	1798	0.105413	378.991	1	0.00774853	1471	299	28	58.1199	17.8444	0.182524	0.00112584	0.86741	0.05604	NA	NA	NA	NA	NA	NA
rs213602:31454033:C:G	13	31454033	c	g	-0.3031	0.0702	1.589e-05	--??---	0	3.341	4	0.5024	C	G	1825	0.957813	3496.02	1	0.0114363	8	136	1681	-10.6131	3.76415	-0.749045	0.00480953	0.265664	C	G	1798	0.962561	3459.64	1	0.51357	1	132	1665	-32.4093	11.3856	-0.250012	0.00441994	0.98266	0.0878302	NA	NA	NA	NA	NA	NA
rs12526777:70057990:T:C	6	70057990	t	c	-0.207	0.048	1.594e-05	----+--	18.4	7.349	6	0.2898	T	C	1825	0.0596384	217.68	1	0.280532	1621	195	9	-1.25793	4.44235	-0.063743	0.777048	0.225106	T	C	1798	0.0616409	218.885	1	0.404366	1584	210	4	-44.5422	14.1824	-0.221449	0.00168563	0.98883	0.0705099	T	C	3348	0.0640572	433	0.988053
rs2914036:119140536:A:T	5	119140536	a	t	0.1689	0.0391	1.597e-05	++??+++	0	2.732	4	0.6037	A	T	1825	0.146665	535.326	1	0.922976	1347	441	37	11.0716	6.12014	0.295587	0.0704454	0.163395	A	T	1798	0.145272	525.118	1	0.554725	1335	425	38	57.6249	20.4613	0.13764	0.00485822	0.9338	0.0488728	NA	NA	NA	NA	NA	NA
rs139834853:76574850:C:T	1	76574850	t	c	0.543	0.1259	1.624e-05	++??++?	0	1.535	3	0.6741	C	T	1825	0.0137249	50.096	1	1	1776	49	0	-4.2984	2.20931	-0.880631	0.0517046	0.45263	C	T	1798	0.0114474	41.743	1	1	1758	40	0	-22.838	6.38969	-0.559371	0.000351297	0.96932	0.156502	NA	NA	NA	NA	NA	NA
rs10063475:119111706:A:G	5	119111706	a	g	0.1724	0.04	1.631e-05	++??+++	0	1.456	4	0.8344	A	G	1825	0.135711	495.344	1	0.475897	1369	428	28	6.91865	5.98872	0.192909	0.247976	0.166981	A	G	1798	0.132028	477.981	1	1	1358	410	30	54.6429	20.0498	0.13593	0.00642301	0.96701	0.0498758	NA	NA	NA	NA	NA	NA
rs113574545:50292192:C:T	6	50292192	t	c	0.2311	0.0536	1.636e-05	+++?+++	0	1.041	5	0.9592	C	T	1825	0.0633274	231.145	1	0.156015	1608	206	11	-5.64289	4.64263	-0.261803	0.224194	0.215395	C	T	1798	0.0583268	209.366	1	0.122117	1593	203	2	-46.5077	13.8511	-0.242414	0.000785941	0.98297	0.0721964	C	T	3348	0.0560325	479	1
rs79403576:70062862:T:C	6	70062862	t	c	-0.2065	0.0479	1.64e-05	----+--	21.5	7.642	6	0.2655	T	C	1825	0.0595562	217.38	1	0.280532	1621	195	9	-0.998161	4.45829	-0.0502185	0.822844	0.224301	T	C	1798	0.0616332	218.843	1	0.404366	1584	210	4	-44.4208	14.1828	-0.220833	0.00173606	0.98999	0.0705079	T	C	3348	0.0638553	434	0.98865
rs182523584:119114351:G:A	5	119114351	a	g	-0.1696	0.0394	1.645e-05	--??---	0	0.699	4	0.9515	G	A	1825	0.146103	533.276	1	0.70324	1336	454	35	8.05552	6.19817	0.209685	0.193717	0.161338	G	A	1798	0.139665	505.737	1	1	1343	422	33	60.5378	20.3164	0.146668	0.00288478	0.95349	0.0492213	NA	NA	NA	NA	NA	NA
rs183308272:71187386:T:A	17	71187386	a	t	-0.8991	0.2088	1.66e-05	-??-??-	0	0.628	2	0.7306	T	A	1825	0.0133619	48.771	1	1	1786	39	0	4.44074	1.91087	1.21616	0.0201293	0.523322	NA	NA	NA	NA	NA	NA	NA	NA	NA	NA	NA	NA	NA	NA	NA	NA	NA	NA	NA	NA	NA	NA
rs112567076:12611600:A:C	1	12611600	a	c	0.6113	0.142	1.662e-05	+????++	0	0.084	2	0.9589	A	C	1825	0.0539745	197.007	1	0.0559867	1645	171	9	8.76142	3.94882	0.561874	0.0265043	0.25324	NA	NA	NA	NA	NA	NA	NA	NA	NA	NA	NA	NA	NA	NA	NA	NA	NA	NA	NA	NA	NA	NA
rs7611714:20682134:T:A	3	20682134	a	t	0.2337	0.0543	1.662e-05	+++?+++	0	4.539	5	0.4747	T	A	1825	0.94561	3451.48	1	0.167504	2	194	1629	-1.25855	4.01293	-0.078153	0.753808	0.249194	T	A	1798	0.944977	3402.36	1	0.0967106	9	175	1614	-48.7774	13.799	-0.256169	0.000407989	0.98535	0.072469	A	T	3348	0.0907783	477	0.984767
rs60223962:97680031:G:A	5	97680031	a	g	0.3784	0.0879	1.676e-05	++???++	0	0.453	3	0.9292	G	A	1825	0.0345455	126.091	1	0.438804	1709	113	3	-6.01844	3.30329	-0.551558	0.0684618	0.302728	G	A	1798	0.0296976	107.921	1	0.66637	1694	102	2	-37.7045	10.0085	-0.376406	0.000165053	0.93319	0.0999151	NA	NA	NA	NA	NA	NA
rs58501737:36979512:C:T	8	36979512	t	c	-1.6073	0.3735	1.685e-05	-?????-	91.8	12.16	1	0.0004882	C	T	1825	0.0111433	40.673	1	1	1787	38	0	9.74926	1.75567	3.16291	2.80781e-08	0.569583	NA	NA	NA	NA	NA	NA	NA	NA	NA	NA	NA	NA	NA	NA	NA	NA	NA	NA	NA	NA	NA	NA
rs12489862:20685441:C:A	3	20685441	a	c	0.2343	0.0545	1.703e-05	+++?+++	0	4.345	5	0.5008	C	A	1825	0.946165	3453.5	1	0.23278	2	187	1636	-1.21402	3.99468	-0.0760784	0.761197	0.250333	C	A	1798	0.945041	3402.72	1	0.092735	9	173	1616	-48.2257	13.7276	-0.25591	0.000443018	0.97644	0.0728459	A	C	3348	0.0908428	477	0.984468
rs116606746:87102412:G:A	2	87102412	a	g	-1.1442	0.2661	1.712e-05	???-???	0	0	0	1	NA	NA	NA	NA	NA	NA	NA	NA	NA	NA	NA	NA	NA	NA	NA	NA	NA	NA	NA	NA	NA	NA	NA	NA	NA	NA	NA	NA	NA	NA	NA	NA	NA	NA	NA	NA	NA
rs150267844:163837231:ACTAT:A	2	163837231	a	actat	-0.1684	0.0392	1.712e-05	--??---	0	3.347	4	0.5015	ACTAT	A	1825	0.156333	570.616	1	0.577202	1328	454	43	2.76272	6.08154	0.0746982	0.649627	0.164432	ACTAT	A	1798	0.148156	533.322	1	0.63882	1311	446	41	91.3339	20.3393	0.220781	7.10486e-06	0.89519	0.0491659	NA	NA	NA	NA	NA	NA
rs149317173:99540776:T:G	14	99540776	t	g	0.3134	0.0729	1.728e-05	+++??-+	0	3.554	4	0.4697	T	G	1825	0.0535115	195.317	1	0.305479	1656	163	6	5.46511	3.51363	0.442677	0.11985	0.284606	T	G	1798	0.0421978	149.806	1	0.728056	1669	128	1	40.0112	10.8386	0.340595	0.000222886	0.80891	0.0922628	T	G	3348	0.0381323	296	0.950418
rs562096633:88876082:A:G	10	88876082	a	g	1.3481	0.3138	1.735e-05	+??????	0	0	0	1	A	G	1825	0.0343959	125.545	1	0.718454	1708	115	2	13.6931	3.18702	1.34814	1.7349e-05	0.313773	NA	NA	NA	NA	NA	NA	NA	NA	NA	NA	NA	NA	NA	NA	NA	NA	NA	NA	NA	NA	NA	NA
rs2795398:232898886:T:A	1	232898886	a	t	-0.1826	0.0425	1.738e-05	-------	0	2.765	6	0.8377	T	A	1825	0.901794	3291.55	1	0.892396	17	315	1493	4.34327	5.4819	0.144529	0.42819	0.182419	T	A	1798	0.914224	3287.5	1	0.0695508	7	294	1497	39.5932	16.6454	0.142899	0.0173774	0.99926	0.0600767	A	T	3348	0.0759522	568	0.985663
rs71592021:172171171:CT:C	4	172171171	ct	c	-0.1146	0.0267	1.743e-05	--?----	11.7	5.662	5	0.3405	C	CT	1825	0.423311	1545.08	1	0.0404007	608	853	364	18.9336	8.34004	0.272206	0.0231949	0.119904	C	CT	1798	0.404975	1458.2	1	0.188919	634	844	320	60.0664	27.04	0.082152	0.0263245	0.85095	0.0369822	NA	NA	NA	NA	NA	NA
rs141599386:26265332:G:A	22	26265332	a	g	0.275	0.064	1.746e-05	++??+-+	57.5	9.417	4	0.05147	G	A	1825	0.0382342	139.555	1	1	1698	125	2	-4.62412	3.46303	-0.385581	0.181785	0.288764	G	A	1798	0.0490218	177.301	1	0.798294	1624	171	3	-35.8577	12.8444	-0.217346	0.0052433	0.98852	0.0778549	NA	NA	NA	NA	NA	NA
rs78063306:114328763:T:C	5	114328763	t	c	0.2392	0.0557	1.75e-05	++?++++	0	3.761	5	0.5844	T	C	1825	0.0521893	190.491	1	0.208499	1651	167	7	4.59567	4.18594	0.262278	0.272256	0.238895	T	C	1798	0.0498548	181.864	1	0.0364178	1630	159	9	53.3627	13.4206	0.296273	7.00347e-05	0.96271	0.0745123	NA	NA	NA	NA	NA	NA
rs534837:119386048:G:A	2	119386048	a	g	0.2005	0.0467	1.752e-05	++??+++	0	1.73	4	0.7852	G	A	1825	0.0945718	345.187	1	0.0950549	1507	296	22	-10.2256	5.31093	-0.362532	0.0541814	0.188291	G	A	1798	0.0933638	340.119	1	0.0335835	1490	285	23	-59.4582	17.4487	-0.195293	0.00065536	0.9417	0.0573109	NA	NA	NA	NA	NA	NA
rs6731414:127354042:A:G	2	127354042	a	g	-0.101	0.0235	1.758e-05	-----+-	12.5	6.861	6	0.3339	A	G	1825	0.50627	1847.88	1	1	444	913	468	-23.9001	9.24647	-0.279543	0.00974402	0.108149	A	G	1798	0.500604	1804.76	1	0.23828	433	925	440	-97.3293	29.231	-0.113909	0.000869507	0.99873	0.0342103	A	G	3348	0.498311	3291	0.998805
rs181396526:88880250:C:T	10	88880250	t	c	-1.35	0.3146	1.778e-05	-??????	0	0	0	1	C	T	1825	0.0343142	125.247	1	0.713786	1709	114	2	13.6392	3.17851	1.35003	1.77808e-05	0.314613	NA	NA	NA	NA	NA	NA	NA	NA	NA	NA	NA	NA	NA	NA	NA	NA	NA	NA	NA	NA	NA	NA
rs3973896:71428960:C:G	7	71428960	c	g	0.12	0.028	1.779e-05	+++++++	0	1.029	6	0.9845	C	G	1825	0.235969	861.286	1	0.105451	1113	609	103	6.69849	7.2813	0.126345	0.357594	0.137338	C	G	1798	0.231465	836.751	1	0.691057	1058	647	93	64.6975	25.4324	0.100026	0.0109624	0.99091	0.0393199	C	G	3348	0.245759	1612	0.982676
rs112586192:97671461:C:T	5	97671461	t	c	0.3763	0.0877	1.78e-05	++???++	0	0.365	3	0.9473	C	T	1825	0.0343726	125.46	1	0.434522	1710	112	3	-5.85141	3.30111	-0.536959	0.0763019	0.302928	C	T	1798	0.0295876	107.519	1	0.66637	1694	102	2	-37.6029	10.0501	-0.372287	0.000182902	0.94389	0.0995015	NA	NA	NA	NA	NA	NA
rs75075983:75993079:C:T	11	75993079	t	c	-0.3275	0.0763	1.781e-05	--?----	0	2.891	5	0.7168	C	T	1825	0.0376225	137.322	1	0.70917	1710	113	2	2.15757	3.26468	0.202434	0.508687	0.306309	C	T	1798	0.0283017	100.55	1	1	1709	88	1	21.8066	9.21019	0.25707	0.017901	0.8464	0.108575	NA	NA	NA	NA	NA	NA
rs5767308:47019494:C:T	22	47019494	t	c	-0.2132	0.0497	1.782e-05	+------	9.8	6.656	6	0.3539	C	T	1825	0.0552359	201.611	1	0.802356	1648	172	5	-2.82606	3.93176	-0.182813	0.472278	0.254339	C	T	1798	0.0583814	206.273	1	0.617889	1626	167	5	31.0451	12.6302	0.194612	0.0139713	0.80892	0.0791753	C	T	3348	0.0993074	555	0.984767
rs56239364:114327926:G:A	5	114327926	a	g	-0.2388	0.0557	1.792e-05	--?----	0	3.759	5	0.5846	G	A	1825	0.0522395	190.674	1	0.208499	1651	167	7	4.59343	4.18782	0.261915	0.272705	0.238788	G	A	1798	0.0498877	181.988	1	0.0364178	1630	159	9	53.3788	13.4273	0.296068	7.02625e-05	0.96295	0.0744751	NA	NA	NA	NA	NA	NA
rs55763636:30948306:T:G	17	30948306	t	g	0.2625	0.0612	1.8e-05	-++++++	0	3.443	6	0.7515	T	G	1825	0.0333041	121.56	1	1	1707	116	2	-0.260657	3.18937	-0.0256248	0.934864	0.313542	T	G	1798	0.0372639	131.981	1	0.72402	1672	125	1	35.7247	11.1931	0.285145	0.00141456	0.96781	0.0893408	T	G	3348	0.0322538	221	0.998507
rs10996856:67809611:T:C	10	67809611	t	c	-0.1637	0.0382	1.801e-05	----+--	42.5	10.442	6	0.1072	T	C	1825	0.104798	382.514	1	1	1463	342	20	-11.8957	5.51469	-0.391155	0.0309979	0.181334	T	C	1798	0.102468	363.24	1	0.147546	1451	335	12	-32.9235	17.8291	-0.103574	0.0648024	0.98326	0.0560881	T	C	3348	0.110061	716	0.996714
rs7034142:2213455:A:G	9	2213455	a	g	-0.1618	0.0377	1.819e-05	+--?---	0	4.754	5	0.4466	A	G	1825	0.129484	472.618	1	0.600927	1383	415	27	3.67702	5.93233	0.104483	0.535371	0.168568	A	G	1798	0.129849	470.501	1	0.916775	1360	409	29	-56.636	20.2244	-0.138465	0.00510425	0.97623	0.0494452	A	G	3348	0.128735	915	0.9773
rs11758564:70071799:G:A	6	70071799	a	g	0.2053	0.0479	1.824e-05	++++-++	23.7	7.86	6	0.2485	G	A	1825	0.0598485	218.447	1	0.282549	1620	196	9	-0.766024	4.48307	-0.0381146	0.864326	0.223061	G	A	1798	0.0615411	218.524	1	0.404366	1584	210	4	-44.3377	14.1574	-0.221211	0.00173755	0.98719	0.0706344	G	A	3348	0.0645366	438	0.991637
rs113228825:90652583:TCC:T	12	90652583	t	tcc	-0.139	0.0324	1.829e-05	---?---	0	3.699	5	0.5935	TCC	T	1825	0.222314	811.447	1	0.0171555	1175	558	92	10.2672	7.06044	0.205963	0.145893	0.141634	TCC	T	1798	0.223006	800.879	1	0.000149692	1166	530	102	84.1957	24.0278	0.145835	0.00045816	0.87057	0.0416185	TCC	T	3348	0.208907	1190	0.821087
rs116522374:50287026:G:A	6	50287026	a	g	0.2299	0.0537	1.83e-05	+++?+++	0	1.064	5	0.9572	G	A	1825	0.0633756	231.321	1	0.106437	1610	204	11	-5.67303	4.63634	-0.263915	0.221103	0.215687	G	A	1798	0.0583781	209.542	1	0.121114	1594	202	2	-45.9331	13.8488	-0.239497	0.000910711	0.97959	0.0722084	G	A	3348	0.0560984	479	0.999104
rs532188299:25978427:TA:T	21	25978427	t	ta	1.9481	0.4547	1.83e-05	??????+	0	0	0	1	NA	NA	NA	NA	NA	NA	NA	NA	NA	NA	NA	NA	NA	NA	NA	NA	NA	NA	NA	NA	NA	NA	NA	NA	NA	NA	NA	NA	NA	NA	NA	NA	NA	NA	NA	NA	NA
rs13427699:55407307:A:G	2	55407307	a	g	0.1038	0.0242	1.836e-05	+++++-+	0	3.109	6	0.7951	A	G	1825	0.367701	1342.11	1	0.174102	715	877	233	15.9516	8.56576	0.217406	0.0625683	0.116744	A	G	1798	0.347753	1253.75	1	0.0965124	779	784	235	84.5256	29.1967	0.0991565	0.00379109	0.99262	0.0342504	A	G	3348	0.331551	2155	0.985066
rs75136407:175676199:T:C	2	175676199	t	c	0.2061	0.0481	1.841e-05	++?++++	8.6	5.47	5	0.3612	T	C	1825	0.0615556	224.678	1	0.282549	1620	196	9	5.93387	4.22788	0.331965	0.160465	0.236525	T	C	1798	0.0719157	259.309	1	0.856126	1556	233	9	34.8817	15.4437	0.146251	0.0239055	0.9685	0.0647513	NA	NA	NA	NA	NA	NA
rs576999845:119112645:T:C	5	119112645	t	c	0.1715	0.04	1.848e-05	++??+++	0	1.401	4	0.844	T	C	1825	0.135207	493.506	1	0.3589	1369	429	27	6.32432	5.94456	0.178968	0.287381	0.168221	T	C	1798	0.131975	477.816	1	1	1358	410	30	54.7995	20.047	0.136357	0.0062655	0.96719	0.0498828	NA	NA	NA	NA	NA	NA
rs528283241:150734206:C:T	7	150734206	t	c	0.9895	0.2311	1.853e-05	+???+?+	0	0.949	2	0.6222	C	T	1825	0.0105904	38.655	1	1	1786	39	0	-2.84417	1.84757	-0.833213	0.123703	0.541251	NA	NA	NA	NA	NA	NA	NA	NA	NA	NA	NA	NA	NA	NA	NA	NA	NA	NA	NA	NA	NA	NA
rs75824496:175677858:T:C	2	175677858	t	c	0.2059	0.0481	1.864e-05	++?++++	8.6	5.473	5	0.3609	T	C	1825	0.0614882	224.432	1	0.282549	1620	196	9	5.88172	4.23592	0.3278	0.164974	0.236076	T	C	1798	0.0718467	259.062	1	0.856126	1556	233	9	34.8092	15.4428	0.145962	0.024192	0.9689	0.0647551	NA	NA	NA	NA	NA	NA
rs56016404:50332648:A:G	6	50332648	a	g	-0.3483	0.0814	1.864e-05	---?---	0	1.403	5	0.924	A	G	1825	0.0281605	102.786	1	1	1732	92	1	-0.402901	2.95416	-0.0461667	0.891518	0.338506	A	G	1798	0.0234786	82.233	1	1	1718	80	0	-24.7315	8.92239	-0.310661	0.005574	0.95661	0.112078	A	G	3348	0.011233	206	0.994325
rs2795422:232880493:G:A	1	232880493	a	g	-0.1801	0.0421	1.866e-05	-------	0	2.575	6	0.86	G	A	1825	0.899898	3284.63	1	1	17	320	1488	4.01074	5.52719	0.131285	0.46806	0.180924	G	A	1798	0.910955	3275.69	1	0.133286	8	295	1495	40.4932	16.7324	0.144632	0.0155185	0.97776	0.0597643	A	G	3348	0.0835585	594	0.987157
rs144723776:27288549:CACAA:C	2	27288549	cacaa	c	0.2942	0.0687	1.879e-05	++??+++	0	1.02	4	0.9068	CACAA	C	1825	0.0339945	124.08	1	0.463265	1704	118	3	4.9008	3.62279	0.373406	0.176129	0.27603	CACAA	C	1798	0.0393246	140.94	1	1	1658	138	2	41.5677	11.6961	0.303858	0.000379468	0.98117	0.0854986	NA	NA	NA	NA	NA	NA
rs76679879:50286045:G:A	6	50286045	a	g	0.2295	0.0536	1.889e-05	+++?+++	0	1.051	5	0.9583	G	A	1825	0.0633586	231.259	1	0.106437	1610	204	11	-5.65415	4.63575	-0.263103	0.222585	0.215715	G	A	1798	0.0583753	209.536	1	0.121114	1594	202	2	-45.7823	13.8557	-0.238474	0.000952399	0.97939	0.0721725	G	A	3348	0.0560325	479	1
rs4649280:232888885:A:C	1	232888885	a	c	0.1808	0.0423	1.893e-05	+++++++	0	2.693	6	0.8463	A	C	1825	0.900566	3287.07	1	1	17	319	1489	4.139	5.50939	0.13636	0.452495	0.181508	A	C	1798	0.913018	3283.15	1	0.0526493	7	298	1493	38.8731	16.7003	0.139379	0.019929	0.99541	0.0598792	C	A	3348	0.083146	593	0.985962
rs10951633:40356836:C:T	7	40356836	t	c	-0.1423	0.0333	1.896e-05	--??---	0	1.392	4	0.8456	C	T	1825	0.199194	727.059	1	0.163147	1180	563	82	8.73458	7.44534	0.15757	0.240732	0.134312	C	T	1798	0.197759	713.482	1	0.0880472	1143	596	59	83.1139	23.6637	0.148426	0.000444244	0.99889	0.0422588	NA	NA	NA	NA	NA	NA
rs10055099:95059084:T:C	5	95059084	t	c	0.1353	0.0316	1.9e-05	++?++++	0	0.538	5	0.9906	T	C	1825	0.184227	672.43	1	0.190313	1256	506	63	10.1377	6.44589	0.243991	0.11578	0.155138	T	C	1798	0.194954	705.845	1	0.293502	1171	551	76	77.8724	24.2574	0.132342	0.00132616	0.98287	0.0412245	NA	NA	NA	NA	NA	NA
rs16823850:115274499:T:C	3	115274499	t	c	-0.158	0.037	1.908e-05	--??---	0	2.719	4	0.606	T	C	1825	0.143431	523.524	1	0.0282681	1328	471	26	-3.77786	6.26696	-0.0961906	0.546627	0.159567	T	C	1798	0.151671	546.943	1	0.271677	1287	476	35	-72.3066	21.6418	-0.15438	0.000834599	0.99813	0.0462069	NA	NA	NA	NA	NA	NA
rs570123948:71654488:C:T	6	71654488	t	c	-0.5403	0.1265	1.928e-05	--??--?	0	0.316	3	0.957	C	T	1825	0.0109011	39.789	1	0.151743	1791	33	1	2.47475	1.74524	0.812495	0.156191	0.572987	C	T	1798	0.0136477	49.901	1	1	1749	49	0	25.4683	6.84433	0.543673	0.000198374	0.91033	0.146106	NA	NA	NA	NA	NA	NA
rs34397968:85527884:T:G	14	85527884	t	g	0.2096	0.0491	1.93e-05	++??+++	32	5.881	4	0.2082	T	G	1825	0.0904764	330.239	1	0.457328	1526	283	16	1.21652	5.31394	0.043081	0.818924	0.188184	T	G	1798	0.0856862	307.639	1	1	1521	266	11	44.272	15.9372	0.174304	0.00547099	0.87838	0.0627463	NA	NA	NA	NA	NA	NA
rs76595724:21317599:T:C	12	21317599	t	c	0.1279	0.0299	1.933e-05	+++++-+	39.3	9.879	6	0.1298	T	C	1825	0.206966	755.425	1	0.10092	1159	576	90	5.05847	7.40295	0.0923016	0.494415	0.135081	T	C	1798	0.206439	746.954	1	0.515871	1130	597	71	71.3473	23.6287	0.12779	0.0025318	0.95791	0.0423214	T	C	3348	0.224841	1359	0.982378
rs1178178:18799718:G:A	7	18799718	a	g	0.2032	0.0476	1.94e-05	+++++-+	38.8	9.802	6	0.1333	G	A	1825	0.0528764	192.999	1	0.34661	1639	179	7	-1.16248	3.96015	-0.0741246	0.769106	0.252516	G	A	1798	0.0613391	214.316	1	0.8298	1593	200	5	-32.6881	14.054	-0.165496	0.0200244	0.98014	0.0711541	G	A	3348	0.0728026	538	0.999403
rs12053764:46999703:C:T	22	46999703	t	c	-0.2078	0.0487	1.955e-05	+----+-	28.9	8.435	6	0.2079	C	T	1825	0.053094	193.793	1	0.446454	1651	168	6	-4.24827	3.98577	-0.267416	0.286487	0.250893	C	T	1798	0.0582218	206.286	1	0.34417	1614	177	7	38.8649	13.3747	0.217265	0.00366255	0.89669	0.074768	C	T	3348	0.0896608	544	0.988949
rs10750909:58812308:A:C	11	58812308	a	c	0.115	0.027	1.978e-05	++??+++	0	0.948	4	0.9176	A	C	1825	0.505846	1846.34	1	0.0678187	469	873	483	16.1763	9.03491	0.198166	0.0733871	0.110682	A	C	1798	0.517278	1857.29	1	0.257311	439	874	485	99.7651	29.6218	0.113699	0.000757254	0.94483	0.0337589	NA	NA	NA	NA	NA	NA
rs71064499:58830077:ACCG:A	11	58830077	a	accg	0.1152	0.027	1.987e-05	++??+++	0	1.467	4	0.8325	ACCG	A	1825	0.490989	1792.11	1	0.0277319	494	865	466	-17.9157	9.01931	-0.220235	0.0469924	0.110873	ACCG	A	1798	0.4833	1740.77	1	0.119364	485	865	448	-100.875	29.6513	-0.114735	0.000668862	0.94297	0.0337253	NA	NA	NA	NA	NA	NA
rs13181256:129778118:C:T	5	129778118	t	c	0.1569	0.0368	1.994e-05	+++++++	0	4.142	6	0.6575	C	T	1825	0.117205	427.798	1	0.108404	1419	389	17	-7.78634	5.80453	-0.231099	0.179783	0.172279	C	T	1798	0.117174	422.739	1	0.647604	1400	376	22	-47.4896	19.2875	-0.127658	0.0138087	0.98337	0.0518471	C	T	3348	0.121481	862	0.994026
rs370949527:50315767:AC:A	6	50315767	a	ac	0.3452	0.081	2.016e-05	+++?+++	0	1.438	5	0.9201	AC	A	1825	0.0283616	103.52	1	0.376857	1729	94	2	-0.556252	3.00908	-0.0614335	0.85334	0.332327	AC	A	1798	0.0238239	83.405	1	1	1718	80	0	-24.6281	8.96179	-0.306649	0.00599373	0.95329	0.111585	AC	A	3348	0.0148435	210	0.994922
rs10074948:119104708:G:A	5	119104708	a	g	-0.1705	0.04	2.018e-05	--??---	0	1.174	4	0.8823	G	A	1825	0.139623	509.625	1	0.843643	1356	436	33	7.66392	6.08266	0.20714	0.207683	0.164402	G	A	1798	0.13276	479.686	1	0.91594	1367	401	30	55.1187	19.9369	0.138671	0.00569811	0.95493	0.0501582	NA	NA	NA	NA	NA	NA
rs114023655:26261510:T:C	22	26261510	t	c	-0.3174	0.0745	2.02e-05	--??-+-	40.6	6.736	4	0.1505	T	C	1825	0.0315633	115.206	1	0.408612	1715	110	0	-3.16484	3.12846	-0.323363	0.311716	0.319646	T	C	1798	0.0327719	118.796	1	0.433909	1684	111	3	-34.5445	10.822	-0.294962	0.00141256	0.99081	0.0924044	NA	NA	NA	NA	NA	NA
rs12356750:7450221:G:A	10	7450221	a	g	0.1054	0.0247	2.021e-05	+++++++	0	2.924	6	0.8184	G	A	1825	0.414472	1512.82	1	0.0379741	649	842	334	-10.4998	8.8132	-0.13518	0.233508	0.113466	G	A	1798	0.432129	1544.85	1	0.0234146	617	832	349	-58.9572	27.405	-0.0785014	0.0314502	0.85	0.0364897	G	A	3348	0.47578	2964	0.951314
rs542470620:76590567:AACCAGATGTGCTACAAGAGTAAGATACAC:A	1	76590567	a	aaccagatgtgctacaagagtaagatacac	0.5302	0.1244	2.023e-05	++??+-?	0	2.324	3	0.5079	AACCAGATGTGCTACAAGAGTAAGATACAC	A	1825	0.01514	55.261	1	1	1770	55	0	-4.31781	2.29851	-0.817276	0.0603099	0.435064	AACCAGATGTGCTACAAGAGTAAGATACAC	A	1798	0.0116453	42.523	1	1	1756	42	0	-24.8434	6.42271	-0.602246	0.000109709	0.95645	0.155698	NA	NA	NA	NA	NA	NA
rs6874868:129797963:T:C	5	129797963	t	c	-0.1552	0.0364	2.025e-05	-------	0	5.135	6	0.5266	T	C	1825	0.117593	429.216	1	0.0705105	1414	394	17	-8.21479	5.81252	-0.243146	0.15757	0.172042	T	C	1798	0.117392	423.694	1	0.648232	1398	378	22	-47.0815	19.4262	-0.12476	0.0153671	0.99678	0.0514769	T	C	3348	0.119154	871	0.997013
rs10182817:127352779:A:T	2	127352779	a	t	-0.1007	0.0236	2.032e-05	-----+-	0	5.886	6	0.4361	A	T	1825	0.524957	1916.09	1	0.707373	415	902	508	-21.4528	9.17416	-0.254889	0.019367	0.109002	A	T	1798	0.520323	1876.09	1	0.449699	403	914	481	-105.733	29.1226	-0.124667	0.000282731	0.9941	0.0343376	A	T	3348	0.516716	3322	0.975209
rs4812261:59645525:G:A	20	59645525	a	g	-0.1471	0.0345	2.032e-05	-------	0	0.913	6	0.9887	G	A	1825	0.124258	453.542	1	0.0628292	1415	374	36	4.08609	5.96021	0.115023	0.49299	0.167779	G	A	1798	0.132767	472.081	1	1	1362	406	30	62.5431	20.1754	0.153651	0.00193541	0.97504	0.0495653	G	A	3348	0.100754	978	0.991338
rs7916781:67809672:A:G	10	67809672	a	g	-0.1623	0.0381	2.041e-05	----+--	39.4	9.906	6	0.1287	A	G	1825	0.105149	383.794	1	1	1462	343	20	-11.1573	5.52652	-0.365304	0.0435017	0.180946	A	G	1798	0.102601	363.663	1	0.147546	1451	335	12	-32.888	17.8476	-0.103247	0.0653708	0.98449	0.0560299	A	G	3348	0.11186	718	0.997013
rs147811734:50281957:CTCAG:C	6	50281957	ctcag	c	-0.224	0.0526	2.047e-05	---?---	0	1.177	5	0.9471	CTCAG	C	1825	0.0662192	241.7	1	0.0798248	1603	210	12	-6.71175	4.74059	-0.298656	0.156833	0.210944	CTCAG	C	1798	0.06165	221.335	1	0.405458	1583	211	4	-46.9551	14.2413	-0.231519	0.00097682	0.97329	0.0702183	CTCAG	C	3348	0.0539024	462	0.991935
rs12594328:99075159:A:G	15	99075159	a	g	0.1569	0.0368	2.052e-05	++++++-	0	4.629	6	0.5923	A	G	1825	0.885595	3232.42	1	0.475977	25	353	1447	7.70485	5.6706	0.239611	0.17423	0.176348	A	G	1798	0.875888	3148.19	1	0.362385	29	365	1404	52.3265	19.25	0.141208	0.00656272	0.9024	0.0519481	G	A	3348	0.110088	898	0.988053
rs372976558:115789905:C:CA	8	115789905	ca	c	0.4781	0.1123	2.053e-05	++??+++	0	1.371	4	0.8492	C	CA	1825	0.0189074	69.012	1	0.0126433	1767	55	3	-2.62868	2.57301	-0.39706	0.306952	0.38865	C	CA	1798	0.014016	50.016	1	1	1750	48	0	-20.9645	6.83891	-0.44824	0.00217326	0.91738	0.146222	NA	NA	NA	NA	NA	NA
rs2096588:58832356:G:A	11	58832356	a	g	0.1143	0.0268	2.053e-05	++??+++	0	1.315	4	0.8588	G	A	1825	0.492928	1799.19	1	0.0548665	487	871	467	-16.401	9.0129	-0.201902	0.0688016	0.110952	G	A	1798	0.489216	1762.02	1	0.0989494	479	864	455	-106.212	29.9409	-0.11848	0.000389058	0.95616	0.0333991	NA	NA	NA	NA	NA	NA
rs2451289:163916387:A:G	2	163916387	a	g	0.1264	0.0297	2.056e-05	-+??+-+	41.7	6.866	4	0.1432	A	G	1825	0.298912	1091.03	1	0.179579	886	789	150	-4.90099	8.31114	-0.0709516	0.555399	0.12032	A	G	1798	0.290686	1047.11	1	0.864325	902	741	155	112.99	26.8515	0.156713	2.5767e-05	0.95455	0.0372419	NA	NA	NA	NA	NA	NA
rs1219639:123358312:A:G	10	123358312	a	g	-0.1196	0.0281	2.086e-05	--+-++-	71.7	21.234	6	0.001665	A	G	1825	0.738917	2697.05	1	0.248523	114	724	987	-16.2678	7.83427	-0.265053	0.0378482	0.127644	A	G	1798	0.747975	2681.9	1	0.0537129	120	629	1049	-142.776	24.4968	-0.237924	5.59756e-09	0.8592	0.0408217	G	A	3348	0.231546	1597	0.989247
rs9616080:47018166:C:T	22	47018166	t	c	-0.2055	0.0483	2.105e-05	+------	37.5	9.596	6	0.1427	C	T	1825	0.0579148	211.389	1	0.632617	1640	179	6	-3.434	4.01941	-0.212557	0.392909	0.248793	C	T	1798	0.0618677	219.017	1	1	1614	179	5	34.1719	13.0583	0.200399	0.00887399	0.82306	0.0765796	C	T	3348	0.0980892	598	0.996416
rs6671212:232900384:C:A	1	232900384	a	c	-0.1808	0.0425	2.109e-05	-------	0	2.76	6	0.8383	C	A	1825	0.901891	3291.9	1	0.891919	17	314	1494	4.14609	5.47045	0.138545	0.448507	0.1828	C	A	1798	0.914085	3287.01	1	0.0697866	7	295	1496	39.2616	16.6633	0.141398	0.0184647	0.99997	0.0600121	A	C	3348	0.0756764	558	0.981481
rs192740465:109179423:C:T	12	109179423	t	c	0.4609	0.1084	2.112e-05	++??+++	0	3.025	4	0.5537	C	T	1825	0.0150455	54.916	1	1	1777	48	0	-0.747497	1.91886	-0.203013	0.696867	0.521143	C	T	1798	0.0174984	63.28	1	1	1741	57	0	-24.9108	7.67697	-0.422677	0.00117502	0.91584	0.13026	NA	NA	NA	NA	NA	NA
rs75320632:56225913:G:A	10	56225913	a	g	0.2461	0.0579	2.116e-05	-+?++++	29.4	7.08	5	0.2147	G	A	1825	0.0491567	179.422	1	0.122498	1659	159	7	4.31815	3.68664	0.317715	0.241479	0.27125	G	A	1798	0.0454737	165.329	1	0.0841713	1645	146	7	-47.617	12.5454	-0.302549	0.000147297	0.94929	0.0797105	NA	NA	NA	NA	NA	NA
rs2814525:232901274:A:G	1	232901274	a	g	0.1808	0.0425	2.126e-05	+++++++	0	2.741	6	0.8406	A	G	1825	0.901946	3292.1	1	0.891919	17	314	1494	4.03554	5.46351	0.135194	0.460129	0.183033	A	G	1798	0.914133	3287.16	1	0.0697866	7	295	1496	39.3191	16.6493	0.141844	0.0181959	0.99815	0.0600626	G	A	3348	0.0750326	557	0.98178
rs1178173:18795959:A:C	7	18795959	a	c	-0.2024	0.0476	2.138e-05	+----+-	45.2	10.945	6	0.09008	A	C	1825	0.0542674	198.076	1	0.355185	1637	181	7	0.872506	3.96034	0.0556292	0.825629	0.252504	A	C	1798	0.060845	212.568	1	0.83009	1592	201	5	-32.5419	14.0906	-0.163901	0.0209176	0.99151	0.0709693	A	C	3348	0.0738938	533	0.991637
rs114066408:56226288:T:C	10	56226288	t	c	-0.246	0.0579	2.138e-05	+-?----	29.3	7.074	5	0.2152	T	C	1825	0.0491578	179.426	1	0.122498	1659	159	7	4.31454	3.6876	0.317283	0.241996	0.271179	T	C	1798	0.0454625	165.289	1	0.0841713	1645	146	7	-47.5462	12.5394	-0.302387	0.000149593	0.94894	0.0797486	NA	NA	NA	NA	NA	NA
rs4700879:179565253:C:T	5	179565253	t	c	-0.1389	0.0327	2.147e-05	--??---	0	3.139	4	0.5348	C	T	1825	0.798518	2914.59	1	0.7695	75	579	1171	4.89127	6.75015	0.107348	0.468687	0.148145	C	T	1798	0.769157	2763.34	1	0.164915	108	620	1070	73.6527	25.8756	0.110004	0.00442145	0.99596	0.0386464	NA	NA	NA	NA	NA	NA
rs35452260:20666475:A:AT	3	20666475	a	at	-0.2316	0.0545	2.155e-05	---?---	0	3.974	5	0.5532	A	AT	1825	0.94454	3447.57	1	0.485906	3	191	1631	-1.63308	4.06033	-0.0990571	0.687533	0.246285	A	AT	1798	0.945123	3402.86	1	0.0895587	9	171	1618	-47.9641	13.7634	-0.253202	0.000492291	0.98152	0.0726565	AT	A	3348	0.0899264	472	0.9773
rs115995146:127251870:G:A	9	127251870	a	g	0.5438	0.128	2.163e-05	+???+++	0	2.405	3	0.4927	G	A	1825	0.0367274	134.055	1	1	1706	117	2	-4.43368	3.35218	-0.394556	0.185961	0.298313	NA	NA	NA	NA	NA	NA	NA	NA	NA	NA	NA	NA	NA	NA	NA	NA	NA	NA	NA	NA	NA	NA
rs59177130:100890505:C:T	2	100890505	t	c	0.3057	0.072	2.165e-05	++??+++	0	3.852	4	0.4265	C	T	1825	0.0364825	133.161	1	0.504797	1697	125	3	-2.07153	3.3286	-0.186968	0.533716	0.300427	C	T	1798	0.0369114	133.06	1	0.726565	1670	127	1	-39.3305	11.0973	-0.31937	0.000393884	0.96255	0.090112	NA	NA	NA	NA	NA	NA
rs1178177:18799553:C:T	7	18799553	t	c	0.2019	0.0475	2.177e-05	+++++-+	39.5	9.916	6	0.1282	C	T	1825	0.05292	193.158	1	0.34661	1639	179	7	-1.10677	3.95968	-0.0705891	0.779854	0.252546	C	T	1798	0.0612506	214.033	1	0.8298	1593	200	5	-32.0267	14.0676	-0.161836	0.0228081	0.98289	0.0710853	C	T	3348	0.0728026	538	0.999403
rs4857962:20668314:G:A	3	20668314	a	g	0.2286	0.0539	2.179e-05	+++?+++	0	4.942	5	0.423	G	A	1825	0.941736	3437.34	1	0.274567	3	201	1621	-3.24061	4.15932	-0.187319	0.435909	0.240424	G	A	1798	0.943711	3397.77	1	0.0990003	9	176	1613	-49.0036	13.9067	-0.253385	0.000425497	0.98099	0.0719078	A	G	3348	0.093701	489	0.979689
rs11920203:167848336:C:T	3	167848336	t	c	-0.2483	0.0585	2.184e-05	----?--	0	0.99	5	0.9634	C	T	1825	0.055314	201.896	1	0.789397	1662	159	4	1.63041	3.77493	0.114414	0.665811	0.264906	C	T	1798	0.0538281	191.052	1	0.40221	1642	151	5	38.4105	12.5935	0.242189	0.00228831	0.83894	0.079406	C	T	3348	0.0518519	298	0.968339
rs2001022:22757266:C:T	14	22757266	t	c	-0.1843	0.0434	2.193e-05	--??---	21.2	5.075	4	0.2797	C	T	1825	0.110854	404.617	1	0.402932	1440	367	18	11.1858	5.61131	0.355253	0.0462139	0.178212	C	T	1798	0.105658	379.939	1	0.0287924	1456	314	28	59.5963	18.1778	0.180358	0.00104355	0.89746	0.0550122	NA	NA	NA	NA	NA	NA
rs2795410:232887334:A:G	1	232887334	a	g	0.1792	0.0422	2.195e-05	+++++++	0	2.659	6	0.8503	A	G	1825	0.900448	3286.64	1	1	17	318	1490	4.18869	5.51266	0.137834	0.447355	0.181401	A	G	1798	0.912964	3282.89	1	0.0526493	7	298	1493	38.7467	16.6916	0.139072	0.0202692	0.99361	0.0599104	G	A	3348	0.083135	593	0.98626
rs2392289:34940455:T:G	7	34940455	t	g	0.2873	0.0677	2.211e-05	+????++	0	1.29	2	0.5247	T	G	1825	0.741235	2705.51	1	0.00665983	133	634	1058	9.77781	7.42058	0.177568	0.187617	0.13476	NA	NA	NA	NA	NA	NA	NA	NA	NA	NA	NA	NA	NA	NA	NA	NA	NA	NA	NA	NA	NA	NA
rs77860023:56226898:C:T	10	56226898	t	c	0.2457	0.0579	2.22e-05	-+?++++	29	7.041	5	0.2176	C	T	1825	0.0491753	179.49	1	0.122498	1659	159	7	4.29658	3.69141	0.315311	0.244448	0.270899	C	T	1798	0.0454187	165.131	1	0.086418	1644	147	7	-47.3077	12.5214	-0.301738	0.000157988	0.94792	0.0798633	NA	NA	NA	NA	NA	NA
rs9300090:8585384:G:A	11	8585384	a	g	0.1643	0.0387	2.22e-05	+++?+++	0	3.023	5	0.6965	G	A	1825	0.866381	3162.29	1	0.916498	30	406	1389	-13.3184	5.77769	-0.398973	0.0211587	0.17308	G	A	1798	0.859039	3095.86	1	0.060327	40	389	1369	-62.4822	19.5228	-0.163935	0.00137203	0.89377	0.0512222	A	G	3348	0.158141	1054	0.956392
rs73123462:36077604:C:T	4	36077604	t	c	0.1667	0.0393	2.222e-05	++??+++	0	3.375	4	0.4971	C	T	1825	0.136316	497.553	1	0.685773	1368	427	30	-10.1512	6.13767	-0.269471	0.0981431	0.162928	C	T	1798	0.134903	489.755	1	0.762798	1342	425	31	-55.7957	20.6174	-0.13126	0.00680502	0.98622	0.0485027	NA	NA	NA	NA	NA	NA
rs74382081:56255720:A:C	10	56255720	a	c	-0.2462	0.058	2.224e-05	+-?----	13	5.749	5	0.3314	A	C	1825	0.0509373	185.921	1	0.106608	1663	155	7	3.34065	3.76431	0.235755	0.374834	0.265653	A	C	1798	0.0503255	182.644	1	0.0888513	1643	148	7	-50.4028	12.4795	-0.323637	5.37175e-05	0.84672	0.0801314	NA	NA	NA	NA	NA	NA
rs8015234:92851708:G:A	14	92851708	a	g	0.1364	0.0322	2.238e-05	++??+++	0	2.355	4	0.6707	G	A	1825	0.231638	845.478	1	0.643026	1080	653	92	-11.4702	7.63855	-0.196584	0.133195	0.130915	G	A	1798	0.242226	871.076	1	0.053219	1081	607	110	-75.7334	24.2991	-0.128264	0.00182879	0.87702	0.0411538	NA	NA	NA	NA	NA	NA
rs10451531:127350909:G:A	2	127350909	a	g	0.0999	0.0236	2.241e-05	+++++-+	19.3	7.434	6	0.2826	G	A	1825	0.507881	1853.77	1	1	441	913	471	-24.3718	9.23222	-0.28594	0.00829399	0.108316	G	A	1798	0.503061	1813.49	1	0.27791	430	923	445	-96.8225	29.1585	-0.113879	0.000898393	0.99356	0.0342953	G	A	3348	0.49904	3281	0.994026
rs1431818:116943362:T:C	9	116943362	t	c	0.1015	0.024	2.252e-05	+++++++	9.6	6.635	6	0.356	T	C	1825	0.442844	1616.38	1	0.669428	571	891	363	18.1775	9.16416	0.216446	0.0473064	0.109121	T	C	1798	0.41626	1505.85	1	0.0256838	635	828	335	65.0333	28.5566	0.0797486	0.0227655	0.89683	0.0350182	T	C	3348	0.390287	2673	0.988053
rs16848037:163921145:A:C	2	163921145	a	c	0.1257	0.0297	2.289e-05	-+??+-+	42	6.892	4	0.1417	A	C	1825	0.29839	1089.12	1	0.179579	886	789	150	-4.97503	8.33352	-0.0716372	0.550514	0.119997	A	C	1798	0.29084	1047.64	1	0.909169	903	741	154	112.151	26.7543	0.156681	2.76646e-05	0.94785	0.0373772	NA	NA	NA	NA	NA	NA
rs6545477:55404925:C:T	2	55404925	t	c	-0.1026	0.0242	2.295e-05	-----+-	0	3.173	6	0.7868	C	T	1825	0.366765	1338.69	1	0.207859	718	874	233	15.9117	8.57771	0.216259	0.0635953	0.116581	C	T	1798	0.347166	1251.66	1	0.0773699	781	782	235	83.7038	29.1988	0.098178	0.00414796	0.99246	0.034248	C	T	3348	0.329596	2153	0.984468
rs2001021:22757152:T:C	14	22757152	t	c	0.1834	0.0433	2.311e-05	++??+++	21.7	5.11	4	0.2762	T	C	1825	0.110849	404.6	1	0.402932	1440	367	18	11.2132	5.61189	0.35605	0.0457048	0.178193	T	C	1798	0.105639	379.872	1	0.0287924	1456	314	28	59.6327	18.2009	0.180011	0.00105154	0.89969	0.0549423	NA	NA	NA	NA	NA	NA
rs12773997:67843820:T:C	10	67843820	t	c	-0.1455	0.0344	2.328e-05	-------	26.4	8.148	6	0.2275	T	C	1825	0.128005	467.22	1	1	1390	406	29	-13.1963	6.1798	-0.345543	0.0327294	0.161818	T	C	1798	0.128569	453.87	1	0.450858	1379	387	32	-36.0958	20.0196	-0.0900625	0.0713852	0.99281	0.049951	T	C	3348	0.159371	928	0.982975
rs2216323:56454048:A:G	2	56454048	a	g	0.1392	0.0329	2.344e-05	+++++++	0	3.671	6	0.7211	A	G	1825	0.861206	3143.4	1	0.556535	38	430	1357	6.87736	6.38832	0.168519	0.281681	0.156536	A	G	1798	0.858152	3086.59	1	0.436236	40	428	1330	73.8151	21.4785	0.160006	0.000588866	0.99585	0.0465582	G	A	3348	0.121606	1004	0.993429
rs12684184:450269:G:A	9	450269	a	g	-0.2014	0.0476	2.345e-05	--+?---	13.7	5.795	5	0.3266	G	A	1825	0.074251	271.016	1	0.228756	1564	255	6	1.42752	4.59679	0.0675571	0.756146	0.217543	G	A	1798	0.0777146	278.722	1	0.7336	1539	248	11	64.8529	16.1151	0.249726	5.71313e-05	0.96359	0.0620536	G	A	3348	0.0721308	497	0.991338
rs574011153:89110137:A:G	11	89110137	a	g	2.0718	0.4899	2.345e-05	?????+?	0	0	0	1	NA	NA	NA	NA	NA	NA	NA	NA	NA	NA	NA	NA	NA	NA	NA	NA	NA	NA	NA	NA	NA	NA	NA	NA	NA	NA	NA	NA	NA	NA	NA	NA	NA	NA	NA	NA	NA
rs1178175:18797629:C:T	7	18797629	t	c	0.2011	0.0476	2.35e-05	+++++-+	42	10.336	6	0.1112	C	T	1825	0.053183	194.118	1	0.342703	1640	178	7	-0.741339	3.95765	-0.0473307	0.851411	0.252675	C	T	1798	0.0608061	212.424	1	0.83009	1592	201	5	-31.6364	14.079	-0.159604	0.0246361	0.99035	0.0710278	C	T	3348	0.0727331	536	0.996117
rs191530693:51646004:C:T	5	51646004	t	c	-1.6704	0.3951	2.356e-05	-?????-	0	0.269	1	0.6038	C	T	1825	0.010786	39.369	1	1	1788	37	0	5.65893	1.72908	1.8928	0.00106486	0.578342	NA	NA	NA	NA	NA	NA	NA	NA	NA	NA	NA	NA	NA	NA	NA	NA	NA	NA	NA	NA	NA	NA
rs10822705:67842734:G:A	10	67842734	a	g	0.146	0.0345	2.371e-05	+++++++	25.1	8.013	6	0.2372	G	A	1825	0.127314	464.696	1	0.52696	1387	412	26	-14.3358	6.1473	-0.379361	0.0196983	0.162673	G	A	1798	0.126827	447.677	1	0.512176	1386	382	30	-34.9621	19.8433	-0.0887909	0.0780848	0.99198	0.0503948	G	A	3348	0.154331	933	0.987455
16:51412305:C:CTG	16	51412305	ctg	c	-0.1245	0.0295	2.372e-05	+-??---	14.7	4.69	4	0.3206	CTG	C	1825	0.339642	1239.69	1	0.015538	832	766	227	1.96049	8.01814	0.0304942	0.806838	0.124717	CTG	C	1798	0.343556	1228.74	1	0.000340368	820	737	241	-125.161	27.1331	-0.170008	3.97188e-06	0.86287	0.0368554	NA	NA	NA	NA	NA	NA
rs2001020:22752095:C:G	14	22752095	c	g	0.1795	0.0425	2.378e-05	++??+++	0	3.041	4	0.551	C	G	1825	0.116208	424.16	1	0.812781	1441	363	21	10.3263	5.46749	0.345437	0.0589354	0.182899	C	G	1798	0.105741	379.965	1	0.134993	1444	328	26	59.8848	18.9631	0.166532	0.00158878	0.98999	0.052734	NA	NA	NA	NA	NA	NA
rs438676:25842583:C:T	5	25842583	t	c	0.1102	0.0261	2.394e-05	++?++++	0	3.086	5	0.6867	C	T	1825	0.669904	2445.15	1	0.560531	193	819	813	-12.5248	8.49783	-0.173442	0.140514	0.117677	C	T	1798	0.682952	2451.02	1	0.192727	195	757	846	-102.792	28.447	-0.127024	0.000302136	0.99415	0.0351531	NA	NA	NA	NA	NA	NA
rs113319398:28368871:C:T	8	28368871	t	c	-2.4956	0.5907	2.394e-05	-??????	0	0	0	1	C	T	1825	0.0102444	37.392	1	1	1792	33	0	7.46222	1.72922	2.49557	1.59328e-05	0.578295	NA	NA	NA	NA	NA	NA	NA	NA	NA	NA	NA	NA	NA	NA	NA	NA	NA	NA	NA	NA	NA	NA
rs1178169:18792940:A:G	7	18792940	a	g	-0.1822	0.0431	2.405e-05	-----+-	24.2	7.916	6	0.2443	A	G	1825	0.0684663	249.902	1	0.349374	1589	225	11	-2.37226	4.62162	-0.111064	0.607744	0.216374	A	G	1798	0.0748022	263.766	1	1	1544	245	9	-44.1763	15.6994	-0.179234	0.00489476	0.9965	0.0636967	A	G	3348	0.0834558	616	0.998507
rs144074566:75585825:CCT:C	2	75585825	cct	c	0.1787	0.0423	2.418e-05	++?++-+	0	3.795	5	0.5793	CCT	C	1825	0.114256	417.036	1	0.641024	1438	362	25	4.27707	5.71958	0.130743	0.454584	0.174838	CCT	C	1798	0.101269	368.246	1	0.360223	1450	334	14	51.2217	17.6087	0.165197	0.00362711	0.94129	0.0567901	NA	NA	NA	NA	NA	NA
rs145989153:27267908:C:G	2	27267908	c	g	0.3059	0.0724	2.421e-05	++??+++	0	1.935	4	0.7476	C	G	1825	0.0314515	114.798	1	0.423011	1713	109	3	5.12586	3.49085	0.420635	0.142003	0.286463	C	G	1798	0.0356803	127.711	1	1	1671	125	2	39.266	11.0372	0.322326	0.000374273	0.95529	0.0906027	NA	NA	NA	NA	NA	NA
rs78391183:27258743:G:A	2	27258743	a	g	-0.3115	0.0738	2.431e-05	--??---	0	2.043	4	0.7279	G	A	1825	0.0311416	113.667	1	0.257873	1714	108	3	5.24136	3.43904	0.443169	0.12749	0.290779	G	A	1798	0.0351406	125.699	1	1	1672	124	2	38.1089	10.8291	0.324971	0.000432958	0.93261	0.0923438	NA	NA	NA	NA	NA	NA
rs6431149:127349260:T:A	2	127349260	a	t	0.0996	0.0236	2.432e-05	+++++-+	18.5	7.364	6	0.2885	T	A	1825	0.507739	1853.25	1	0.888295	444	909	472	-24.0738	9.21784	-0.283326	0.00901046	0.108485	T	A	1798	0.503278	1814.29	1	0.27791	430	923	445	-96.2412	29.0942	-0.113697	0.00093994	0.9899	0.0343711	T	A	3348	0.499159	3268	0.991338
rs511836:86083779:T:C	6	86083779	t	c	0.1031	0.0244	2.442e-05	+++++++	0	3.727	6	0.7136	T	C	1825	0.468123	1708.65	1	0.510313	526	894	405	13.3353	8.89594	0.168508	0.133864	0.112411	T	C	1798	0.459195	1650.86	1	0.00430248	566	831	401	60.2254	28.1837	0.0758197	0.0326076	0.86405	0.0354815	T	C	3348	0.437187	2860	0.899343
rs79610026:27268876:G:A	2	27268876	a	g	-0.3054	0.0724	2.455e-05	--??---	0	1.921	4	0.7502	G	A	1825	0.0314688	114.861	1	0.423011	1713	109	3	5.12285	3.49572	0.419217	0.142794	0.286064	G	A	1798	0.0357063	127.812	1	1	1670	126	2	39.3171	11.0488	0.322068	0.000373004	0.95649	0.0905076	NA	NA	NA	NA	NA	NA
rs62463641:35155594:G:A	7	35155594	a	g	-0.4873	0.1156	2.48e-05	-?-??--	0	0.847	3	0.8382	G	A	1825	0.0514545	187.809	1	1	1655	166	4	5.6499	3.91272	0.369049	0.148743	0.255577	NA	NA	NA	NA	NA	NA	NA	NA	NA	NA	NA	NA	NA	NA	NA	NA	G	A	3348	0.0695146	316	0.972222
rs140575778:63021670:A:AT	15	63021670	a	at	0.2551	0.0605	2.51e-05	++??+++	0	1.546	4	0.8184	A	AT	1825	0.0458466	167.34	1	0.787191	1663	158	4	3.2318	3.65592	0.241797	0.376702	0.273529	A	AT	1798	0.0515252	186.396	1	0.00401456	1629	158	11	39.7363	13.558	0.21617	0.00338054	0.93656	0.0737572	NA	NA	NA	NA	NA	NA
rs73559498:28418274:A:G	8	28418274	a	g	2.5025	0.5939	2.513e-05	+??????	0	0	0	1	A	G	1825	0.0103674	37.841	1	1	1793	32	0	7.40296	1.71995	2.5025	1.67611e-05	0.581412	NA	NA	NA	NA	NA	NA	NA	NA	NA	NA	NA	NA	NA	NA	NA	NA	NA	NA	NA	NA	NA	NA
rs115322088:47446362:A:T	6	47446362	a	t	-0.3359	0.0797	2.517e-05	+-??---	27.7	5.534	4	0.2367	A	T	1825	0.0285649	104.262	1	0.0994793	1737	85	3	0.695678	3.0075	0.0769124	0.817071	0.332502	A	T	1798	0.0305475	110.099	1	1	1692	105	1	-31.7951	10.2078	-0.305138	0.00184079	0.94682	0.0979643	NA	NA	NA	NA	NA	NA
rs28469036:79672594:G:A	15	79672594	a	g	0.1084	0.0257	2.524e-05	+++++++	0	2.06	6	0.9141	G	A	1825	0.30544	1114.86	1	0.119467	905	740	180	-5.41745	8.25085	-0.0795789	0.511443	0.1212	G	A	1798	0.302133	1088.53	1	0.288026	885	739	174	-84.0014	28.1386	-0.106092	0.00283323	0.99364	0.0355384	G	A	3348	0.294304	1907	0.983572
rs115104918:47951914:A:G	13	47951914	a	g	0.9625	0.2285	2.527e-05	+????++	0	0.319	2	0.8524	A	G	1825	0.0198014	72.275	1	0.450333	1760	64	1	5.05008	2.24013	1.00636	0.0241728	0.446403	NA	NA	NA	NA	NA	NA	NA	NA	NA	NA	NA	NA	NA	NA	NA	NA	NA	NA	NA	NA	NA	NA
rs137995614:153819675:G:T	5	153819675	t	g	-1.8961	0.4502	2.53e-05	?????-?	0	0	0	1	NA	NA	NA	NA	NA	NA	NA	NA	NA	NA	NA	NA	NA	NA	NA	NA	NA	NA	NA	NA	NA	NA	NA	NA	NA	NA	NA	NA	NA	NA	NA	NA	NA	NA	NA	NA	NA
rs185844065:153819779:G:A	5	153819779	a	g	-1.8961	0.4502	2.53e-05	?????-?	0	0	0	1	NA	NA	NA	NA	NA	NA	NA	NA	NA	NA	NA	NA	NA	NA	NA	NA	NA	NA	NA	NA	NA	NA	NA	NA	NA	NA	NA	NA	NA	NA	NA	NA	NA	NA	NA	NA	NA
rs74554480:47952088:G:T	13	47952088	t	g	-0.9624	0.2285	2.532e-05	-????--	0	0.319	2	0.8525	G	T	1825	0.0197986	72.265	1	0.450333	1760	64	1	5.04779	2.24019	1.00584	0.0242413	0.446391	NA	NA	NA	NA	NA	NA	NA	NA	NA	NA	NA	NA	NA	NA	NA	NA	NA	NA	NA	NA	NA	NA
rs57508840:163922492:G:T	2	163922492	t	g	-0.1255	0.0298	2.534e-05	+-??-+-	40.2	6.693	4	0.153	G	T	1825	0.297895	1087.32	1	0.179887	887	788	150	-4.96927	8.31437	-0.0718843	0.550058	0.120274	G	T	1798	0.290107	1045.01	1	0.863931	905	739	154	111.358	26.678	0.156463	2.99126e-05	0.94304	0.0374841	NA	NA	NA	NA	NA	NA
rs7048999:2213449:C:G	9	2213449	c	g	-0.1606	0.0381	2.538e-05	+--?---	7.9	5.428	5	0.3659	C	G	1825	0.127315	464.7	1	0.673441	1387	411	27	4.51372	5.92215	0.128699	0.445956	0.168858	C	G	1798	0.125844	455.955	1	0.595097	1368	404	26	-55.4829	19.9512	-0.139387	0.00542021	0.98334	0.0501223	C	G	3348	0.12068	887	0.988351
rs1178168:18792822:A:G	7	18792822	a	g	-0.1819	0.0432	2.543e-05	-----+-	23	7.795	6	0.2535	A	G	1825	0.0684756	249.936	1	0.349374	1589	225	11	-2.36319	4.62154	-0.110643	0.609112	0.216378	A	G	1798	0.0748403	263.897	1	1	1544	245	9	-44.2756	15.693	-0.179786	0.00478195	0.99516	0.0637227	A	G	3348	0.0837463	616	0.997312
rs4980906:539367:T:C	12	539367	t	c	-0.3225	0.0766	2.543e-05	+?-?---	43	7.014	4	0.1352	T	C	1825	0.0675408	246.524	1	0.356962	1586	228	11	3.69776	4.51472	0.181416	0.412761	0.221498	NA	NA	NA	NA	NA	NA	NA	NA	NA	NA	NA	NA	NA	NA	NA	NA	T	C	3348	0.0958833	549	0.945938
rs181777287:56250289:A:T	10	56250289	a	t	-0.2449	0.0582	2.548e-05	+-?--+-	19.7	6.226	5	0.2849	A	T	1825	0.0507373	185.191	1	0.194618	1655	163	7	3.54227	3.77651	0.24837	0.348259	0.264795	A	T	1798	0.0482718	175.24	1	0.0445452	1650	141	7	-47.6657	12.3155	-0.314268	0.000108667	0.86487	0.0811985	NA	NA	NA	NA	NA	NA
rs184100435:150731542:C:T	7	150731542	t	c	0.9774	0.2322	2.552e-05	+???+?+	0	0.859	2	0.6508	C	T	1825	0.0104712	38.22	1	1	1787	38	0	-2.8502	1.84245	-0.83962	0.121873	0.542756	NA	NA	NA	NA	NA	NA	NA	NA	NA	NA	NA	NA	NA	NA	NA	NA	NA	NA	NA	NA	NA	NA
rs139777411:27255279:C:A	2	27255279	a	c	-0.3121	0.0741	2.553e-05	--??---	0	2.066	4	0.7237	C	A	1825	0.0309268	112.883	1	0.241056	1716	106	3	5.32533	3.41932	0.455478	0.11937	0.292456	C	A	1798	0.0350098	125.198	1	1	1672	124	2	37.8097	10.7704	0.325942	0.000447232	0.92567	0.0928471	NA	NA	NA	NA	NA	NA
rs6787288:20663935:T:G	3	20663935	t	g	-0.2292	0.0545	2.571e-05	---?---	0	3.905	5	0.5632	T	G	1825	0.944266	3446.57	1	0.485906	3	191	1631	-1.64393	4.06185	-0.0996401	0.685681	0.246193	T	G	1798	0.944697	3401.47	1	0.0910474	9	172	1617	-47.5159	13.7951	-0.249682	0.00057234	0.98034	0.0724895	G	T	3348	0.0899264	472	0.9773
rs191222652:153817067:C:T	5	153817067	t	c	-1.8892	0.4491	2.588e-05	?????-?	0	0	0	1	NA	NA	NA	NA	NA	NA	NA	NA	NA	NA	NA	NA	NA	NA	NA	NA	NA	NA	NA	NA	NA	NA	NA	NA	NA	NA	NA	NA	NA	NA	NA	NA	NA	NA	NA	NA	NA
rs9314153:95059042:G:C	5	95059042	c	g	-0.1287	0.0306	2.594e-05	--?----	0	0.421	5	0.9947	G	C	1825	0.201403	735.121	1	0.596066	1198	557	70	9.17376	6.72995	0.202546	0.172843	0.14859	G	C	1798	0.211726	766.248	1	0.622725	1117	596	85	76.2644	25.0394	0.121639	0.00232086	0.99799	0.0399371	NA	NA	NA	NA	NA	NA
rs77760656:8965822:A:G	2	8965822	a	g	0.7389	0.1757	2.595e-05	?????+?	0	0	0	1	NA	NA	NA	NA	NA	NA	NA	NA	NA	NA	NA	NA	NA	NA	NA	NA	NA	NA	NA	NA	NA	NA	NA	NA	NA	NA	NA	NA	NA	NA	NA	NA	NA	NA	NA	NA	NA
rs73782655:114346882:A:C	5	114346882	a	c	0.2931	0.0697	2.603e-05	++?++++	16.7	6.006	5	0.3057	A	C	1825	0.0321912	117.498	1	0.112173	1712	109	4	0.107762	3.3449	0.00963163	0.974299	0.298963	A	C	1798	0.0295218	107.059	1	0.670146	1693	103	2	41.7458	10.427	0.383966	6.23814e-05	0.99518	0.0959049	NA	NA	NA	NA	NA	NA
rs10713475:163922486:TA:T	2	163922486	t	ta	-0.1253	0.0298	2.606e-05	+-??-+-	41.3	6.81	4	0.1463	TA	T	1825	0.298355	1089	1	0.179579	886	789	150	-4.99519	8.31255	-0.0722909	0.547892	0.1203	TA	T	1798	0.290685	1047.06	1	0.909169	903	741	154	111.409	26.6934	0.156355	2.99764e-05	0.94367	0.0374624	NA	NA	NA	NA	NA	NA
rs189431309:175688377:T:C	2	175688377	t	c	0.2019	0.048	2.612e-05	++?++++	0	4.962	5	0.4206	T	C	1825	0.0606411	221.34	1	0.293464	1616	200	9	5.42469	4.2697	0.297564	0.203904	0.234208	T	C	1798	0.0713886	257.474	1	0.716597	1555	233	10	33.4546	15.4495	0.140161	0.0303559	0.9721	0.064727	NA	NA	NA	NA	NA	NA
rs144085771:76572370:A:G	1	76572370	a	g	-0.5189	0.1234	2.614e-05	--??--?	0	2.175	3	0.537	A	G	1825	0.0147036	53.668	1	1	1772	53	0	-4.67239	2.25915	-0.915482	0.0386203	0.442644	A	G	1798	0.0116137	42.311	1	1	1757	41	0	-23.0758	6.469	-0.551422	0.000360892	0.97921	0.154583	NA	NA	NA	NA	NA	NA
rs192435346:76572288:C:G	1	76572288	c	g	-0.519	0.1234	2.614e-05	--??--?	0	2.175	3	0.5368	C	G	1825	0.0147	53.655	1	1	1772	53	0	-4.6717	2.25825	-0.916073	0.038572	0.442821	C	G	1798	0.0116139	42.312	1	1	1757	41	0	-23.0714	6.46919	-0.551284	0.000361975	0.97923	0.154579	NA	NA	NA	NA	NA	NA
rs12883330:85529832:A:G	14	85529832	a	g	0.2067	0.0492	2.629e-05	++??+++	16.3	4.782	4	0.3104	A	G	1825	0.0870866	317.866	1	0.544875	1531	279	15	1.38118	5.3096	0.048992	0.794765	0.188338	A	G	1798	0.0841185	302.067	1	0.870569	1528	260	10	44.4753	15.8751	0.176475	0.00508548	0.88525	0.0629917	NA	NA	NA	NA	NA	NA
rs11810608:41285295:A:G	1	41285295	a	g	-0.153	0.0364	2.638e-05	--?--+-	0	3.271	5	0.6583	A	G	1825	0.136628	498.693	1	0.606564	1381	410	34	-5.42075	5.79438	-0.161453	0.349521	0.172581	A	G	1798	0.13272	481.307	1	0.917759	1355	413	30	-57.2	20.0661	-0.142059	0.00436402	0.93875	0.0498353	NA	NA	NA	NA	NA	NA
rs2451290:163923285:G:A	2	163923285	a	g	-0.1252	0.0298	2.645e-05	+-??-+-	40.4	6.714	4	0.1518	G	A	1825	0.298295	1088.78	1	0.179579	886	789	150	-4.88959	8.30641	-0.0708673	0.556094	0.120389	G	A	1798	0.291037	1048.31	1	0.909169	903	741	154	111.224	26.672	0.156347	3.04492e-05	0.94192	0.0374925	NA	NA	NA	NA	NA	NA
rs77988860:98340303:G:C	15	98340303	c	g	-0.2577	0.0613	2.653e-05	--?---+	12.8	5.733	5	0.3331	G	C	1825	0.0406956	148.539	1	1	1684	139	2	4.23362	3.48195	0.349194	0.224032	0.287195	G	C	1798	0.043784	155.882	1	0.772065	1644	152	2	45.5728	12.174	0.307494	0.000181517	0.97536	0.0821423	NA	NA	NA	NA	NA	NA
rs116072206:56261466:A:T	10	56261466	a	t	-0.2275	0.0541	2.658e-05	+-??---	25.1	5.343	4	0.2539	A	T	1825	0.0726353	265.119	1	0.045922	1605	207	13	2.52935	4.30372	0.136559	0.556725	0.232357	A	T	1798	0.0750965	272.109	1	0.0482577	1556	227	15	-68.5941	15.1988	-0.296939	6.38796e-06	0.86072	0.0657947	NA	NA	NA	NA	NA	NA
rs34930048:143906462:C:T	5	143906462	t	c	0.1749	0.0416	2.659e-05	+++++-+	16.6	7.197	6	0.303	C	T	1825	0.088457	322.868	1	0.766463	1522	291	12	-11.4267	4.96415	-0.463694	0.0213437	0.201444	C	T	1798	0.0913263	329.57	1	0.0151775	1493	281	24	-53.9864	17.6347	-0.173599	0.00220323	0.96998	0.0567064	C	T	3348	0.0871397	560	0.989546
rs59237725:33911535:G:C	2	33911535	c	g	-0.157	0.0374	2.664e-05	+-----+	76.8	25.814	6	0.0002411	G	C	1825	0.119813	437.316	1	0.90384	1450	353	22	-0.992037	5.68448	-0.0307006	0.861459	0.175918	G	C	1798	0.123206	444.24	1	0.644555	1408	364	26	63.7988	19.0801	0.175247	0.000826601	0.90239	0.0524106	G	C	3348	0.118009	719	0.976404
rs535422:85982564:G:A	6	85982564	a	g	-0.2644	0.063	2.669e-05	--+----	33	8.951	6	0.1763	G	A	1825	0.967987	3533.15	1	0.00784237	6	103	1716	6.65956	3.08873	0.698047	0.0310773	0.323758	G	A	1798	0.967104	3479.17	1	0.256506	3	107	1688	37.2767	10.7938	0.319957	0.000553288	0.97142	0.0926458	A	G	3348	0.0337501	320	0.997611
rs10509251:67828436:C:T	10	67828436	t	c	0.153	0.0364	2.679e-05	+++++++	40	10	6	0.1247	C	T	1825	0.111232	405.997	1	0.722307	1443	358	24	-12.7087	5.81257	-0.376153	0.0287852	0.172041	C	T	1798	0.11437	405.141	1	0.71995	1418	360	20	-35.1166	18.8636	-0.0986877	0.0626585	0.98437	0.0530122	C	T	3348	0.130335	788	0.992832
rs79606230:27277008:C:T	2	27277008	t	c	-0.3017	0.0719	2.704e-05	--??---	0	1.859	4	0.7617	C	T	1825	0.0315025	114.984	1	0.423011	1713	109	3	5.10191	3.51552	0.412812	0.14671	0.284453	C	T	1798	0.0359343	128.684	1	1	1669	127	2	39.7945	11.1471	0.320257	0.000357059	0.96693	0.0897094	NA	NA	NA	NA	NA	NA
rs78218204:56232707:T:A	10	56232707	a	t	0.2429	0.0579	2.71e-05	-+?++++	27.5	6.899	5	0.2282	T	A	1825	0.0493093	179.979	1	0.0631165	1659	158	8	4.20348	3.71813	0.30406	0.258251	0.268952	T	A	1798	0.0454769	165.357	1	0.158271	1645	147	6	-46.4696	12.4905	-0.297856	0.000198918	0.94149	0.0800608	NA	NA	NA	NA	NA	NA
rs71144932:12783986:CACTAGTGGTAGTGAAATCA:C	17	12783986	cactagtggtagtgaaatca	c	0.1189	0.0283	2.71e-05	-++?+++	30.1	7.153	5	0.2095	CACTAGTGGTAGTGAAATCA	C	1825	0.297214	1084.83	1	0.287722	890	783	152	-0.835622	8.22123	-0.0123634	0.919041	0.121636	CACTAGTGGTAGTGAAATCA	C	1798	0.284747	1017.66	1	0.383359	916	746	136	75.4753	27.0491	0.103157	0.0052658	0.99117	0.0369698	CACTAGTGGTAGTGAAATCA	C	3348	0.325045	2004	0.971027
rs1335739:76573596:G:A	1	76573596	a	g	0.5177	0.1234	2.711e-05	++??++?	0	2.164	3	0.5391	G	A	1825	0.0147395	53.799	1	1	1772	53	0	-4.67202	2.26773	-0.908495	0.0393775	0.44097	G	A	1798	0.0116089	42.294	1	1	1757	41	0	-23.085	6.4674	-0.551914	0.000357735	0.97891	0.154622	NA	NA	NA	NA	NA	NA
rs142463389:27277312:TG:T	2	27277312	t	tg	-0.3016	0.0719	2.713e-05	--??---	0	1.856	4	0.7623	TG	T	1825	0.0315033	114.987	1	0.423011	1713	109	3	5.1015	3.51561	0.412758	0.146752	0.284446	TG	T	1798	0.0359461	128.729	1	1	1669	127	2	39.8195	11.1522	0.320168	0.000356211	0.96748	0.0896684	NA	NA	NA	NA	NA	NA
rs113872708:75994076:G:A	11	75994076	a	g	-0.2863	0.0682	2.723e-05	--?----	0	3.709	5	0.592	G	A	1825	0.0450904	164.58	1	0.747317	1688	134	3	5.24436	3.70482	0.382084	0.156907	0.269919	G	A	1798	0.0364879	130.574	1	0.713184	1683	113	2	19.9086	10.4839	0.181131	0.0575691	0.86011	0.0953844	NA	NA	NA	NA	NA	NA
rs150991182:47941407:G:T	13	47941407	t	g	-0.9584	0.2286	2.754e-05	-????--	0	0.285	2	0.8671	G	T	1825	0.0198767	72.55	1	0.440183	1761	63	1	5.22879	2.24196	1.04027	0.0196881	0.446038	NA	NA	NA	NA	NA	NA	NA	NA	NA	NA	NA	NA	NA	NA	NA	NA	NA	NA	NA	NA	NA	NA
rs114892980:27280121:G:C	2	27280121	c	g	-0.3008	0.0718	2.776e-05	--??---	0	1.853	4	0.7628	G	C	1825	0.0315079	115.004	1	0.423011	1713	109	3	5.10249	3.51633	0.41267	0.146756	0.284387	G	C	1798	0.0359999	128.934	1	1	1669	127	2	39.9194	11.1742	0.319705	0.000353647	0.96985	0.0894919	NA	NA	NA	NA	NA	NA
rs9509036:20678392:A:C	13	20678392	a	c	0.1026	0.0245	2.786e-05	+++++++	0	5.67	6	0.4611	A	C	1825	0.582824	2127.31	1	0.500855	311	902	612	16.2086	8.90818	0.204252	0.0688327	0.112256	A	C	1798	0.584902	2098.52	1	0.0304763	308	818	672	103.57	27.9876	0.132221	0.000215129	0.88091	0.0357301	C	A	3348	0.373825	2573	0.986858
rs75246647:27303062:C:G	2	27303062	c	g	0.2974	0.071	2.787e-05	++??+++	0	1.621	4	0.805	C	G	1825	0.0317942	116.049	1	0.42662	1712	110	3	5.08633	3.51801	0.410971	0.148233	0.284252	C	G	1798	0.0367656	131.848	1	1	1669	127	2	40.8973	11.403	0.314527	0.000335089	0.98356	0.0876962	NA	NA	NA	NA	NA	NA
rs8126060:59887866:C:T	20	59887866	t	c	-2.0533	0.4901	2.793e-05	??????-	0	0	0	1	NA	NA	NA	NA	NA	NA	NA	NA	NA	NA	NA	NA	NA	NA	NA	NA	NA	NA	NA	NA	NA	NA	NA	NA	NA	NA	NA	NA	NA	NA	NA	NA	NA	NA	NA	NA	NA
rs192977271:129074577:C:T	6	129074577	t	c	0.3115	0.0744	2.807e-05	++?+?++	0	0.885	4	0.9267	C	T	1825	0.038146	139.233	1	1	1691	132	2	-5.42985	3.22962	-0.520578	0.0927109	0.309634	C	T	1798	0.0335023	119.736	1	0.433909	1684	111	3	-36.3347	10.517	-0.328502	0.000550588	0.91192	0.0950841	NA	NA	NA	NA	NA	NA
rs35804461:27282129:G:A	2	27282129	a	g	-0.3003	0.0717	2.812e-05	--??---	0	1.84	4	0.7652	G	A	1825	0.0315074	115.002	1	0.423011	1713	109	3	5.10125	3.51649	0.412532	0.146873	0.284374	G	A	1798	0.0360571	129.153	1	1	1669	127	2	40.0354	11.1974	0.31931	0.00034965	0.97218	0.0893064	NA	NA	NA	NA	NA	NA
rs4858242:20669144:T:C	3	20669144	t	c	-0.2264	0.0541	2.834e-05	---?---	0	4.82	5	0.4383	T	C	1825	0.94397	3445.49	1	0.169188	2	196	1627	-2.75884	4.1152	-0.162909	0.502602	0.243002	T	C	1798	0.944588	3401.04	1	0.0946225	9	174	1615	-47.7324	13.8238	-0.249781	0.000554562	0.98361	0.072339	C	T	3348	0.0931433	489	0.981183
rs80011235:18781253:G:GAGT	7	18781253	g	gagt	-0.1745	0.0417	2.856e-05	+----+-	2.4	6.15	6	0.4066	G	GAGT	1825	0.0763981	278.853	1	0.0409929	1567	241	17	0.758395	4.81685	0.0326866	0.874893	0.207605	G	GAGT	1798	0.0816897	288.487	1	0.0696138	1533	248	17	-40.2261	16.4424	-0.148792	0.0144256	0.96732	0.0608184	G	GAGT	3348	0.0912337	669	0.990143
rs116565184:27286800:C:G	2	27286800	c	g	0.2991	0.0715	2.86e-05	++??+++	0	1.818	4	0.7692	C	G	1825	0.0315134	115.024	1	0.423011	1713	109	3	5.10965	3.51646	0.413219	0.146205	0.284377	C	G	1798	0.0361866	129.651	1	1	1669	127	2	40.3031	11.2516	0.318351	0.000341011	0.97767	0.0888762	NA	NA	NA	NA	NA	NA
rs142894690:27287767:G:A	2	27287767	a	g	-0.2988	0.0714	2.861e-05	--??---	0	1.81	4	0.7707	G	A	1825	0.0315219	115.055	1	0.423011	1713	109	3	5.11469	3.51643	0.413633	0.145804	0.284379	G	A	1798	0.0362441	129.863	1	1	1669	127	2	40.4103	11.2695	0.31819	0.000336013	0.97915	0.0887351	NA	NA	NA	NA	NA	NA
rs147812275:27289845:G:A	2	27289845	a	g	-0.2984	0.0713	2.863e-05	--??---	0	1.807	4	0.7712	G	A	1825	0.0315159	115.033	1	0.423011	1713	109	3	5.11381	3.51644	0.413561	0.145874	0.284379	G	A	1798	0.0362834	130.021	1	1	1669	127	2	40.5028	11.2919	0.317653	0.000334631	0.98177	0.0885591	NA	NA	NA	NA	NA	NA
rs114210082:76574038:T:A	1	76574038	a	t	0.5159	0.1233	2.866e-05	++??++?	0	2.088	3	0.5543	T	A	1825	0.0147608	53.877	1	1	1772	53	0	-4.65752	2.27131	-0.902825	0.0403067	0.440275	T	A	1798	0.0116338	42.382	1	1	1757	41	0	-23.0898	6.46647	-0.552185	0.000356044	0.97615	0.154644	NA	NA	NA	NA	NA	NA
rs60958969:36776227:C:T	17	36776227	t	c	0.1769	0.0423	2.874e-05	++?+++-	0	2.782	5	0.7336	C	T	1825	0.101707	371.23	1	0.219927	1499	305	21	-3.90414	4.8503	-0.165954	0.420862	0.206173	C	T	1798	0.111932	404.254	1	0.226212	1459	327	12	-63.9885	16.7344	-0.228497	0.000131429	0.81304	0.0597571	NA	NA	NA	NA	NA	NA
rs4795715:30942128:T:C	17	30942128	t	c	0.2528	0.0604	2.877e-05	-++++++	0	3.434	6	0.7527	T	C	1825	0.0334205	121.985	1	1	1706	117	2	-0.688655	3.19872	-0.0673055	0.82954	0.312625	T	C	1798	0.0379917	134.546	1	0.51357	1665	132	1	34.952	11.4715	0.265602	0.00231248	0.99384	0.0871726	T	C	3348	0.034367	226	0.999104
rs59226386:36776226:G:GA	17	36776226	g	ga	-0.1769	0.0423	2.877e-05	--?---+	0	2.78	5	0.7339	G	GA	1825	0.101703	371.216	1	0.219927	1499	305	21	-3.90375	4.85021	-0.165943	0.4209	0.206177	G	GA	1798	0.111941	404.287	1	0.226212	1459	327	12	-63.9866	16.7358	-0.228453	0.000131658	0.81311	0.0597521	NA	NA	NA	NA	NA	NA
rs447496:25840604:C:T	5	25840604	t	c	0.1091	0.0261	2.88e-05	++?++++	0	2.978	5	0.7034	C	T	1825	0.66973	2444.51	1	0.560531	193	819	813	-12.6738	8.51827	-0.174664	0.136793	0.117395	C	T	1798	0.682981	2451.09	1	0.192727	195	757	846	-101.639	28.4433	-0.125632	0.000352389	0.99587	0.0351577	NA	NA	NA	NA	NA	NA
rs138380065:60455930:G:A	2	60455930	a	g	-2.1047	0.5033	2.894e-05	??????-	0	0	0	1	NA	NA	NA	NA	NA	NA	NA	NA	NA	NA	NA	NA	NA	NA	NA	NA	NA	NA	NA	NA	NA	NA	NA	NA	NA	NA	NA	NA	NA	NA	NA	NA	NA	NA	NA	NA	NA
rs189071415:35392428:C:T	4	35392428	t	c	-0.3346	0.08	2.896e-05	?-???--	0	0.477	2	0.7879	NA	NA	NA	NA	NA	NA	NA	NA	NA	NA	NA	NA	NA	NA	NA	C	T	1798	0.0432425	156.523	1	0.35755	1660	134	4	43.1487	11.4942	0.326596	0.000174064	0.8503	0.0870004	NA	NA	NA	NA	NA	NA
rs6751229:127348978:G:A	2	127348978	a	g	0.0993	0.0238	2.901e-05	+++++-+	0	5.332	6	0.502	G	A	1825	0.531505	1939.99	1	0.510313	405	894	526	-21.0201	9.10815	-0.253381	0.0210083	0.109792	G	A	1798	0.528302	1905.34	1	0.42135	388	913	497	-100.73	28.7805	-0.121608	0.000465347	0.98463	0.0347457	G	A	3348	0.533239	3350	0.97043
rs7037884:2213818:T:G	9	2213818	t	g	-0.1543	0.0369	2.905e-05	+--?---	0.6	5.028	5	0.4124	T	G	1825	0.137076	500.328	1	1	1359	432	34	5.39176	6.16777	0.141734	0.382018	0.162133	T	G	1798	0.135835	491.837	1	0.22989	1333	438	27	-63.4134	20.6216	-0.14912	0.00210436	0.99823	0.0484928	T	G	3348	0.131072	945	0.991039
rs34028587:16907786:CT:C	7	16907786	ct	c	0.2627	0.0629	2.911e-05	+?+?+++	0	3.257	4	0.5157	C	CT	1825	0.128569	469.276	1	0.000359136	1443	341	41	-0.49187	5.72579	-0.015003	0.931543	0.174648	NA	NA	NA	NA	NA	NA	NA	NA	NA	NA	NA	NA	NA	NA	NA	NA	C	CT	3348	0.145551	880	0.937873
rs142376817:76576235:C:T	1	76576235	t	c	0.5163	0.1235	2.921e-05	++??++?	0	2.12	3	0.5479	C	T	1825	0.0147715	53.916	1	1	1772	53	0	-4.61593	2.27355	-0.892993	0.0423293	0.439841	C	T	1798	0.0115955	42.245	1	1	1757	41	0	-23.081	6.46053	-0.552992	0.000353426	0.97681	0.154786	NA	NA	NA	NA	NA	NA
rs10444744:85564383:A:G	14	85564383	a	g	0.2005	0.048	2.921e-05	++??++-	9.4	4.413	4	0.353	A	G	1825	0.0805627	294.054	1	0.340122	1546	264	15	2.75243	5.35165	0.0961038	0.607033	0.186858	A	G	1798	0.0859421	307.297	1	0.522934	1517	272	9	48.038	16.184	0.183406	0.00299508	0.91172	0.0617894	NA	NA	NA	NA	NA	NA
rs74364729:56239368:G:T	10	56239368	t	g	0.2403	0.0575	2.936e-05	-+?++++	26.2	6.772	5	0.2381	G	T	1825	0.0494236	180.396	1	0.0653961	1658	159	8	4.11238	3.75642	0.291437	0.273622	0.266211	G	T	1798	0.0458988	166.91	1	0.027304	1643	147	8	-46.0822	12.5627	-0.291992	0.000244275	0.93662	0.0796007	NA	NA	NA	NA	NA	NA
rs141578369:76576399:T:C	1	76576399	t	c	-0.5162	0.1235	2.94e-05	--??--?	0	2.115	3	0.5489	T	C	1825	0.0147737	53.924	1	1	1772	53	0	-4.6086	2.274	-0.891223	0.0426987	0.439754	T	C	1798	0.0115939	42.239	1	1	1757	41	0	-23.0827	6.45945	-0.553217	0.000352266	0.97658	0.154812	NA	NA	NA	NA	NA	NA
rs149624418:47357365:CT:C	12	47357365	ct	c	0.2123	0.0508	2.94e-05	++?++--	38.2	8.095	5	0.1511	CT	C	1825	0.060594	221.168	1	0.403446	1611	210	4	4.38061	4.26682	0.240617	0.304577	0.234367	CT	C	1798	0.0595283	217.725	1	0.286161	1593	196	9	64.0604	14.3267	0.312102	7.77125e-06	0.9674	0.0697997	NA	NA	NA	NA	NA	NA
rs3914322:67037393:C:T	6	67037393	t	c	0.1912	0.0458	2.964e-05	+??+?++	54	6.529	3	0.08854	C	T	1825	0.658892	2404.96	1	0.0122001	217	754	854	-29.6768	7.74556	-0.494665	0.000127385	0.129106	NA	NA	NA	NA	NA	NA	NA	NA	NA	NA	NA	NA	NA	NA	NA	NA	NA	NA	NA	NA	NA	NA
rs4337653:20674832:T:C	3	20674832	t	c	-0.2244	0.0538	2.994e-05	---?---	0	4.682	5	0.4559	T	C	1825	0.945438	3450.85	1	0.168216	2	195	1628	-1.36146	4.05427	-0.0828286	0.737014	0.246654	T	C	1798	0.944327	3399.6	1	0.107085	9	179	1610	-47.9675	13.9533	-0.246372	0.000586658	0.9974	0.0716676	C	T	3348	0.091051	484	0.984767
rs6710365:127353125:G:A	2	127353125	a	g	0.0982	0.0235	2.998e-05	+++++-+	19.1	7.42	6	0.2837	G	A	1825	0.505801	1846.17	1	1	445	913	467	-23.8461	9.25622	-0.278323	0.00998865	0.108035	G	A	1798	0.500568	1804.57	1	0.23828	433	925	440	-97.4892	29.2419	-0.114011	0.000856401	0.99955	0.0341975	G	A	3348	0.496618	3266	0.994325
rs72815019:30944404:C:G	17	30944404	c	g	0.2522	0.0604	3e-05	-++++++	0	3.356	6	0.763	C	G	1825	0.0335748	122.548	1	1	1705	118	2	-0.614809	3.19815	-0.0601094	0.847555	0.312681	C	G	1798	0.0382295	135.462	1	0.513402	1666	131	1	34.7363	11.4445	0.265212	0.0024037	0.98654	0.0873782	C	G	3348	0.0335404	228	0.999403
rs78279280:56234757:G:A	10	56234757	a	g	0.2414	0.0578	3.002e-05	-+?++++	25.2	6.681	5	0.2454	G	A	1825	0.049309	179.978	1	0.0653961	1658	159	8	4.16904	3.73046	0.29958	0.263751	0.268063	G	A	1798	0.0455114	165.48	1	0.0841713	1645	146	7	-46.3587	12.4963	-0.296871	0.00020743	0.93897	0.0800237	NA	NA	NA	NA	NA	NA
rs146136118:4163237:A:G	19	4163237	a	g	-0.5336	0.1279	3.022e-05	-??-???	0	0.999	1	0.3175	A	G	1825	0.0330137	120.5	1	0.659999	1722	101	2	-2.12922	3.04738	-0.229281	0.484736	0.328151	NA	NA	NA	NA	NA	NA	NA	NA	NA	NA	NA	NA	NA	NA	NA	NA	NA	NA	NA	NA	NA	NA
rs6948682:148189633:G:T	7	148189633	t	g	0.1425	0.0342	3.024e-05	++??+++	7.9	4.345	4	0.3613	G	T	1825	0.204362	745.923	1	0.00445575	1203	533	89	-5.52143	7.12432	-0.108784	0.438333	0.140364	G	T	1798	0.198866	714.365	1	0.263877	1151	585	62	-106.274	23.638	-0.190197	6.92827e-06	0.98294	0.0423048	NA	NA	NA	NA	NA	NA
1:232866047:C:CA	1	232866047	ca	c	0.1689	0.0405	3.027e-05	+++++++	0	3.004	6	0.8083	CA	C	1825	0.895507	3268.6	1	1	18	330	1477	3.61263	5.56912	0.11648	0.51654	0.179562	CA	C	1798	0.903245	3247.04	1	0.17193	11	323	1464	42.292	17.5977	0.136568	0.0162491	0.98999	0.0568256	C	CA	3348	0.087044	613	0.988949
rs79226639:90613683:A:G	1	90613683	a	g	0.7445	0.1785	3.047e-05	+???+++	39.5	4.958	3	0.1749	A	G	1825	0.0187307	68.367	1	0.328272	1772	52	1	4.81143	2.16053	1.03075	0.0259494	0.462849	NA	NA	NA	NA	NA	NA	NA	NA	NA	NA	NA	NA	NA	NA	NA	NA	NA	NA	NA	NA	NA	NA
rs73934746:69362262:C:G	2	69362262	c	g	0.1215	0.0292	3.074e-05	+++++-+	0	5.485	6	0.4833	C	G	1825	0.211055	770.352	1	0.164228	1179	564	82	16.7287	6.92146	0.349193	0.0156521	0.144478	C	G	1798	0.220848	795.294	1	0.836176	1098	612	88	73.3276	24.99	0.117418	0.0033432	0.97784	0.040016	C	G	3348	0.207864	1305	0.982079
rs35996136:143978637:G:A	5	143978637	a	g	0.1858	0.0446	3.077e-05	+++++++	0	5.779	6	0.4484	G	A	1825	0.0762718	278.392	1	0.865224	1561	255	9	-11.0393	4.68362	-0.503245	0.0184229	0.21351	G	A	1798	0.0761841	275.474	1	0.0635078	1541	241	16	-41.1975	16.2925	-0.155201	0.0114513	0.98211	0.0613779	G	A	3348	0.0764903	482	0.991338
rs9999400:104414888:C:G	4	104414888	c	g	0.1603	0.0385	3.095e-05	++?++++	0	4.111	5	0.5336	C	G	1825	0.11501	419.788	1	0.490929	1432	366	27	10.9159	5.7579	0.329254	0.0579852	0.173674	C	G	1798	0.115738	416.194	1	0.729487	1405	371	22	44.9899	19.4173	0.119326	0.020504	0.9968	0.0515005	NA	NA	NA	NA	NA	NA
rs530871152:115240814:CAAAA:CAAA	5	115240814	caaa	caaaa	0.6387	0.1533	3.11e-05	?+????+	0	0.679	1	0.4099	NA	NA	NA	NA	NA	NA	NA	NA	NA	NA	NA	NA	NA	NA	NA	CAAAA	CAAA	1798	0.012926	46.552	1	0.20597	1758	39	1	-24.1126	6.33562	-0.600711	0.000141302	0.83823	0.157838	NA	NA	NA	NA	NA	NA
rs9916154:36775027:G:A	17	36775027	a	g	0.1656	0.0398	3.117e-05	++?++++	0	3.265	5	0.6593	G	A	1825	0.119543	436.332	1	0.351576	1440	358	27	-5.96349	5.28161	-0.21378	0.258854	0.189336	G	A	1798	0.126339	457.49	1	0.816133	1410	366	22	-72.309	17.8768	-0.226262	5.2358e-05	0.82904	0.0559384	NA	NA	NA	NA	NA	NA
10:67822952:C:TATATAC	10	67822952	g	gtatata	0.1564	0.0376	3.118e-05	++++-++	43.6	10.643	6	0.1001	GTATATA	G	1825	0.109574	399.946	1	0.904841	1446	358	21	-9.11328	5.72295	-0.27825	0.111293	0.174735	GTATATA	G	1798	0.105137	372.771	1	0.0741489	1438	348	12	-36.93	18.0749	-0.113039	0.0410359	0.98901	0.0553253	GTATATA	G	3348	0.1175	745	0.997611
rs10896139:66650060:C:T	11	66650060	t	c	-0.0985	0.0236	3.119e-05	-----+-	14.9	7.055	6	0.3158	C	T	1825	0.450314	1643.65	1	1	551	904	370	11.2026	9.04544	0.136917	0.215539	0.110553	C	T	1798	0.457008	1647.58	1	0.217167	515	919	364	85.6974	29.6213	0.0976694	0.00381463	0.99602	0.0337595	C	T	3348	0.449344	2847	0.971924
rs78568983:134900897:G:A	2	134900897	a	g	-0.2483	0.0596	3.127e-05	--?--++	64.9	14.231	5	0.01421	G	A	1825	0.0496592	181.256	1	0.124278	1648	176	1	7.12451	3.93581	0.459925	0.0702684	0.254077	G	A	1798	0.04647	168.538	1	0.162987	1644	148	6	57.7403	12.6628	0.360096	5.11952e-06	0.93731	0.0789715	NA	NA	NA	NA	NA	NA
rs2644458:232858580:G:A	1	232858580	a	g	-0.1694	0.0407	3.131e-05	-------	0	3.64	6	0.7253	G	A	1825	0.896897	3273.67	1	1	17	327	1481	3.94847	5.5184	0.129659	0.474293	0.181212	G	A	1798	0.904018	3249.79	1	0.17193	11	323	1464	40.0888	17.6315	0.128957	0.022984	0.99731	0.0567167	A	G	3348	0.0839125	601	0.987157
rs2644481:232870003:T:C	1	232870003	t	c	0.1687	0.0405	3.131e-05	+++++++	0	2.925	6	0.8182	T	C	1825	0.895531	3268.69	1	1	18	332	1475	3.72477	5.58564	0.119386	0.50487	0.179031	T	C	1798	0.903314	3247.36	1	0.171317	11	322	1465	42.3742	17.5801	0.137107	0.0159373	0.98952	0.0568825	C	T	3348	0.086067	617	0.989845
rs546164276:89078971:T:C	10	89078971	t	c	1.3593	0.3265	3.136e-05	+??????	0	0	0	1	T	C	1825	0.0297932	108.745	1	0.126865	1732	90	3	12.7521	3.06293	1.35928	3.13566e-05	0.326485	NA	NA	NA	NA	NA	NA	NA	NA	NA	NA	NA	NA	NA	NA	NA	NA	NA	NA	NA	NA	NA	NA
rs143540323:78130576:C:CA	2	78130576	ca	c	-0.1704	0.0409	3.144e-05	+------	0	5.132	6	0.527	C	CA	1825	0.0999718	364.897	1	0.0218736	1498	301	26	-1.58679	5.63683	-0.0499402	0.778324	0.177405	C	CA	1798	0.102241	369.315	1	0.668905	1488	294	16	50.176	17.134	0.170915	0.00340652	0.86244	0.0583635	C	CA	3348	0.106872	596	0.963859
rs4769840:31103047:T:A	13	31103047	a	t	-0.7433	0.1786	3.145e-05	??-????	0	0	0	1	NA	NA	NA	NA	NA	NA	NA	NA	NA	NA	NA	NA	NA	NA	NA	NA	NA	NA	NA	NA	NA	NA	NA	NA	NA	NA	NA	NA	NA	NA	NA	T	A	3348	0.0702853	474	0.951016
rs34843863:13618993:G:C	8	13618993	c	g	0.1223	0.0294	3.16e-05	-++??++	30.7	5.768	4	0.2171	G	C	1825	0.561377	2049.03	1	3.46288e-16	436	727	662	4.10095	9.93897	0.0415146	0.67989	0.100614	G	C	1798	0.550706	1983	1	2.52355e-10	417	754	627	-128.999	28.2032	-0.162177	4.78697e-06	0.83392	0.035457	C	G	3348	0.456804	2523	0.832736
rs2644484:232865280:T:C	1	232865280	t	c	0.1684	0.0405	3.164e-05	+++++++	0	2.987	6	0.8105	T	C	1825	0.895602	3268.95	1	1	18	330	1477	3.5686	5.56518	0.115223	0.521369	0.179689	T	C	1798	0.903373	3247.48	1	0.17193	11	323	1464	42.2231	17.6104	0.136148	0.0165018	0.99213	0.0567846	C	T	3348	0.0869561	614	0.989247
rs34273737:13619003:A:T	8	13619003	a	t	-0.1223	0.0294	3.171e-05	+--??--	30.7	5.769	4	0.2171	A	T	1825	0.561372	2049.01	1	3.46288e-16	436	727	662	4.10734	9.94054	0.0415662	0.679467	0.100598	A	T	1798	0.550697	1982.97	1	2.52355e-10	417	754	627	-128.975	28.203	-0.16215	4.80521e-06	0.8339	0.0354572	T	A	3348	0.456766	2522	0.832437
rs7946805:21304824:A:G	11	21304824	a	g	-0.2184	0.0525	3.177e-05	--?-?--	0	3.284	4	0.5115	A	G	1825	0.0747595	272.872	1	0.856319	1581	235	9	-4.88425	4.4461	-0.247081	0.271966	0.224916	A	G	1798	0.0745781	271.643	1	1	1551	238	9	-43.1172	15.2755	-0.184783	0.00476293	0.92466	0.0654643	NA	NA	NA	NA	NA	NA
rs36054660:13618978:G:A	8	13618978	a	g	0.1223	0.0294	3.193e-05	-++??++	30.5	5.758	4	0.2179	G	A	1825	0.561229	2048.49	1	3.46288e-16	436	727	662	4.08157	9.93492	0.0413523	0.681196	0.100655	G	A	1798	0.550582	1982.58	1	2.52355e-10	417	754	627	-128.876	28.1955	-0.162111	4.85846e-06	0.83349	0.0354667	A	G	3348	0.456942	2523	0.832139
rs62079528:80361038:A:G	17	80361038	a	g	0.4458	0.1072	3.198e-05	+????++	75.7	8.232	2	0.01631	A	G	1825	0.0954715	348.471	1	0.00128839	1539	261	25	21.9714	5.0112	0.874934	1.1627e-05	0.199553	NA	NA	NA	NA	NA	NA	NA	NA	NA	NA	NA	NA	NA	NA	NA	NA	NA	NA	NA	NA	NA	NA
rs11637339:99992008:C:T	15	99992008	t	c	-0.1252	0.0301	3.203e-05	+-??---	15.8	4.751	4	0.3138	C	T	1825	0.298099	1088.06	1	0.072126	921	728	176	-2.58221	8.39505	-0.0366391	0.758396	0.119118	C	T	1798	0.332116	1182.61	1	2.36689e-06	891	687	220	86.511	26.1179	0.126822	0.000925254	0.8179	0.0382879	NA	NA	NA	NA	NA	NA
rs2644485:232865037:G:A	1	232865037	a	g	-0.1683	0.0405	3.204e-05	-------	0	2.983	6	0.8109	G	A	1825	0.895607	3268.97	1	1	18	330	1477	3.56307	5.56336	0.11512	0.521879	0.179747	G	A	1798	0.903377	3247.48	1	0.136776	11	325	1462	42.2049	17.6154	0.136012	0.0165792	0.99257	0.0567685	A	G	3348	0.0869561	614	0.989247
rs12601853:12784218:A:G	17	12784218	a	g	0.1172	0.0282	3.223e-05	-++?+++	25.1	6.678	5	0.2457	A	G	1825	0.297969	1087.59	1	0.341494	890	782	153	-0.753862	8.25081	-0.0110739	0.9272	0.1212	A	G	1798	0.285201	1019.16	1	0.352989	915	747	136	76.137	27.157	0.103236	0.00505375	0.99911	0.0368229	A	G	3348	0.323047	2027	0.974313
rs112319936:221265764:C:T	2	221265764	t	c	-0.2167	0.0521	3.226e-05	-----+-	3.5	6.217	6	0.3993	C	T	1825	0.0489477	178.659	1	1	1658	163	4	5.88327	3.71446	0.42641	0.113221	0.269218	C	T	1798	0.0504829	178.254	1	0.312246	1629	163	6	26.8471	13.1448	0.155377	0.0411112	0.96945	0.0760757	C	T	3348	0.0664436	350	0.989247
rs2122239:24331358:A:T	18	24331358	a	t	-0.2456	0.0591	3.23e-05	???-???	0	0	0	1	NA	NA	NA	NA	NA	NA	NA	NA	NA	NA	NA	NA	NA	NA	NA	NA	NA	NA	NA	NA	NA	NA	NA	NA	NA	NA	NA	NA	NA	NA	NA	NA	NA	NA	NA	NA	NA
rs139323644:163516183:G:A	6	163516183	a	g	0.6442	0.155	3.241e-05	?+?????	0	0	0	1	NA	NA	NA	NA	NA	NA	NA	NA	NA	NA	NA	NA	NA	NA	NA	G	A	1798	0.0135372	49.829	1	1	1754	44	0	-26.8109	6.4514	-0.644176	3.241e-05	0.84783	0.155005	NA	NA	NA	NA	NA	NA
rs7612297:13716716:C:T	3	13716716	t	c	0.1301	0.0313	3.245e-05	++?++-+	0	4.913	5	0.4266	C	T	1825	0.181128	661.118	1	0.635653	1227	535	63	-8.76378	6.84823	-0.186868	0.200646	0.146023	C	T	1798	0.178357	644.852	1	0.376088	1219	516	63	-89.8426	23.264	-0.166002	0.000112522	0.98189	0.0429849	NA	NA	NA	NA	NA	NA
rs2644457:232859274:G:A	1	232859274	a	g	-0.169	0.0407	3.25e-05	-------	0	3.607	6	0.7296	G	A	1825	0.896899	3273.68	1	1	17	327	1481	3.97021	5.51998	0.130298	0.471991	0.18116	G	A	1798	0.903996	3249.72	1	0.17193	11	323	1464	40.0684	17.6409	0.128755	0.0231263	0.99814	0.0566865	A	G	3348	0.0839482	601	0.986559
rs115082810:26241631:A:C	22	26241631	a	c	-0.2813	0.0677	3.257e-05	--??-+-	16.4	4.787	4	0.3098	A	C	1825	0.0358945	131.015	1	0.168623	1695	130	0	-2.61285	3.23787	-0.249227	0.419687	0.308845	A	C	1798	0.0386465	140.172	1	0.186865	1664	129	5	-38.1755	11.84	-0.272322	0.00126286	0.99492	0.0844595	NA	NA	NA	NA	NA	NA
rs10822707:67843148:A:G	10	67843148	a	g	-0.1431	0.0344	3.26e-05	-------	19.1	7.418	6	0.2839	A	G	1825	0.126333	461.117	1	0.668866	1394	405	26	-13.5186	6.12062	-0.360862	0.0271956	0.163382	A	G	1798	0.127585	450.373	1	0.444897	1385	382	31	-37.261	19.8989	-0.0941014	0.0611354	0.98918	0.050254	A	G	3348	0.157113	928	0.984468
rs76585211:40488814:T:G	11	40488814	t	g	-0.7252	0.1746	3.261e-05	?-?????	0	0	0	1	NA	NA	NA	NA	NA	NA	NA	NA	NA	NA	NA	NA	NA	NA	NA	T	G	1798	0.0101661	37.159	1	1	1767	31	0	-23.7989	5.72859	-0.725207	3.26125e-05	0.86213	0.174563	NA	NA	NA	NA	NA	NA
rs74440786:40488749:A:G	11	40488749	a	g	-0.7251	0.1745	3.261e-05	?-?????	0	0	0	1	NA	NA	NA	NA	NA	NA	NA	NA	NA	NA	NA	NA	NA	NA	NA	A	G	1798	0.0101689	37.169	1	1	1767	31	0	-23.8042	5.72983	-0.725052	3.26108e-05	0.86213	0.174525	NA	NA	NA	NA	NA	NA
rs56000679:143998131:A:C	5	143998131	a	c	-0.137	0.033	3.272e-05	--?--+-	46.7	9.379	5	0.09487	A	C	1825	0.170326	621.691	1	1	1257	516	52	-11.8927	6.83709	-0.254413	0.0819566	0.146261	A	C	1798	0.15818	571.949	1	0.111281	1283	461	54	-65.7062	22.1198	-0.134291	0.0029734	0.98959	0.0452084	NA	NA	NA	NA	NA	NA
rs113794339:90617280:G:A	14	90617280	a	g	0.3571	0.086	3.273e-05	?+???+?	0	0.506	1	0.4771	NA	NA	NA	NA	NA	NA	NA	NA	NA	NA	NA	NA	NA	NA	NA	G	A	1798	0.0374082	135.365	1	1	1673	123	2	-45.9068	11.0251	-0.377666	3.12957e-05	0.90721	0.0907021	NA	NA	NA	NA	NA	NA
rs74740420:114322724:C:T	5	114322724	t	c	-0.2905	0.0699	3.276e-05	--?--+-	26.1	6.765	5	0.2387	C	T	1825	0.0322638	117.763	1	0.112173	1712	109	4	0.143461	3.35157	0.0127714	0.965858	0.298368	C	T	1798	0.0297661	108.048	1	0.670146	1693	103	2	41.3964	10.4717	0.377509	7.7123e-05	0.99057	0.0954955	NA	NA	NA	NA	NA	NA
rs113995419:96582077:A:G	15	96582077	a	g	-0.5353	0.1289	3.285e-05	--??-?-	0	0.634	3	0.8885	A	G	1825	0.0120874	44.119	1	1	1788	37	0	-0.696529	1.75893	-0.225134	0.692108	0.568527	A	G	1798	0.0135297	48.582	1	0.243281	1754	43	1	-23.5379	6.75394	-0.516004	0.000492029	0.88327	0.148062	NA	NA	NA	NA	NA	NA
rs36069611:27306046:A:G	2	27306046	a	g	0.295	0.071	3.289e-05	++??+++	0	1.563	4	0.8154	A	G	1825	0.0317948	116.051	1	0.42662	1712	110	3	4.90468	3.49404	0.401749	0.1604	0.286202	A	G	1798	0.0368173	132.049	1	1	1669	127	2	40.8156	11.4068	0.313689	0.000345993	0.98212	0.087667	NA	NA	NA	NA	NA	NA
rs113284818:143995577:G:A	5	143995577	a	g	0.1377	0.0332	3.293e-05	++?++-+	45.1	9.11	5	0.1048	G	A	1825	0.168974	616.754	1	0.867056	1262	513	50	-11.4016	6.81598	-0.24542	0.0943719	0.146714	G	A	1798	0.155919	563.957	1	0.150383	1292	455	51	-66.7257	21.9511	-0.138478	0.00236779	0.98633	0.0455558	NA	NA	NA	NA	NA	NA
rs10160428:58811136:C:A	11	58811136	a	c	-0.1119	0.027	3.305e-05	--??---	0	0.935	4	0.9195	C	A	1825	0.504854	1842.72	1	0.0678204	470	873	482	16.2389	9.03002	0.19915	0.0721253	0.110742	C	A	1798	0.514726	1848.26	1	0.257394	445	874	479	94.2695	29.5678	0.107828	0.00143137	0.9438	0.0338206	NA	NA	NA	NA	NA	NA
rs62052240:90025135:C:T	16	90025135	t	c	-0.5977	0.144	3.305e-05	-?-?---	0	1.236	4	0.8721	C	T	1825	0.0192263	70.176	1	1	1761	64	0	4.12073	2.46027	0.680781	0.0939523	0.406459	NA	NA	NA	NA	NA	NA	NA	NA	NA	NA	NA	NA	NA	NA	NA	NA	C	T	3348	0.0149925	145	0.98865
rs113585203:28256703:G:A	22	28256703	a	g	-2.0758	0.5001	3.309e-05	??????-	0	0	0	1	NA	NA	NA	NA	NA	NA	NA	NA	NA	NA	NA	NA	NA	NA	NA	NA	NA	NA	NA	NA	NA	NA	NA	NA	NA	NA	NA	NA	NA	NA	NA	NA	NA	NA	NA	NA	NA
rs58287090:114716420:G:C	9	114716420	c	g	-0.3994	0.0962	3.323e-05	--?----	0	3.121	5	0.6814	G	C	1825	0.0199164	72.695	1	0.358633	1769	55	1	2.12674	2.35645	0.383	0.366781	0.424367	G	C	1798	0.0172619	63.52	1	0.0409684	1751	45	2	28.2943	7.53327	0.498577	0.00017271	0.81296	0.132744	NA	NA	NA	NA	NA	NA
rs145873967:26726974:G:A	5	26726974	a	g	-1.4909	0.3593	3.332e-05	-????-?	0	0.143	1	0.7053	G	A	1825	0.0110038	40.164	1	0.176841	1788	36	1	4.84735	1.89965	1.34326	0.0107195	0.526413	NA	NA	NA	NA	NA	NA	NA	NA	NA	NA	NA	NA	NA	NA	NA	NA	NA	NA	NA	NA	NA	NA
rs60404318:114716407:T:C	9	114716407	t	c	0.3992	0.0962	3.339e-05	++?++++	0	3.118	5	0.6818	T	C	1825	0.0199077	72.663	1	0.358633	1769	55	1	2.12568	2.35596	0.382968	0.366921	0.424455	T	C	1798	0.0172605	63.516	1	0.0409684	1751	45	2	28.2904	7.53407	0.498402	0.000173347	0.81317	0.13273	NA	NA	NA	NA	NA	NA
rs73305513:143995649:C:A	5	143995649	a	c	0.1375	0.0331	3.342e-05	++?++-+	44	8.928	5	0.112	C	A	1825	0.169007	616.876	1	0.867056	1262	513	50	-11.4057	6.81583	-0.245519	0.0942456	0.146717	C	A	1798	0.155904	563.902	1	0.177724	1290	457	51	-66.6714	21.9511	-0.138365	0.00238734	0.98642	0.0455558	NA	NA	NA	NA	NA	NA
rs116355810:122003861:C:A	2	122003861	a	c	-0.651	0.1569	3.345e-05	-???---	0	1.189	3	0.7558	C	A	1825	0.0218307	79.682	1	0.182645	1751	72	2	6.98795	2.93878	0.809122	0.0174145	0.340277	NA	NA	NA	NA	NA	NA	NA	NA	NA	NA	NA	NA	NA	NA	NA	NA	NA	NA	NA	NA	NA	NA
rs1458483:11922628:T:G	5	11922628	t	g	-0.1192	0.0287	3.356e-05	-------	0	1.542	6	0.9567	T	G	1825	0.798542	2914.68	1	0.419454	78	571	1176	-11.9377	7.2036	-0.23005	0.0974809	0.138819	T	G	1798	0.804833	2898.94	1	0.596774	71	554	1173	-78.4309	23.8327	-0.138083	0.000998706	0.99742	0.0419592	G	T	3348	0.242481	1522	0.97491
rs1649151:125534912:C:T	10	125534912	t	c	0.1436	0.0346	3.366e-05	-?+++++	11.8	5.669	5	0.3398	C	T	1825	0.284438	1038.2	1	0.135045	947	717	161	0.637333	8.11274	0.00968346	0.937383	0.123263	NA	NA	NA	NA	NA	NA	NA	NA	NA	NA	NA	NA	NA	NA	NA	NA	C	T	3348	0.353116	2223	0.997013
rs73305541:144000799:C:T	5	144000799	t	c	0.1367	0.033	3.367e-05	++?++-+	47.3	9.489	5	0.09108	C	T	1825	0.170213	621.276	1	1	1257	516	52	-11.8743	6.8421	-0.253647	0.0826562	0.146154	C	T	1798	0.157823	570.701	1	0.111281	1283	461	54	-65.011	22.1369	-0.132664	0.00331644	0.99247	0.0451734	NA	NA	NA	NA	NA	NA
rs148130115:26241220:T:A	22	26241220	a	t	0.281	0.0678	3.382e-05	++??+-+	15.9	4.759	4	0.313	T	A	1825	0.0359184	131.102	1	0.168623	1695	130	0	-2.62147	3.2385	-0.249953	0.418243	0.308785	T	A	1798	0.038592	139.965	1	0.186865	1664	129	5	-38.0468	11.821	-0.272275	0.00128833	0.99291	0.0845952	NA	NA	NA	NA	NA	NA
rs143119393:62393255:TAAAC:T	4	62393255	t	taaac	-0.2007	0.0484	3.386e-05	-------	0	2.1	6	0.9103	TAAAC	T	1825	0.0651099	237.651	1	0.0442214	1607	205	13	6.60101	4.48265	0.328503	0.140868	0.223082	TAAAC	T	1798	0.0669163	241.913	1	0.341854	1564	229	5	43.4076	14.9763	0.193533	0.00375059	0.99046	0.0667722	TAAAC	T	3348	0.0696247	423	0.997611
rs149248770:73231458:GT:G	10	73231458	g	gt	-0.185	0.0446	3.391e-05	+-?--++	6.1	5.325	5	0.3776	GT	G	1825	0.0949827	346.687	1	0.0452256	1518	285	22	-1.4291	5.08586	-0.0552503	0.778714	0.196624	GT	G	1798	0.0877139	318.498	1	0.205444	1521	261	16	61.7798	16.1872	0.235779	0.000135309	0.86959	0.0617772	NA	NA	NA	NA	NA	NA
rs141157835:26728070:G:A	5	26728070	a	g	-1.4895	0.3593	3.392e-05	-????-?	0	0.146	1	0.7027	G	A	1825	0.0109962	40.136	1	0.176841	1788	36	1	4.83716	1.89961	1.34049	0.010884	0.526424	NA	NA	NA	NA	NA	NA	NA	NA	NA	NA	NA	NA	NA	NA	NA	NA	NA	NA	NA	NA	NA	NA
rs16926229:23594654:A:G	12	23594654	a	g	0.1222	0.0295	3.417e-05	-+?++-+	45.1	9.1	5	0.1051	A	G	1825	0.230889	842.746	1	0.59523	1091	635	99	-4.6351	7.56117	-0.081074	0.539867	0.132255	A	G	1798	0.22017	797.036	1	0.374049	1096	607	95	64.1583	25.3522	0.0998205	0.0113843	0.99875	0.0394443	NA	NA	NA	NA	NA	NA
rs76416024:56262275:A:G	10	56262275	a	g	-0.2262	0.0546	3.435e-05	+-??---	26.3	5.425	4	0.2464	A	G	1825	0.0721375	263.302	1	0.028513	1608	204	13	2.73103	4.28661	0.148628	0.524054	0.233285	A	G	1798	0.0739557	268.022	1	0.0431951	1561	222	15	-67.6509	15.0531	-0.298552	6.98526e-06	0.85373	0.0664315	NA	NA	NA	NA	NA	NA
rs2973941:119122682:T:G	5	119122682	t	g	0.1635	0.0395	3.444e-05	++??+++	0	1.074	4	0.8983	T	G	1825	0.144247	526.502	1	0.70324	1336	454	35	9.15438	6.21106	0.2373	0.140513	0.161003	T	G	1798	0.137533	497.785	1	1	1346	420	32	54.8774	20.2941	0.133246	0.00684874	0.96609	0.0492754	NA	NA	NA	NA	NA	NA
rs1943142:58811441:C:G	11	58811441	c	g	0.1116	0.0269	3.456e-05	++??+++	0	0.93	4	0.9202	C	G	1825	0.503399	1837.41	1	0.0918621	472	876	477	16.3012	9.0154	0.200563	0.0705826	0.110921	C	G	1798	0.51359	1844.23	1	0.21987	448	872	478	95.6496	29.598	0.109184	0.00123089	0.94399	0.0337861	NA	NA	NA	NA	NA	NA
rs1300187:86841897:T:G	14	86841897	t	g	-0.1235	0.0298	3.467e-05	--??---	0	2.192	4	0.7004	T	G	1825	0.71041	2593	1	0.491181	154	732	939	-4.92592	7.92076	-0.0785153	0.534007	0.126251	T	G	1798	0.713472	2559.45	1	0.00556164	172	686	940	-79.6735	27.3157	-0.10678	0.0035368	0.95395	0.036609	NA	NA	NA	NA	NA	NA
rs7266053:59675677:T:C	20	59675677	t	c	0.1385	0.0335	3.468e-05	+++++--	0	2.898	6	0.8215	T	C	1825	0.14198	518.228	1	0.0878933	1374	409	42	4.52827	6.18438	0.118397	0.46404	0.161698	T	C	1798	0.145532	514.209	1	0.921823	1330	434	34	67.2514	20.5533	0.159198	0.00106774	0.96696	0.048654	T	C	3348	0.105478	1073	0.994922
rs77521798:27310695:A:T	2	27310695	a	t	0.2947	0.0712	3.469e-05	++??+++	0	1.263	4	0.8676	A	T	1825	0.0318112	116.111	1	0.42662	1712	110	3	4.71571	3.47205	0.391178	0.174403	0.288014	A	T	1798	0.036878	132.283	1	1	1669	127	2	40.7274	11.4139	0.312622	0.000359402	0.98158	0.0876125	NA	NA	NA	NA	NA	NA
rs78203407:45129900:G:A	14	45129900	a	g	0.2937	0.0709	3.47e-05	-+?++++	0	4.365	5	0.4982	G	A	1825	0.023351	85.231	1	0.255953	1742	81	2	1.60482	3.0515	0.172346	0.598949	0.327708	G	A	1798	0.0281911	103.084	1	0.18469	1697	98	3	-25.651	10.1952	-0.246783	0.0118697	0.97905	0.0980854	NA	NA	NA	NA	NA	NA
rs116070613:47943621:G:A	13	47943621	a	g	-0.9505	0.2296	3.472e-05	-????--	0	0.317	2	0.8534	G	A	1825	0.0198764	72.549	1	0.440183	1761	63	1	5.19901	2.24324	1.03316	0.0204692	0.445784	NA	NA	NA	NA	NA	NA	NA	NA	NA	NA	NA	NA	NA	NA	NA	NA	NA	NA	NA	NA	NA	NA
rs57123653:65009733:G:A	1	65009733	a	g	-1.216	0.2937	3.477e-05	-????--	0	1.588	2	0.452	G	A	1825	0.0107734	39.323	1	1	1794	31	0	2.10621	1.73913	0.696371	0.225866	0.575	NA	NA	NA	NA	NA	NA	NA	NA	NA	NA	NA	NA	NA	NA	NA	NA	NA	NA	NA	NA	NA	NA
rs144908506:45132775:T:C	14	45132775	t	c	-0.2938	0.071	3.5e-05	+-?----	0	4.365	5	0.4982	T	C	1825	0.0233027	85.055	1	0.255953	1742	81	2	1.59481	3.05077	0.171352	0.601144	0.327786	T	C	1798	0.0281457	102.919	1	0.18469	1697	98	3	-25.5429	10.176	-0.246672	0.0120689	0.97731	0.0982704	NA	NA	NA	NA	NA	NA
rs55721136:50272430:C:T	6	50272430	t	c	0.2147	0.0519	3.511e-05	+++?+++	0	1.495	5	0.9136	C	T	1825	0.0659871	240.853	1	0.0442214	1607	205	13	-6.92698	4.7188	-0.311086	0.142117	0.211918	C	T	1798	0.0624861	224.17	1	0.403568	1585	209	4	-46.7498	14.3734	-0.226288	0.00114386	0.98205	0.069573	C	T	3348	0.055453	503	0.999701
rs73305532:144000418:T:C	5	144000418	t	c	-0.1363	0.033	3.521e-05	--?--+-	46.6	9.359	5	0.09557	T	C	1825	0.170253	621.425	1	1	1257	516	52	-11.8808	6.84182	-0.253807	0.0824757	0.14616	T	C	1798	0.157908	571.003	1	0.111281	1283	461	54	-65.1487	22.1345	-0.132974	0.00324726	0.99194	0.0451783	NA	NA	NA	NA	NA	NA
rs2453718:232850201:T:C	1	232850201	t	c	-0.1695	0.041	3.526e-05	-------	0	3.614	6	0.7287	T	C	1825	0.103322	377.127	1	0.896096	1480	328	17	-3.93407	5.52176	-0.129029	0.476176	0.181102	T	C	1798	0.0961651	347.049	1	0.170994	1466	321	11	-39.9163	17.4651	-0.130861	0.0222839	0.97916	0.057257	T	C	3348	0.0839125	601	0.987157
rs3895941:41531212:T:C	19	41531212	t	c	0.1005	0.0243	3.526e-05	+++++++	60.5	15.175	6	0.01894	T	C	1825	0.450425	1644.05	1	0.218863	566	877	382	37.4021	9.09312	0.452345	3.90168e-05	0.109973	T	C	1798	0.441719	1594.3	1	0.775211	535	898	365	55.6715	27.9371	0.0713299	0.0462891	0.89055	0.0357947	T	C	3348	0.456605	2901	0.99552
rs9783254:73227739:T:C	10	73227739	t	c	0.0975	0.0236	3.527e-05	+++++++	0	4.63	6	0.592	T	C	1825	0.410646	1498.86	1	0.24578	646	859	320	6.59893	9.10787	0.07955	0.46874	0.109795	T	C	1798	0.39064	1408.55	1	0.0531945	690	816	292	54.2215	28.9799	0.0645623	0.0613443	0.93405	0.0345067	T	C	3348	0.385696	2574	0.997611
rs34006202:13618664:G:A	8	13618664	a	g	0.1215	0.0294	3.535e-05	-++??++	28.6	5.601	4	0.231	G	A	1825	0.561877	2050.85	1	3.46288e-16	436	727	662	3.86636	9.93127	0.0392006	0.697045	0.100692	G	A	1798	0.550812	1983.38	1	2.51311e-10	416	754	628	-129.262	28.2182	-0.162335	4.63219e-06	0.83472	0.0354381	A	G	3348	0.457068	2528	0.838112
rs66826911:69570340:TAAAAC:T	13	69570340	t	taaaac	0.1007	0.0244	3.541e-05	+++++++	0	5.479	6	0.484	TAAAAC	T	1825	0.365233	1333.1	1	0.959698	738	844	243	-11.258	8.70317	-0.14863	0.195821	0.114901	TAAAAC	T	1798	0.365183	1305.78	1	0.878546	729	829	240	-47.5324	28.4946	-0.0585416	0.0952917	0.97513	0.0350944	TAAAAC	T	3348	0.373475	2371	0.962963
rs9309263:55439291:T:C	2	55439291	t	c	0.0977	0.0236	3.543e-05	++++--+	0	5.491	6	0.4825	T	C	1825	0.446983	1631.49	1	0.507257	552	917	356	12.7536	8.88054	0.161717	0.150964	0.112606	T	C	1798	0.429882	1549.94	1	0.248833	594	858	346	91.1861	29.8599	0.102271	0.00225967	0.98745	0.0334897	T	C	3348	0.409597	2610	0.964158
rs145384480:23095980:A:G	1	23095980	a	g	2.0357	0.4924	3.557e-05	??????+	0	0	0	1	NA	NA	NA	NA	NA	NA	NA	NA	NA	NA	NA	NA	NA	NA	NA	NA	NA	NA	NA	NA	NA	NA	NA	NA	NA	NA	NA	NA	NA	NA	NA	NA	NA	NA	NA	NA	NA
rs75020935:53860542:T:C	16	53860542	t	c	0.2473	0.0598	3.572e-05	++??+-+	22.5	5.163	4	0.271	T	C	1825	0.0606532	221.384	1	0.678404	1610	210	5	7.83393	4.34615	0.414734	0.0714671	0.230089	T	C	1798	0.0563002	202.048	1	0.483128	1607	188	3	48.0696	13.3663	0.26906	0.00032274	0.92912	0.074815	NA	NA	NA	NA	NA	NA
rs79269424:62394345:G:A	4	62394345	a	g	-0.2001	0.0484	3.577e-05	-------	0	2.105	6	0.9098	G	A	1825	0.0650189	237.319	1	0.0442214	1607	205	13	6.61147	4.48338	0.328917	0.140304	0.223046	G	A	1798	0.0667881	241.439	1	0.341854	1564	229	5	43.1338	14.9683	0.19252	0.00395551	0.991	0.0668079	G	A	3348	0.0696247	423	0.997611
rs9708162:26713333:T:A	15	26713333	a	t	0.1362	0.0329	3.578e-05	++??+++	0	0.325	4	0.9881	T	A	1825	0.229319	837.016	1	0.689466	1093	635	97	-6.78009	7.46094	-0.1218	0.363485	0.134031	T	A	1798	0.227801	826.34	1	0.00562717	1098	587	113	-82.2988	24.4773	-0.137362	0.000773118	0.87716	0.0408542	NA	NA	NA	NA	NA	NA
rs137913409:90226915:C:T	8	90226915	t	c	-0.5586	0.1352	3.592e-05	+??----	0	2.257	4	0.6886	C	T	1825	0.0186085	67.921	1	1	1759	66	0	-0.135594	2.13344	-0.0297905	0.949324	0.468727	NA	NA	NA	NA	NA	NA	NA	NA	NA	NA	NA	NA	NA	NA	NA	NA	NA	NA	NA	NA	NA	NA
rs73559852:6328742:A:G	19	6328742	a	g	0.1611	0.039	3.596e-05	+??++++	0	1.497	4	0.8271	A	G	1825	0.342512	1250.17	1	0.0374571	810	781	234	14.3109	8.4476	0.200539	0.0902511	0.118377	NA	NA	NA	NA	NA	NA	NA	NA	NA	NA	NA	NA	NA	NA	NA	NA	NA	NA	NA	NA	NA	NA
rs116360684:10759816:C:A	5	10759816	a	c	0.2424	0.0587	3.601e-05	++?++++	0	4.766	5	0.4452	C	A	1825	0.0473759	172.922	1	0.794073	1660	161	4	-4.93971	3.74338	-0.352513	0.186973	0.267138	C	A	1798	0.0480409	174.612	1	0.0291624	1642	148	8	-23.4007	12.9302	-0.139964	0.0703315	0.91645	0.0773383	NA	NA	NA	NA	NA	NA
rs8009143:45136305:C:T	14	45136305	t	c	0.2938	0.0711	3.611e-05	-+?++++	0	4.367	5	0.4979	C	T	1825	0.0232479	84.855	1	0.255953	1742	81	2	1.59051	3.05009	0.170967	0.602043	0.327859	C	T	1798	0.0280574	102.603	1	0.177432	1698	97	3	-25.3375	10.1433	-0.246267	0.0124911	0.97513	0.0985872	NA	NA	NA	NA	NA	NA
rs56388386:46218639:G:A	10	46218639	a	g	0.2184	0.0529	3.613e-05	++??+-+	14.8	4.693	4	0.3203	G	A	1825	0.0741293	270.572	1	1	1558	257	10	-5.53336	4.77742	-0.242439	0.246769	0.209318	G	A	1798	0.0695265	250.764	1	0.0967919	1564	221	13	-46.4347	14.9094	-0.208892	0.00184286	0.89818	0.0670718	NA	NA	NA	NA	NA	NA
rs804953:86841664:T:G	14	86841664	t	g	-0.1231	0.0298	3.613e-05	--??---	0	2.19	4	0.7008	T	G	1825	0.710854	2594.62	1	0.491181	154	732	939	-4.89677	7.92924	-0.0778836	0.536867	0.126115	T	G	1798	0.713624	2560	1	0.00556164	172	686	940	-79.6021	27.3239	-0.10662	0.0035766	0.95508	0.036598	NA	NA	NA	NA	NA	NA
rs8133893:24292972:C:T	21	24292972	t	c	0.0978	0.0237	3.617e-05	++++++-	37.8	9.649	6	0.1402	C	T	1825	0.459753	1678.1	1	0.962386	536	908	381	-3.91271	8.98218	-0.0484969	0.663121	0.111332	C	T	1798	0.443411	1597.5	1	0.271816	546	911	341	-82.0404	29.2258	-0.0960492	0.00499868	0.96287	0.0342163	C	T	3348	0.460709	3045	0.969235
14:45128091:A:TTTA	14	45128091	t	taaa	-0.2565	0.0621	3.626e-05	+-?----	0	3.464	5	0.6288	T	TAAA	1825	0.0354918	129.545	1	0.474348	1702	120	3	0.87603	3.65682	0.0655107	0.810671	0.273462	T	TAAA	1798	0.037228	135.433	1	0.299812	1670	124	4	-29.3814	11.4471	-0.224225	0.0102666	0.95496	0.0873584	NA	NA	NA	NA	NA	NA
rs72656981:11542284:T:C	18	11542284	t	c	0.9317	0.2256	3.626e-05	???+???	0	0	0	1	NA	NA	NA	NA	NA	NA	NA	NA	NA	NA	NA	NA	NA	NA	NA	NA	NA	NA	NA	NA	NA	NA	NA	NA	NA	NA	NA	NA	NA	NA	NA	NA	NA	NA	NA	NA	NA
rs149729176:3006798:G:A	18	3006798	a	g	-0.1243	0.0301	3.631e-05	--??---	0	3.301	4	0.5087	G	A	1825	0.632596	2308.98	1	0.00670395	256	782	787	16.7829	8.15554	0.252326	0.039604	0.122616	G	A	1798	0.638233	2303.16	1	0.107744	235	786	777	99.9579	26.2544	0.145015	0.000140505	0.84569	0.0380889	NA	NA	NA	NA	NA	NA
rs10420194:41529781:A:T	19	41529781	a	t	0.0999	0.0242	3.631e-05	++++-++	60.9	15.33	6	0.01784	A	T	1825	0.449532	1640.79	1	0.256418	566	879	380	37.5425	9.05574	0.4578	3.38752e-05	0.110427	A	T	1798	0.441999	1595.52	1	0.668447	533	901	364	57.0394	28.2391	0.0715277	0.0433963	0.91252	0.0354119	A	T	3348	0.454344	2887	0.993429
rs55973233:18803427:A:G	7	18803427	a	g	-0.1982	0.048	3.635e-05	-----+-	38.4	9.736	6	0.1362	A	G	1825	0.0544704	198.817	1	0.359843	1636	182	7	-1.62122	3.94691	-0.104071	0.681251	0.253363	A	G	1798	0.0634805	222.104	1	1	1594	198	6	-29.7756	13.9085	-0.153922	0.0322883	0.92412	0.0718985	A	G	3348	0.0715646	529	0.993429
1:160965537:A:TGA	1	160965537	t	tca	0.1189	0.0288	3.649e-05	++++++-	19.8	7.479	6	0.2788	TCA	T	1825	0.780609	2849.22	1	0.323747	88	592	1145	-9.56485	7.28495	-0.180229	0.189196	0.137269	TCA	T	1798	0.780413	2810.31	1	0.277924	83	571	1144	-58.7654	23.357	-0.107718	0.0118708	0.9097	0.0428137	T	TCA	3348	0.265686	1546	0.920848
rs116626171:45142298:T:C	14	45142298	t	c	-0.2944	0.0713	3.674e-05	+-?----	0	4.396	5	0.494	T	C	1825	0.0231578	84.526	1	1	1742	82	1	1.58119	3.04926	0.170057	0.604075	0.327948	T	C	1798	0.0279462	102.204	1	0.156597	1701	94	3	-24.8833	10.0835	-0.244729	0.0135975	0.97022	0.0991719	NA	NA	NA	NA	NA	NA
rs191369377:46225074:C:T	10	46225074	t	c	0.227	0.055	3.694e-05	++??+-+	17.1	4.824	4	0.3058	C	T	1825	0.0703099	256.631	1	1	1558	257	10	-5.37402	4.47001	-0.268957	0.229271	0.223713	C	T	1798	0.0685218	247.109	1	0.0967919	1564	221	13	-44.2866	14.2296	-0.218718	0.00185649	0.82886	0.070276	NA	NA	NA	NA	NA	NA
rs17157971:46224381:C:T	10	46224381	t	c	0.2264	0.0549	3.696e-05	++??+-+	16.9	4.814	4	0.307	C	T	1825	0.0705929	257.664	1	1	1558	257	10	-5.38477	4.49292	-0.266754	0.230721	0.222572	C	T	1798	0.0686611	247.614	1	0.0967919	1564	221	13	-44.4351	14.2798	-0.217914	0.00185978	0.83405	0.070029	NA	NA	NA	NA	NA	NA
rs114515421:37862622:T:G	4	37862622	t	g	-0.4321	0.1048	3.716e-05	--??---	0	1.027	4	0.9057	T	G	1825	0.0236748	86.413	1	1	1748	77	0	-2.27478	2.67435	-0.318057	0.394995	0.373923	T	G	1798	0.0171262	61.935	1	0.302061	1748	49	1	-23.5687	7.34497	-0.436874	0.00133279	0.83033	0.136148	NA	NA	NA	NA	NA	NA
rs57923542:21287261:T:A	11	21287261	a	t	0.2201	0.0534	3.725e-05	++??+++	0	1.427	4	0.8395	T	A	1825	0.068983	251.788	1	0.85103	1587	231	7	-2.52012	4.44738	-0.127413	0.57095	0.224851	T	A	1798	0.0700779	255.918	1	0.712209	1562	227	9	-46.3613	15.1281	-0.202574	0.00217983	0.94167	0.0661022	NA	NA	NA	NA	NA	NA
rs28685642:79672910:C:T	15	79672910	t	c	0.1065	0.0258	3.728e-05	+++++++	0	1.869	6	0.9313	C	T	1825	0.303893	1109.21	1	0.147199	908	740	177	-5.57544	8.22103	-0.0824948	0.49765	0.121639	C	T	1798	0.299702	1079.87	1	0.31222	890	737	171	-77.4249	28.0788	-0.0982024	0.00582611	0.99297	0.0356141	C	T	3348	0.284986	1884	0.980287
rs57271408:21287256:T:C	11	21287256	t	c	-0.2201	0.0534	3.738e-05	--??---	0	1.428	4	0.8393	T	C	1825	0.0689844	251.793	1	0.85103	1587	231	7	-2.51855	4.44792	-0.127302	0.571238	0.224824	T	C	1798	0.0700794	255.924	1	0.712209	1562	227	9	-46.3506	15.1286	-0.202516	0.00218558	0.94169	0.0661	NA	NA	NA	NA	NA	NA
rs9686466:11923071:G:A	5	11923071	a	g	0.1184	0.0287	3.743e-05	+++++++	0	1.593	6	0.9531	G	A	1825	0.798355	2913.99	1	0.42049	78	572	1175	-12.0171	7.21738	-0.230697	0.0959077	0.138554	G	A	1798	0.804773	2898.72	1	0.596774	71	554	1173	-78.3238	23.8278	-0.137951	0.00101233	0.99674	0.0419678	A	G	3348	0.2428	1538	0.979092
rs115594056:122019858:T:C	4	122019858	t	c	0.549	0.1332	3.746e-05	-+???+?	58.3	4.797	2	0.09084	T	C	1825	0.0190699	69.605	1	1	1767	58	0	-0.110755	2.46764	-0.0181886	0.964201	0.405245	T	C	1798	0.0151337	55.859	1	1	1751	47	0	24.128	6.74775	0.529912	0.000349272	0.834	0.148198	NA	NA	NA	NA	NA	NA
rs9551427:28614740:A:G	13	28614740	a	g	-0.1075	0.0261	3.748e-05	---?--+	3.2	5.164	5	0.3962	A	G	1825	0.468162	1708.79	1	0.850916	511	914	400	-11.445	8.87438	-0.145325	0.197164	0.112684	A	G	1798	0.482176	1727.86	1	0.369848	488	879	431	-69.4601	29.321	-0.0807937	0.0178385	0.92704	0.0341052	G	A	3348	0.487873	3246	0.982378
rs7561117:27312432:G:A	2	27312432	a	g	-0.2934	0.0712	3.755e-05	--??---	0	1.238	4	0.8719	G	A	1825	0.0318225	116.152	1	0.42662	1712	110	3	4.63176	3.46362	0.386088	0.181137	0.288715	G	A	1798	0.0369032	132.38	1	1	1669	127	2	40.6945	11.4175	0.312169	0.000364957	0.98165	0.0875848	NA	NA	NA	NA	NA	NA
rs79682130:80358168:G:A	17	80358168	a	g	-0.4732	0.1148	3.755e-05	-????--	54.9	4.431	2	0.1091	G	A	1825	0.0765474	279.398	1	0.0179525	1585	224	16	17.4989	4.63272	0.81534	0.000158576	0.215856	NA	NA	NA	NA	NA	NA	NA	NA	NA	NA	NA	NA	NA	NA	NA	NA	NA	NA	NA	NA	NA	NA
rs11699780:57149459:C:T	20	57149459	t	c	0.1361	0.033	3.761e-05	+++?+++	0	0.76	5	0.9795	C	T	1825	0.181546	662.643	1	0.167982	1233	545	47	-4.074	6.73389	-0.089844	0.545179	0.148503	C	T	1798	0.176738	633.099	1	0.515129	1216	531	51	-68.1529	23.1436	-0.12724	0.00323176	0.99912	0.0432085	C	T	3348	0.17279	1219	0.979092
rs182407134:150728384:C:T	7	150728384	t	c	0.9608	0.2331	3.763e-05	+???+?+	0	0.715	2	0.6996	C	T	1825	0.0102534	37.425	1	1	1788	37	0	-2.8641	1.83459	-0.850961	0.118485	0.545081	NA	NA	NA	NA	NA	NA	NA	NA	NA	NA	NA	NA	NA	NA	NA	NA	NA	NA	NA	NA	NA	NA
rs9572075:69577804:G:T	13	69577804	t	g	0.1014	0.0246	3.765e-05	+++++++	0.7	6.044	6	0.4182	G	T	1825	0.340061	1241.22	1	0.875671	793	823	209	-12.7206	8.70419	-0.1679	0.143896	0.114887	G	T	1798	0.336861	1204.53	1	0.596699	800	791	207	-57.7431	28.2543	-0.0723321	0.040984	0.98665	0.0353928	G	T	3348	0.357653	2281	0.988053
rs73828408:75939237:G:A	4	75939237	a	g	0.1876	0.0455	3.768e-05	++??+++	0	2.963	4	0.564	G	A	1825	0.111836	408.201	1	0.13854	1463	335	27	-10.394	5.43353	-0.352061	0.0557564	0.184042	G	A	1798	0.103932	375.809	1	0.029124	1477	296	25	-47.9352	17.6644	-0.153624	0.00665426	0.87497	0.056611	NA	NA	NA	NA	NA	NA
rs541046890:124966934:C:CT	10	124966934	ct	c	-1.6048	0.3895	3.777e-05	-????-?	0	0.147	1	0.7011	C	CT	1825	0.0109033	39.797	1	1	1791	34	0	3.36111	1.54583	1.40655	0.0296827	0.646902	NA	NA	NA	NA	NA	NA	NA	NA	NA	NA	NA	NA	NA	NA	NA	NA	NA	NA	NA	NA	NA	NA
rs73828407:75939158:G:A	4	75939158	a	g	0.1876	0.0455	3.783e-05	++??+++	0	2.962	4	0.5642	G	A	1825	0.111829	408.176	1	0.139826	1462	336	27	-10.3929	5.43366	-0.352008	0.0557874	0.184038	G	A	1798	0.103883	375.632	1	0.029124	1477	296	25	-47.8759	17.659	-0.153527	0.00670531	0.87471	0.0566283	NA	NA	NA	NA	NA	NA
rs73557295:28369664:G:C	8	28369664	c	g	-2.4033	0.5834	3.797e-05	-??????	0	0	0	1	G	C	1825	0.0105647	38.561	1	1	1791	34	0	7.368	1.75093	2.40333	2.57571e-05	0.571125	NA	NA	NA	NA	NA	NA	NA	NA	NA	NA	NA	NA	NA	NA	NA	NA	NA	NA	NA	NA	NA	NA
rs2460850:81408517:C:T	15	81408517	t	c	-0.1306	0.0317	3.812e-05	----+--	33.2	8.983	6	0.1745	C	T	1825	0.172372	629.157	1	0.143	1289	479	57	4.34253	6.40208	0.10595	0.497582	0.156199	C	T	1798	0.197133	701.211	1	0.0011411	1239	482	77	83.3202	21.13	0.186618	8.03921e-05	0.82868	0.0473261	C	T	3348	0.218309	1356	0.97491
rs9592599:69575338:A:T	13	69575338	a	t	-0.1014	0.0246	3.821e-05	-------	0	5.903	6	0.4341	A	T	1825	0.339713	1239.95	1	0.834713	794	823	208	-12.3653	8.71596	-0.16277	0.155988	0.114732	A	T	1798	0.336895	1204.44	1	0.750872	798	795	205	-56.8789	28.1754	-0.071649	0.0435142	0.99014	0.035492	A	T	3348	0.356534	2290	0.989845
rs9317758:69576367:T:C	13	69576367	t	c	-0.1013	0.0246	3.831e-05	-------	0.6	6.034	6	0.4193	T	C	1825	0.339803	1240.28	1	0.916878	794	822	209	-12.4967	8.71201	-0.164649	0.151453	0.114784	T	C	1798	0.337038	1205.07	1	0.634391	798	793	207	-56.6258	28.217	-0.0711203	0.0447711	0.98917	0.0354396	T	C	3348	0.356412	2290	0.989546
rs114758860:18223104:G:A	19	18223104	a	g	-0.3223	0.0783	3.839e-05	-?-----	0	4.106	5	0.5343	G	A	1825	0.0475729	173.641	1	1	1664	158	3	2.51782	3.70095	0.183822	0.496304	0.270201	NA	NA	NA	NA	NA	NA	NA	NA	NA	NA	NA	NA	NA	NA	NA	NA	G	A	3348	0.0422806	329	0.996416
rs7561067:175656997:A:G	2	175656997	a	g	0.2355	0.0572	3.86e-05	++?++++	0.6	5.031	5	0.4121	A	G	1825	0.0459742	167.806	1	0.252595	1676	144	5	4.10817	3.5881	0.319094	0.252233	0.278699	A	G	1798	0.0521313	188.213	1	0.187358	1632	159	7	28.256	13.1031	0.164574	0.0310498	0.92021	0.0763178	NA	NA	NA	NA	NA	NA
rs61909631:87207352:A:G	11	87207352	a	g	0.4499	0.1093	3.872e-05	+++?++-	28.5	6.996	5	0.2209	A	G	1825	0.0172255	62.873	1	1	1771	54	0	1.1766	2.194	0.24443	0.591764	0.455789	A	G	1798	0.0130294	46.045	1	0.0249822	1757	39	2	28.749	7.03262	0.581284	4.35203e-05	0.96874	0.142195	A	G	3348	0.01542	89	0.99552
7:146474995:A:AT	7	146474995	a	at	-0.1703	0.0414	3.882e-05	-?-?---	0	1.382	4	0.8473	AT	A	1825	0.53113	1938.62	1	0.480972	395	925	505	9.83712	8.764	0.128075	0.261673	0.114103	NA	NA	NA	NA	NA	NA	NA	NA	NA	NA	NA	NA	NA	NA	NA	NA	AT	A	3348	0.541592	3276	0.956093
rs74791252:71680385:T:C	6	71680385	t	c	-0.3145	0.0764	3.886e-05	--??---	26.5	5.441	4	0.245	T	C	1825	0.042117	153.727	1	0.735452	1693	129	3	-7.99292	3.29536	-0.736035	0.0152871	0.303457	T	C	1798	0.0354328	128.045	1	0.682136	1690	106	2	-19.8353	10.3492	-0.185195	0.0552874	0.83542	0.0966258	NA	NA	NA	NA	NA	NA
rs144538224:98078634:G:A	10	98078634	a	g	0.461	0.1121	3.886e-05	++??+-+	0	2.34	4	0.6735	G	A	1825	0.0132734	48.448	1	1	1781	44	0	-3.22158	2.1007	-0.730031	0.125134	0.476032	G	A	1798	0.0143345	52.17	1	0.272317	1751	46	1	-26.3146	7.06155	-0.527712	0.000194182	0.91043	0.141612	NA	NA	NA	NA	NA	NA
rs36046543:71406823:T:C	7	71406823	t	c	0.0982	0.0239	3.909e-05	+++++++	0	3.814	6	0.7018	T	C	1825	0.366498	1337.72	1	0.143442	720	876	229	3.82033	8.567	0.0520527	0.655644	0.116727	T	C	1798	0.368711	1327.92	1	0.577614	710	849	239	66.987	29.1271	0.078958	0.0214585	0.99069	0.0343323	T	C	3348	0.381184	2395	0.987455
rs17159113:46216415:A:G	10	46216415	a	g	-0.2126	0.0517	3.909e-05	--??-+-	20.5	5.033	4	0.2839	A	G	1825	0.0758707	276.928	1	1	1558	257	10	-5.6106	4.93615	-0.230268	0.255691	0.202587	A	G	1798	0.0698213	251.785	1	0.0920631	1566	219	13	-47.5835	15.2279	-0.2052	0.00177948	0.93256	0.0656689	NA	NA	NA	NA	NA	NA
rs71418976:85543408:T:C	14	85543408	t	c	0.2185	0.0531	3.911e-05	++??+++	0	3.735	4	0.4431	T	C	1825	0.0657915	240.139	1	0.170072	1602	212	11	2.21867	4.85791	0.0940144	0.647877	0.20585	T	C	1798	0.0681112	243.814	1	0.342006	1566	227	5	38.7697	14.8418	0.176002	0.00899638	0.94424	0.0673773	NA	NA	NA	NA	NA	NA
rs59603564:11914486:T:TG	5	11914486	t	tg	-0.1053	0.0256	3.922e-05	------+	0	3.324	6	0.7672	T	TG	1825	0.681075	2485.92	1	0.00659039	206	736	883	-7.16402	8.5388	-0.098257	0.401471	0.117112	T	TG	1798	0.692592	2491.8	1	0.370434	171	741	886	-92.5376	26.749	-0.129331	0.000541217	0.92168	0.0373846	TG	T	3348	0.345495	2049	0.967145
rs73504947:78176808:A:G	11	78176808	a	g	0.1448	0.0352	3.926e-05	++?++++	0	2.007	5	0.8482	A	G	1825	0.147211	537.319	1	0.399908	1333	448	44	10.5804	6.6226	0.241237	0.110128	0.150998	A	G	1798	0.140724	509.378	1	0.768843	1331	430	37	50.9481	20.7887	0.117889	0.0142557	0.97633	0.0481031	NA	NA	NA	NA	NA	NA
rs114758980:46217154:C:A	10	46217154	a	c	0.2143	0.0521	3.937e-05	++??+-+	20.8	5.048	4	0.2824	C	A	1825	0.0754052	275.229	1	1	1558	257	10	-5.57758	4.87725	-0.234474	0.252794	0.205034	C	A	1798	0.0696618	251.265	1	0.0967919	1564	221	13	-47.1411	15.1375	-0.205726	0.00184451	0.92081	0.0660611	NA	NA	NA	NA	NA	NA
rs78409049:45143437:G:T	14	45143437	t	g	0.2934	0.0714	3.951e-05	-+?++++	0	4.323	5	0.504	G	T	1825	0.0231137	84.365	1	1	1742	82	1	1.57496	3.04908	0.169408	0.60548	0.327968	G	T	1798	0.027833	101.799	1	0.156597	1701	94	3	-24.8236	10.073	-0.244649	0.013726	0.97216	0.0992753	NA	NA	NA	NA	NA	NA
rs58029917:60350743:T:G	18	60350743	t	g	0.1891	0.046	3.953e-05	+++++-+	0	4.972	6	0.5475	T	G	1825	0.0720915	263.134	1	1	1579	237	9	2.3578	4.47398	0.117793	0.598192	0.223515	T	G	1798	0.0712421	256.136	1	0.461218	1558	234	6	52.3934	15.3273	0.223021	0.00063012	0.96032	0.0652431	T	G	3348	0.0681657	476	0.99313
rs138374600:134902855:C:T	2	134902855	t	c	-0.2107	0.0513	3.966e-05	--?--++	43.1	8.789	5	0.1178	C	T	1825	0.0611836	223.32	1	0.0882969	1610	213	2	6.84596	4.26336	0.376644	0.108325	0.234557	C	T	1798	0.064346	233.852	1	0.00293196	1592	191	15	59.4938	15.0067	0.26418	7.35584e-05	0.9294	0.0666369	NA	NA	NA	NA	NA	NA
rs73782639:114316502:T:A	5	114316502	a	t	-0.2308	0.0562	3.97e-05	--?----	0	4.285	5	0.5092	T	A	1825	0.0495479	180.85	1	0.204656	1652	166	7	3.8686	4.17766	0.22166	0.354435	0.239368	T	A	1798	0.047563	173.831	1	0.0636744	1633	157	8	49.9204	13.3073	0.281903	0.000175875	0.99198	0.0751467	NA	NA	NA	NA	NA	NA
rs77676355:26239164:C:G	22	26239164	c	g	-0.2703	0.0658	3.978e-05	--??-+-	32.4	5.921	4	0.2052	C	G	1825	0.0408986	149.28	1	0.537893	1681	140	4	-3.17405	3.45398	-0.266057	0.358119	0.289521	C	G	1798	0.0410281	148.453	1	0.219397	1656	137	5	-41.0246	12.1062	-0.279915	0.000702201	0.98517	0.0826023	NA	NA	NA	NA	NA	NA
rs12105366:175658696:G:A	2	175658696	a	g	-0.2346	0.0571	3.987e-05	--?----	1.7	5.088	5	0.4052	G	A	1825	0.0458975	167.526	1	0.379098	1674	146	5	4.19821	3.58972	0.325794	0.242198	0.278573	G	A	1798	0.0520707	187.994	1	0.192468	1630	161	7	28.4375	13.1369	0.164782	0.0304096	0.92544	0.0761215	NA	NA	NA	NA	NA	NA
rs181986716:45143927:G:A	14	45143927	a	g	0.2933	0.0714	3.988e-05	-+?++++	0	4.325	5	0.5037	G	A	1825	0.0231003	84.316	1	1	1742	82	1	1.57416	3.04902	0.169328	0.605656	0.327974	G	A	1798	0.0278115	101.722	1	0.156597	1701	94	3	-24.7749	10.0675	-0.24444	0.0138592	0.97207	0.0993295	NA	NA	NA	NA	NA	NA
rs7567630:34942670:G:A	2	34942670	a	g	0.117	0.0285	3.992e-05	-+++-++	39.8	9.962	6	0.1263	G	A	1825	0.214157	781.674	1	0.291247	1144	592	89	1.30152	7.36221	0.0240124	0.859678	0.135829	G	A	1798	0.213458	762.259	1	0.31945	1130	582	86	-81.8938	24.5108	-0.136313	0.000834361	0.96975	0.0407983	G	A	3348	0.191228	1544	0.98178
rs4745885:67811428:C:G	10	67811428	c	g	-0.1631	0.0397	3.994e-05	-------	26.8	8.191	6	0.2244	C	G	1825	0.0931008	339.818	1	1	1500	310	15	-9.08394	5.26079	-0.328225	0.0842172	0.190086	C	G	1798	0.0929783	329.669	1	0.198927	1480	308	10	-26.4835	17.0913	-0.0906621	0.121254	0.98597	0.0585093	C	G	3348	0.105364	681	0.997013
rs10421701:41529677:T:C	19	41529677	t	c	0.0993	0.0242	3.995e-05	++++-++	61.1	15.439	6	0.0171	T	C	1825	0.449008	1638.88	1	0.2768	566	880	379	37.6552	9.05086	0.45967	3.17682e-05	0.110487	T	C	1798	0.441464	1593.65	1	0.703385	534	900	364	56.0749	28.3152	0.0699407	0.0476605	0.91623	0.0353167	T	C	3348	0.454344	2887	0.993429
rs237564:27653275:C:G	10	27653275	c	g	0.1015	0.0247	4e-05	+++++++	0	1.944	6	0.9248	C	G	1825	0.668285	2439.24	1	0.138576	185	837	803	14.6441	8.34267	0.210404	0.0792028	0.119866	C	G	1798	0.659323	2379.3	1	0.262979	206	774	818	70.7836	27.8369	0.0913465	0.0109968	0.93173	0.0359235	G	C	3348	0.337751	2242	0.9773
rs6746414:175658915:G:A	2	175658915	a	g	-0.2345	0.0571	4.002e-05	--?----	0	4.958	5	0.421	G	A	1825	0.0456307	166.552	1	0.376264	1675	145	5	4.20286	3.58972	0.326156	0.241676	0.278573	G	A	1798	0.0520676	187.978	1	0.195411	1629	162	7	28.4263	13.1451	0.164511	0.0305792	0.92649	0.076074	NA	NA	NA	NA	NA	NA
rs375922480:67942436:AAAAT:A	1	67942436	a	aaaat	-0.2347	0.0572	4.024e-05	--??-+-	73.5	15.092	4	0.004515	AAAAT	A	1825	0.0663274	242.095	1	0.282549	1620	196	9	6.14485	4.2574	0.339018	0.148926	0.234885	AAAAT	A	1798	0.066113	239.123	1	0.195019	1598	191	9	24.3241	13.9782	0.124489	0.0818341	0.84578	0.07154	NA	NA	NA	NA	NA	NA
rs552199721:65973220:C:G	11	65973220	c	g	-0.58	0.1413	4.028e-05	--???--	0	0.541	3	0.9098	C	G	1825	0.0168822	61.62	1	0.318226	1773	51	1	-3.04411	2.23805	-0.607742	0.173779	0.446818	C	G	1798	0.0111743	39.603	1	1	1768	30	0	-18.2156	5.74546	-0.551815	0.00152213	0.80432	0.17405	NA	NA	NA	NA	NA	NA
rs569740198:65973212:A:G	11	65973212	a	g	-0.58	0.1413	4.032e-05	--???--	0	0.541	3	0.9097	A	G	1825	0.0168841	61.627	1	0.318226	1773	51	1	-3.04452	2.23806	-0.607819	0.173724	0.446816	A	G	1798	0.0111748	39.605	1	1	1768	30	0	-18.214	5.74553	-0.551754	0.00152375	0.80426	0.174048	NA	NA	NA	NA	NA	NA
rs538880798:65973217:T:A	11	65973217	a	t	0.58	0.1413	4.032e-05	++???++	0	0.541	3	0.9097	T	A	1825	0.0168825	61.621	1	0.318226	1773	51	1	-3.04444	2.23804	-0.607815	0.17373	0.44682	T	A	1798	0.0111748	39.605	1	1	1768	30	0	-18.214	5.74553	-0.551754	0.00152375	0.80429	0.174048	NA	NA	NA	NA	NA	NA
rs9541698:69577338:G:A	13	69577338	a	g	0.1009	0.0246	4.041e-05	+++++++	0.7	6.044	6	0.4182	G	A	1825	0.339891	1240.6	1	0.958407	794	821	210	-12.6265	8.70975	-0.166445	0.147145	0.114814	G	A	1798	0.337174	1205.68	1	0.672447	797	794	207	-56.3707	28.2772	-0.0704985	0.0462064	0.98923	0.0353642	G	A	3348	0.356623	2292	0.990442
rs12104479:175658334:A:G	2	175658334	a	g	0.2346	0.0572	4.047e-05	++?++++	0	4.948	5	0.4222	A	G	1825	0.0456151	166.495	1	0.376264	1675	145	5	4.21388	3.5884	0.32725	0.240273	0.278676	A	G	1798	0.0520195	187.809	1	0.192468	1630	161	7	28.3937	13.1303	0.164692	0.0305831	0.92523	0.0761597	NA	NA	NA	NA	NA	NA
rs77790963:45148980:T:C	14	45148980	t	c	-0.2936	0.0715	4.05e-05	+-?----	0	4.3	5	0.507	T	C	1825	0.0232145	84.733	1	1	1742	82	1	1.50999	3.04979	0.162343	0.620521	0.327891	T	C	1798	0.0276756	101.234	1	0.156597	1701	94	3	-24.429	10.0338	-0.242647	0.0149052	0.97187	0.0996631	NA	NA	NA	NA	NA	NA
rs570116526:45145325:C:G	14	45145325	c	g	-0.2932	0.0714	4.059e-05	+-?----	0	4.326	5	0.5036	C	G	1825	0.0230778	84.234	1	1	1742	82	1	1.57123	3.04897	0.169019	0.606321	0.32798	C	G	1798	0.0277755	101.593	1	0.156597	1701	94	3	-24.6877	10.0584	-0.244021	0.01411	0.97201	0.0994194	NA	NA	NA	NA	NA	NA
rs73332326:90616283:A:G	14	90616283	a	g	-0.3514	0.0856	4.064e-05	?-???-?	0	0.601	1	0.4381	NA	NA	NA	NA	NA	NA	NA	NA	NA	NA	NA	NA	NA	NA	NA	A	G	1798	0.0374678	135.539	1	1	1673	123	2	-45.8667	11.0822	-0.37346	3.49182e-05	0.91477	0.0902348	NA	NA	NA	NA	NA	NA
rs10402764:6327248:C:T	19	6327248	t	c	-0.1605	0.0391	4.064e-05	-??----	0	1.751	4	0.7815	C	T	1825	0.342655	1250.69	1	0.0376839	808	782	235	14.2858	8.44316	0.200399	0.0906461	0.118439	NA	NA	NA	NA	NA	NA	NA	NA	NA	NA	NA	NA	NA	NA	NA	NA	NA	NA	NA	NA	NA	NA
rs188584756:53224181:G:A	5	53224181	a	g	0.3882	0.0946	4.07e-05	++?++++	0	3.14	5	0.6784	G	A	1825	0.021386	78.059	1	0.153792	1755	68	2	-0.576903	2.75193	-0.0761776	0.833952	0.363381	G	A	1798	0.0176094	64.249	1	1	1740	58	0	-27.91	7.69038	-0.471917	0.000284284	0.92401	0.130033	NA	NA	NA	NA	NA	NA
rs72815029:30960107:G:C	17	30960107	c	g	-0.2327	0.0567	4.086e-05	-------	0	4.428	6	0.619	G	C	1825	0.0394737	144.079	1	1	1689	134	2	1.62404	3.37865	0.142269	0.630747	0.295976	G	C	1798	0.0463683	165.76	1	0.578288	1643	153	2	33.0479	12.3589	0.216362	0.00749501	0.94141	0.0809133	G	C	3348	0.0358841	257	0.997611
rs78093707:73888383:A:G	16	73888383	a	g	0.2107	0.0514	4.09e-05	++??+++	0	2.605	4	0.626	A	G	1825	0.068523	250.109	1	0.849062	1594	223	8	8.97845	4.41781	0.460032	0.0421199	0.226356	A	G	1798	0.0765884	275.393	1	0.595494	1549	238	11	38.9589	15.7337	0.157377	0.0132813	0.91682	0.0635578	NA	NA	NA	NA	NA	NA
rs1834225:163837674:C:T	2	163837674	t	c	-0.1082	0.0264	4.092e-05	+------	22.3	7.724	6	0.259	C	T	1825	0.282494	1031.1	1	0.816715	946	733	146	-2.19551	7.955	-0.034694	0.782555	0.125707	C	T	1798	0.274922	990.036	1	0.173622	933	741	124	121.891	26.7472	0.170379	5.1854e-06	0.99707	0.0373871	C	T	3348	0.217382	1599	0.958184
rs237566:27653762:G:C	10	27653762	c	g	-0.0992	0.0242	4.097e-05	-------	0	3.078	6	0.799	G	C	1825	0.638433	2330.28	1	0.114888	219	871	735	16.0707	8.47134	0.223939	0.0578196	0.118045	G	C	1798	0.631599	2277.95	1	0.0408543	255	789	754	65.2814	28.5182	0.0802684	0.0220729	0.92968	0.0350653	C	G	3348	0.373112	2410	0.969534
rs111834520:90615971:C:G	14	90615971	c	g	-0.3508	0.0855	4.103e-05	?-???-?	0	0.598	1	0.4394	NA	NA	NA	NA	NA	NA	NA	NA	NA	NA	NA	NA	NA	NA	NA	C	G	1798	0.0374606	135.498	1	1	1672	124	2	-45.8874	11.0942	-0.372823	3.53151e-05	0.91683	0.0901372	NA	NA	NA	NA	NA	NA
rs115630566:97741959:T:C	8	97741959	t	c	-0.3083	0.0752	4.105e-05	--??--+	19.6	4.973	4	0.2901	T	C	1825	0.0420247	153.39	1	0.34416	1688	133	4	-9.6738	3.35935	-0.85721	0.00398098	0.297677	T	C	1798	0.0390942	140.855	1	0.720073	1680	117	1	-31.999	10.5074	-0.289832	0.00232388	0.81994	0.095171	NA	NA	NA	NA	NA	NA
rs200332010:46222042:G:T	10	46222042	t	g	0.2242	0.0547	4.113e-05	++??+-+	12.8	4.588	4	0.3323	G	T	1825	0.0711786	259.802	1	1	1562	253	10	-5.80603	4.57197	-0.277762	0.204113	0.218724	G	T	1798	0.0677907	244.54	1	0.0850195	1570	215	13	-44.8456	14.3249	-0.218544	0.00174443	0.8506	0.0698085	NA	NA	NA	NA	NA	NA
rs10054937:95058836:T:C	5	95058836	t	c	0.1288	0.0314	4.142e-05	++?++++	0	0.694	5	0.9833	T	C	1825	0.189314	690.995	1	0.207452	1231	526	68	10.6478	6.61293	0.243485	0.107366	0.151219	T	C	1798	0.196103	709.496	1	0.234281	1166	554	78	76.5344	24.306	0.129548	0.00163948	0.98247	0.0411421	NA	NA	NA	NA	NA	NA
rs17158898:46220450:T:A	10	46220450	a	t	0.221	0.0539	4.147e-05	++??+-+	12.5	4.573	4	0.334	T	A	1825	0.0721962	263.516	1	1	1562	253	10	-5.86016	4.65816	-0.270072	0.208377	0.214677	T	A	1798	0.0680692	245.552	1	0.0850195	1570	215	13	-45.3693	14.4994	-0.215806	0.00175371	0.86788	0.0689684	NA	NA	NA	NA	NA	NA
rs148934167:27313653:G:T	2	27313653	t	g	-0.2918	0.0712	4.156e-05	--??---	0	1.206	4	0.8771	G	T	1825	0.0318416	116.222	1	0.42662	1712	110	3	4.53171	3.45429	0.379791	0.189551	0.289495	G	T	1798	0.0369363	132.507	1	1	1669	127	2	40.652	11.4231	0.311539	0.000372627	0.982	0.0875419	NA	NA	NA	NA	NA	NA
rs188032095:336907:A:G	8	336907	a	g	-0.3291	0.0803	4.156e-05	--??--+	0	3.233	4	0.5195	A	G	1825	0.0387293	141.362	1	0.70917	1710	113	2	-1.94419	3.27354	-0.181428	0.552572	0.30548	A	G	1798	0.0306851	111.424	1	0.383989	1702	94	2	-34.1306	9.81848	-0.354042	0.000508656	0.86238	0.101849	NA	NA	NA	NA	NA	NA
rs10515381:107164541:T:C	5	107164541	t	c	0.0988	0.0241	4.169e-05	+++++++	0	4.677	6	0.5858	T	C	1825	0.389962	1423.36	1	0.402749	671	886	268	6.21942	8.86186	0.0791954	0.482792	0.112843	T	C	1798	0.378537	1362.76	1	0.841242	691	851	256	71.2901	29.4809	0.0820253	0.0155984	0.99908	0.0339203	T	C	3348	0.388573	2334	0.985962
rs4745521:71631917:T:C	9	71631917	t	c	0.0987	0.0241	4.169e-05	+++++++	0	1.805	6	0.9367	T	C	1825	0.334489	1220.88	1	0.0154328	833	765	227	13.8084	8.95643	0.172137	0.123138	0.111652	T	C	1798	0.319863	1153.01	1	0.448536	837	769	192	74.7622	28.5292	0.0918548	0.00877888	0.99995	0.0350518	T	C	3348	0.326164	2300	0.997909
rs545883:598416:G:C	18	598416	c	g	0.1059	0.0258	4.177e-05	?+++?++	0.3	4.01	4	0.4046	NA	NA	NA	NA	NA	NA	NA	NA	NA	NA	NA	NA	NA	NA	NA	G	C	1798	0.515564	1858.61	1	0.924718	415	895	488	-116.124	29.9853	-0.129153	0.000107638	0.96941	0.0333497	G	C	3348	0.482157	3275	0.947133
rs2287130:11715280:C:T	12	11715280	t	c	0.2313	0.0565	4.19e-05	+?++?++	0	1.745	4	0.7826	C	T	1825	0.148745	542.919	1	0.103106	1350	429	46	-1.79116	5.95789	-0.0504603	0.763692	0.167845	NA	NA	NA	NA	NA	NA	NA	NA	NA	NA	NA	NA	NA	NA	NA	NA	C	T	3348	0.169457	1016	0.959677
rs78602287:53858070:C:T	16	53858070	t	c	-0.2472	0.0604	4.208e-05	--??-+-	23.2	5.209	4	0.2666	C	T	1825	0.060611	221.23	1	0.831917	1614	206	5	7.61595	4.31645	0.408762	0.0776646	0.231672	C	T	1798	0.0561363	201.489	1	0.481773	1608	187	3	47.3482	13.2199	0.270925	0.000341508	0.91227	0.0756435	NA	NA	NA	NA	NA	NA
rs116682244:45133520:A:G	14	45133520	a	g	-0.2921	0.0713	4.216e-05	+-?----	0	4.599	5	0.4668	A	G	1825	0.0227811	83.151	1	0.230341	1745	78	2	1.8208	3.02252	0.199308	0.5469	0.33085	A	G	1798	0.0277908	101.581	1	0.170329	1699	96	3	-25.2157	10.1312	-0.245667	0.0128135	0.98077	0.098705	NA	NA	NA	NA	NA	NA
rs9541705:69582134:A:G	13	69582134	a	g	-0.1008	0.0246	4.252e-05	-------	0	5.716	6	0.4557	A	G	1825	0.33996	1240.85	1	0.676985	797	812	216	-13.7067	8.68604	-0.181673	0.114561	0.115127	A	G	1798	0.335692	1200.73	1	0.5244	805	787	206	-56.856	28.3365	-0.0708083	0.0448073	0.99032	0.0352902	A	G	3348	0.35403	2225	0.974014
rs73042277:181357691:C:T	1	181357691	t	c	0.5233	0.1278	4.253e-05	++??+++	7.8	4.338	4	0.3621	C	T	1825	0.0144625	52.788	1	0.203225	1785	39	1	-3.74122	1.99042	-0.944327	0.0601611	0.502407	C	T	1798	0.0108447	37.891	1	0.129904	1767	30	1	-23.1695	6.00804	-0.641874	0.000115065	0.85661	0.166444	NA	NA	NA	NA	NA	NA
rs8006820:45148226:C:A	14	45148226	a	c	0.2927	0.0715	4.257e-05	-+?++++	0	4.337	5	0.502	C	A	1825	0.0230192	84.02	1	1	1742	82	1	1.56514	3.04898	0.168363	0.607718	0.327979	C	A	1798	0.0276792	101.247	1	0.156597	1701	94	3	-24.4597	10.0374	-0.242778	0.0148155	0.97238	0.0996274	NA	NA	NA	NA	NA	NA
rs11641135:24923294:G:C	16	24923294	c	g	-0.112	0.0274	4.258e-05	--??---	0	1.037	4	0.9042	G	C	1825	0.493892	1802.7	1	0.962658	462	911	452	7.63231	8.61472	0.102843	0.375638	0.11608	G	C	1798	0.511087	1842.92	1	0.00112193	463	829	506	92.6277	29.3021	0.107881	0.00157157	0.8868	0.0341272	NA	NA	NA	NA	NA	NA
rs73042278:181357741:T:C	1	181357741	t	c	-0.5232	0.1278	4.269e-05	--??---	7.8	4.337	4	0.3623	T	C	1825	0.0144666	52.803	1	0.203225	1785	39	1	-3.74276	1.991	-0.944169	0.0601299	0.50226	T	C	1798	0.0108453	37.893	1	0.129904	1767	30	1	-23.1647	6.00791	-0.641771	0.000115398	0.85652	0.166447	NA	NA	NA	NA	NA	NA
rs78227493:53857354:G:A	16	53857354	a	g	-0.248	0.0606	4.288e-05	--??-+-	24.2	5.276	4	0.2601	G	A	1825	0.0606838	221.496	1	0.831917	1614	206	5	7.54248	4.30544	0.406892	0.0797998	0.232264	G	A	1798	0.0561894	201.673	1	0.479049	1612	183	3	47.1606	13.142	0.273061	0.000332517	0.90166	0.0760919	NA	NA	NA	NA	NA	NA
rs1473074:220556211:G:A	1	220556211	a	g	0.2142	0.0524	4.303e-05	+++++++	0	1.516	6	0.9584	G	A	1825	0.0373167	136.206	1	0.304737	1695	126	4	-1.75584	3.37882	-0.153799	0.603301	0.295961	G	A	1798	0.0654008	226.64	1	0.357089	1611	180	7	-39.2937	13.6152	-0.21197	0.00390153	0.88352	0.0734473	G	A	3348	0.0744184	324	1
rs35450577:71089840:G:A	5	71089840	a	g	-0.1567	0.0383	4.318e-05	--???--	0	0.237	3	0.9714	G	A	1825	0.223593	816.113	1	0.160653	1144	589	92	4.57759	7.04958	0.0921107	0.516118	0.141852	G	A	1798	0.216964	778.841	1	0.355135	1129	583	86	86.3318	22.9788	0.1635	0.000171945	0.86013	0.0435184	NA	NA	NA	NA	NA	NA
rs12516876:129791060:T:C	5	129791060	t	c	-0.1571	0.0384	4.325e-05	------+	0	5.499	6	0.4816	T	C	1825	0.10527	384.235	1	0.168663	1456	355	14	-6.59196	5.5398	-0.214796	0.234075	0.180512	T	C	1798	0.10637	382.879	1	0.533504	1433	348	17	-46.6204	18.479	-0.136528	0.0116394	0.98712	0.0541155	T	C	3348	0.101101	759	0.994624
rs114251161:53857514:C:T	16	53857514	t	c	-0.2476	0.0606	4.328e-05	--??-+-	23.2	5.206	4	0.2668	C	T	1825	0.0606142	221.242	1	0.831917	1614	206	5	7.55813	4.30805	0.407241	0.079359	0.232124	C	T	1798	0.0560706	201.249	1	0.479867	1610	185	3	47.0896	13.159	0.271945	0.000345553	0.90527	0.0759936	NA	NA	NA	NA	NA	NA
rs113971311:90614386:A:G	14	90614386	a	g	-0.3488	0.0853	4.342e-05	?-???-?	0	0.585	1	0.4442	NA	NA	NA	NA	NA	NA	NA	NA	NA	NA	NA	NA	NA	NA	NA	A	G	1798	0.0375063	135.634	1	1	1672	124	2	-45.8558	11.1256	-0.370467	3.76156e-05	0.92122	0.0898828	NA	NA	NA	NA	NA	NA
rs7582940:127363894:G:A	2	127363894	a	g	0.1002	0.0245	4.343e-05	+++++-+	0	5.835	6	0.4419	G	A	1825	0.515928	1883.14	1	0.372705	426	891	508	-21.2529	8.81201	-0.273696	0.0158733	0.113481	G	A	1798	0.512831	1849.14	1	1	412	898	488	-99.9185	27.802	-0.129268	0.000325734	0.90657	0.0359686	G	A	3348	0.511782	2909	0.86589
rs10132746:92850661:G:C	14	92850661	c	g	0.1378	0.0337	4.346e-05	++??++-	13.3	4.612	4	0.3295	G	C	1825	0.207567	757.621	1	1	1150	598	77	-8.4738	7.31517	-0.158354	0.246706	0.136702	G	C	1798	0.213169	771.236	1	0.0694969	1151	559	88	-68.3497	23.227	-0.126692	0.00325386	0.88192	0.0430533	NA	NA	NA	NA	NA	NA
rs77400685:45122658:C:T	14	45122658	t	c	0.2901	0.071	4.349e-05	-+?++++	0	4.698	5	0.4539	C	T	1825	0.0233819	85.344	1	0.247297	1743	80	2	2.03838	3.04982	0.219147	0.503904	0.327888	C	T	1798	0.0284746	104.09	1	0.177432	1698	97	3	-25.7887	10.2208	-0.246866	0.0116304	0.97379	0.0978397	NA	NA	NA	NA	NA	NA
rs79200575:26164718:A:AGC	2	26164718	a	agc	-0.193	0.0472	4.35e-05	-???---	0	1.538	3	0.6735	A	AGC	1825	0.62749	2290.34	1	0.0621264	263	810	752	-22.1826	8.4225	-0.312701	0.00844529	0.11873	NA	NA	NA	NA	NA	NA	NA	NA	NA	NA	NA	NA	NA	NA	NA	NA	NA	NA	NA	NA	NA	NA
rs1025789:127328981:G:T	2	127328981	t	g	0.098	0.024	4.355e-05	+++++-+	0	4.21	6	0.6483	G	T	1825	0.526268	1920.88	1	0.962575	411	909	505	-18.4208	8.97594	-0.228638	0.0401463	0.111409	G	T	1798	0.514584	1858.69	1	0.237767	407	924	467	-96.3102	29.0321	-0.114265	0.000908711	0.99901	0.0344446	G	T	3348	0.506142	3200	0.956691
rs7801719:71402653:T:C	7	71402653	t	c	0.0952	0.0233	4.359e-05	+++++++	0	1.752	6	0.941	T	C	1825	0.564412	2060.11	1	0.34052	352	876	597	7.29613	8.61623	0.0982785	0.397112	0.11606	T	C	1798	0.58447	2101.11	1	0.0255031	334	827	637	77.9867	30.3773	0.0845124	0.0102505	0.97301	0.0329193	C	T	3348	0.373449	2549	0.944444
rs213603:31453738:T:C	13	31453738	t	c	-0.2571	0.0629	4.361e-05	--??---	0	2.412	4	0.6604	T	C	1825	0.950455	3469.16	1	0.0168241	9	154	1662	-8.33677	4.03082	-0.513111	0.0386159	0.248088	T	C	1798	0.952744	3424.08	1	1	4	164	1630	-37.0659	12.8673	-0.223873	0.00396875	0.99048	0.0777164	NA	NA	NA	NA	NA	NA
rs141805348:26164717:C:CT	2	26164717	ct	c	0.1929	0.0472	4.365e-05	+???+++	0	1.538	3	0.6734	C	CT	1825	0.62749	2290.34	1	0.0621264	263	810	752	-22.1839	8.42394	-0.312613	0.00845255	0.118709	NA	NA	NA	NA	NA	NA	NA	NA	NA	NA	NA	NA	NA	NA	NA	NA	NA	NA	NA	NA	NA	NA
rs80277148:114307911:A:G	5	114307911	a	g	0.2292	0.0561	4.374e-05	++?++++	0	4.18	5	0.5239	A	G	1825	0.0495126	180.721	1	0.204656	1652	166	7	3.86084	4.17846	0.221131	0.355494	0.239323	A	G	1798	0.0477433	174.493	1	0.0636744	1633	157	8	49.6292	13.3288	0.279353	0.000196523	0.99057	0.0750255	NA	NA	NA	NA	NA	NA
rs2090542:144525165:T:C	3	144525165	t	c	-0.2395	0.0586	4.381e-05	--?---+	4	5.206	5	0.3913	T	C	1825	0.046943	171.342	1	0.0143549	1678	139	8	-4.29267	3.96929	-0.272459	0.279488	0.251934	T	C	1798	0.0500863	179.641	1	1	1635	160	3	-24.7128	12.4692	-0.158944	0.0474902	0.89251	0.0801976	NA	NA	NA	NA	NA	NA
rs10100593:13619237:G:A	8	13619237	a	g	0.12	0.0294	4.395e-05	-++??++	29.3	5.656	4	0.2264	G	A	1825	0.561583	2049.78	1	2.32403e-16	437	726	662	4.25026	9.97635	0.0427044	0.670083	0.100237	G	A	1798	0.550241	1981.26	1	2.64587e-10	418	755	625	-128.231	28.2271	-0.160938	5.55054e-06	0.83415	0.0354269	A	G	3348	0.456696	2518	0.834528
rs191602570:121769914:G:A	10	121769914	a	g	-2.4565	0.6012	4.395e-05	-??????	0	0	0	1	G	A	1825	0.0103893	37.921	1	1	1789	36	0	6.79547	1.66324	2.45646	4.39471e-05	0.601236	NA	NA	NA	NA	NA	NA	NA	NA	NA	NA	NA	NA	NA	NA	NA	NA	NA	NA	NA	NA	NA	NA
rs4700715:179565136:C:A	5	179565136	a	c	-0.1351	0.0331	4.397e-05	--??---	0	2.691	4	0.6107	C	A	1825	0.803369	2932.3	1	0.601781	73	566	1186	6.35288	6.74949	0.139453	0.346582	0.148159	C	A	1798	0.777208	2791.78	1	0.308532	97	609	1092	69.3787	25.5275	0.106465	0.00657183	0.99792	0.0391734	NA	NA	NA	NA	NA	NA
rs2172964:232902733:T:C	1	232902733	t	c	0.1752	0.0429	4.405e-05	+++++++	0	2.899	6	0.8214	T	C	1825	0.904272	3300.59	1	1	15	307	1503	2.98278	5.34856	0.104267	0.577063	0.186966	T	C	1798	0.91542	3291.43	1	0.0916024	7	290	1501	38.8571	16.5462	0.141929	0.0188544	0.9961	0.0604368	C	T	3348	0.0725932	549	0.981183
rs149029201:97132817:G:T	6	97132817	t	g	0.3738	0.0915	4.413e-05	++?++++	0	0.825	5	0.9754	G	T	1825	0.0257827	94.107	1	1	1738	86	1	-3.02156	2.797	-0.386228	0.280016	0.357526	G	T	1798	0.016682	61.08	1	0.312101	1747	50	1	-21.5508	7.33919	-0.400098	0.0033205	0.88718	0.136255	NA	NA	NA	NA	NA	NA
rs74115013:517576:G:A	10	517576	a	g	-0.1887	0.0462	4.414e-05	--??---	18.6	4.916	4	0.296	G	A	1825	0.105456	384.913	1	0.140613	1493	309	23	0.971245	5.38916	0.0334416	0.856978	0.185558	G	A	1798	0.102368	368.468	1	0.893538	1462	320	16	51.351	17.5917	0.165934	0.00351096	0.90678	0.056845	NA	NA	NA	NA	NA	NA
rs114945194:82037418:C:T	5	82037418	t	c	0.5935	0.1453	4.424e-05	++????+	0	1.219	2	0.5435	C	T	1825	0.0150847	55.059	1	1	1781	44	0	-2.70004	2.08201	-0.622881	0.194685	0.480305	C	T	1798	0.0120828	44.231	1	0.170646	1762	35	1	-21.1148	6.29538	-0.532775	0.000796467	0.82546	0.158847	NA	NA	NA	NA	NA	NA
rs58036669:144524897:G:A	3	144524897	a	g	0.2394	0.0586	4.425e-05	++?+++-	4.1	5.212	5	0.3906	G	A	1825	0.04698	171.477	1	0.0143549	1678	139	8	-4.26956	3.97036	-0.270847	0.282213	0.251866	G	A	1798	0.0500816	179.618	1	1	1636	159	3	-24.6733	12.4644	-0.158812	0.0477598	0.89188	0.0802285	NA	NA	NA	NA	NA	NA
rs56981600:45150696:G:A	14	45150696	a	g	0.2923	0.0716	4.425e-05	-+?++++	0	4.352	5	0.4999	G	A	1825	0.0230181	84.016	1	1	1742	82	1	1.56543	3.04897	0.168395	0.607651	0.32798	G	A	1798	0.0275911	100.929	1	0.156597	1701	94	3	-24.2682	10.0215	-0.241641	0.0154518	0.97328	0.0997855	NA	NA	NA	NA	NA	NA
rs115175392:73319776:T:C	10	73319776	t	c	0.6435	0.1576	4.429e-05	-??++++	38.8	6.535	4	0.1626	T	C	1825	0.0150696	55.004	1	0.288401	1776	48	1	-1.9639	1.93315	-0.52552	0.309673	0.51729	NA	NA	NA	NA	NA	NA	NA	NA	NA	NA	NA	NA	NA	NA	NA	NA	NA	NA	NA	NA	NA	NA
rs4700878:179565071:G:C	5	179565071	c	g	-0.1351	0.0331	4.441e-05	--??---	0	2.695	4	0.6101	G	C	1825	0.80334	2932.19	1	0.601781	73	566	1186	6.36732	6.75505	0.13954	0.345885	0.148037	G	C	1798	0.777406	2792.44	1	0.308532	97	609	1092	69.2948	25.5263	0.106347	0.00663471	0.99889	0.0391753	NA	NA	NA	NA	NA	NA
rs4653377:34492471:G:A	1	34492471	a	g	-0.1705	0.0418	4.461e-05	----++-	40.7	10.11	6	0.1201	G	A	1825	0.0779293	284.442	1	0.326308	1555	256	14	8.81993	5.08585	0.340987	0.0828812	0.196624	G	A	1798	0.0851428	305.177	1	0.879873	1505	281	12	48.1909	16.9551	0.167635	0.0044794	0.99655	0.0589793	G	A	3348	0.0753191	541	0.998208
rs538460065:89083735:G:A	10	89083735	a	g	-1.2568	0.3079	4.463e-05	-??????	0	0	0	1	G	A	1825	0.0319578	116.646	1	0.216786	1719	103	3	13.2587	3.24798	1.25682	4.46234e-05	0.307884	NA	NA	NA	NA	NA	NA	NA	NA	NA	NA	NA	NA	NA	NA	NA	NA	NA	NA	NA	NA	NA	NA
rs150255857:46213057:G:A	10	46213057	a	g	0.2114	0.0518	4.464e-05	++??+-+	20.7	5.047	4	0.2826	G	A	1825	0.0767767	280.235	1	1	1558	257	10	-5.54436	4.90321	-0.230617	0.258155	0.203948	G	A	1798	0.0695259	250.715	1	0.0967919	1564	221	13	-47.6049	15.3388	-0.202334	0.00191205	0.9488	0.0651941	NA	NA	NA	NA	NA	NA
rs1727070:152919919:C:T	6	152919919	t	c	-0.1236	0.0303	4.468e-05	+-??---	0	1.965	4	0.7423	C	T	1825	0.266682	973.389	1	0.548195	991	701	133	-2.92441	7.8318	-0.0476778	0.708849	0.127685	C	T	1798	0.272461	977.202	1	0.370561	948	726	124	95.8099	26.2969	0.138549	0.000269066	0.97756	0.0380273	NA	NA	NA	NA	NA	NA
rs535261319:87086212:C:A	2	87086212	a	c	-0.8457	0.2072	4.483e-05	???-?--	19.5	2.484	2	0.2888	NA	NA	NA	NA	NA	NA	NA	NA	NA	NA	NA	NA	NA	NA	NA	NA	NA	NA	NA	NA	NA	NA	NA	NA	NA	NA	NA	NA	NA	NA	NA	NA	NA	NA	NA	NA	NA
rs116178797:82043256:C:T	5	82043256	t	c	0.5661	0.1387	4.485e-05	++????+	0	0.093	2	0.9546	C	T	1825	0.0163973	59.85	1	1	1774	51	0	-3.21582	2.16413	-0.686632	0.137289	0.462079	C	T	1798	0.013006	47.788	1	0.188034	1760	37	1	-23.3639	6.53696	-0.546758	0.000351392	0.82958	0.152976	NA	NA	NA	NA	NA	NA
rs7709165:144003817:A:G	5	144003817	a	g	-0.1344	0.0329	4.492e-05	--?--+-	46.1	9.269	5	0.09879	A	G	1825	0.170079	620.789	1	1	1257	516	52	-11.8855	6.84559	-0.253627	0.0825234	0.146079	A	G	1798	0.156322	565.324	1	0.0904733	1287	457	54	-63.5839	22.1397	-0.129719	0.00407965	0.99616	0.0451677	NA	NA	NA	NA	NA	NA
rs1954147:69573751:G:T	13	69573751	t	g	0.0984	0.0241	4.508e-05	+++++++	0	5.705	6	0.4571	G	T	1825	0.366064	1336.13	1	0.686575	729	856	240	-9.98652	8.80214	-0.128896	0.256561	0.113609	G	T	1798	0.366479	1310.82	1	0.799114	723	839	236	-48.0082	28.802	-0.0578721	0.0955475	0.99771	0.0347198	G	T	3348	0.376785	2446	0.989247
rs57211244:75231358:TCACA:T	18	75231358	t	tcaca	0.1822	0.0447	4.509e-05	+++++++	0	2.88	6	0.8238	TCACA	T	1825	0.0694249	253.401	1	0.368888	1576	243	6	-4.26356	4.61885	-0.19985	0.355967	0.216504	TCACA	T	1798	0.0717792	254.742	1	0.717705	1554	234	10	-41.4854	15.324	-0.176664	0.00678509	0.94921	0.0652571	TCACA	T	3348	0.0920539	583	0.982079
rs115076711:53871366:G:A	16	53871366	a	g	-0.2388	0.0585	4.512e-05	--??-+-	11.8	4.534	4	0.3385	G	A	1825	0.0617658	225.445	1	1	1610	209	6	7.19893	4.47288	0.359826	0.107516	0.22357	G	A	1798	0.0572567	205.273	1	0.368225	1599	196	3	49.2936	13.7313	0.261435	0.000330854	0.9629	0.0728263	NA	NA	NA	NA	NA	NA
rs3066191:20692171:A:ACT	3	20692171	a	act	-0.2221	0.0545	4.528e-05	---?---	0.7	5.038	5	0.4113	A	ACT	1825	0.945177	3449.89	1	0.167051	2	193	1630	-1.0943	3.99024	-0.0687289	0.783896	0.250611	A	ACT	1798	0.943922	3398.74	1	0.092735	9	173	1616	-46.6107	13.6904	-0.248687	0.000662539	0.95192	0.0730439	ACT	A	3348	0.0933101	496	0.980884
rs78229862:26245556:C:T	22	26245556	t	c	0.2766	0.0678	4.539e-05	++??+-+	16	4.765	4	0.3123	C	T	1825	0.0357912	130.638	1	0.168623	1695	130	0	-2.5784	3.23765	-0.245976	0.42581	0.308866	C	T	1798	0.0384483	139.518	1	0.183892	1665	128	5	-37.05	11.8056	-0.265836	0.00169903	0.99198	0.0847056	NA	NA	NA	NA	NA	NA
rs147056152:30960374:CA:C	17	30960374	ca	c	0.2374	0.0582	4.554e-05	+++++++	0	3.723	6	0.7141	CA	C	1825	0.0380186	138.768	1	1	1693	130	2	0.909785	3.35042	0.0810475	0.785973	0.29847	CA	C	1798	0.0438145	156.359	1	0.767588	1649	147	2	34.7588	12.0638	0.238834	0.00396107	0.94248	0.0828926	CA	C	3348	0.0333999	240	0.996117
rs73342326:93232891:T:C	14	93232891	t	c	0.7771	0.1906	4.556e-05	+????++	18	2.44	2	0.2953	T	C	1825	0.0259625	94.763	1	1	1740	84	1	3.38425	2.85007	0.416629	0.23506	0.350869	NA	NA	NA	NA	NA	NA	NA	NA	NA	NA	NA	NA	NA	NA	NA	NA	NA	NA	NA	NA	NA	NA
rs1395640:98341220:G:A	15	98341220	a	g	-0.2477	0.0608	4.564e-05	--?---+	9.4	5.522	5	0.3556	G	A	1825	0.0422285	154.134	1	0.766497	1679	144	2	4.79025	3.51798	0.387054	0.173309	0.284254	G	A	1798	0.0442588	157.53	1	0.578288	1643	153	2	43.564	12.2154	0.291951	0.000362046	0.97335	0.0818639	NA	NA	NA	NA	NA	NA
rs114658613:29323265:A:G	8	29323265	a	g	0.4052	0.0994	4.575e-05	++??+++	0	2.379	4	0.6665	A	G	1825	0.0186589	68.105	1	1	1766	59	0	2.80188	2.33007	0.516075	0.229174	0.429172	A	G	1798	0.0200867	72.181	1	1	1730	68	0	24.1189	8.24822	0.354516	0.0034542	0.92414	0.121238	NA	NA	NA	NA	NA	NA
rs116072023:56225672:T:A	10	56225672	a	t	0.2078	0.051	4.602e-05	-+?++-+	19.2	6.186	5	0.2885	T	A	1825	0.0692795	252.87	1	0.444152	1594	221	10	0.818628	4.34026	0.0434566	0.850396	0.230401	T	A	1798	0.0593766	216.249	1	0.113493	1608	181	9	-55.6212	14.0397	-0.282177	7.44197e-05	0.92666	0.0712266	NA	NA	NA	NA	NA	NA
rs13424401:235819508:C:T	2	235819508	t	c	-0.1079	0.0265	4.603e-05	---?--+	0	4.227	5	0.5172	C	T	1825	0.427308	1559.68	1	0.632544	593	904	328	12.8255	8.96572	0.159552	0.152574	0.111536	C	T	1798	0.40627	1469.17	1	0.883953	624	868	306	104.637	28.5857	0.128053	0.000251748	0.94387	0.0349825	C	T	3348	0.372745	2550	0.991338
rs6776240:56425451:A:G	3	56425451	a	g	-0.1265	0.0311	4.603e-05	-----++	13.2	6.909	6	0.3293	A	G	1825	0.16625	606.813	1	0.197094	1287	482	56	-7.93019	6.5684	-0.183808	0.227308	0.152244	A	G	1798	0.171339	611.41	1	0.0902256	1258	480	60	-90.7769	22.7607	-0.175228	6.65446e-05	0.96212	0.0439354	A	G	3348	0.164266	1152	0.983572
rs201723894:107873275:CTATT:C	9	107873275	ctatt	c	-0.3713	0.0911	4.608e-05	--??--+	0	2.586	4	0.6293	CTATT	C	1825	0.0257197	93.877	1	1	1738	86	1	-2.36121	2.7227	-0.318518	0.385816	0.367282	CTATT	C	1798	0.0234772	84.262	1	1	1723	75	0	-30.1937	8.55971	-0.412096	0.00041963	0.87488	0.116826	NA	NA	NA	NA	NA	NA
rs368209679:114725878:GTTCCTAT:G	1	114725878	g	gttcctat	-0.5747	0.1411	4.622e-05	??-??-?	0	0.388	1	0.5331	NA	NA	NA	NA	NA	NA	NA	NA	NA	NA	NA	NA	NA	NA	NA	NA	NA	NA	NA	NA	NA	NA	NA	NA	NA	NA	NA	NA	NA	NA	NA	GTTCCTAT	G	3348	0.0690207	392	0.918459
rs115502934:175660366:A:G	2	175660366	a	g	0.2316	0.0569	4.66e-05	++?++++	0	4.496	5	0.4804	A	G	1825	0.0456589	166.655	1	0.379098	1674	146	5	4.18281	3.59229	0.324135	0.244268	0.278374	A	G	1798	0.0521565	188.292	1	0.205774	1626	165	7	28.47	13.175	0.164017	0.0307018	0.92923	0.0759013	NA	NA	NA	NA	NA	NA
rs191871999:112455713:T:A	3	112455713	a	t	0.5295	0.13	4.661e-05	++??+++	0	2.171	4	0.7044	T	A	1825	0.0144847	52.869	1	1	1781	44	0	-4.66499	2.15733	-1.00234	0.0305882	0.463536	T	A	1798	0.0107976	39.191	1	1	1763	35	0	-15.294	5.77544	-0.458513	0.0080942	0.82512	0.173147	NA	NA	NA	NA	NA	NA
rs77219424:123361032:C:T	10	123361032	t	c	-0.228	0.056	4.67e-05	--?+-+-	53.5	10.756	5	0.05644	C	T	1825	0.0589493	215.165	1	0.667287	1620	198	7	7.08249	4.35164	0.374008	0.103621	0.229798	C	T	1798	0.0518644	190.303	1	0.0127456	1640	149	9	63.1511	12.9794	0.374862	1.14177e-06	0.87764	0.0770452	NA	NA	NA	NA	NA	NA
rs530865:601515:A:T	18	601515	a	t	-0.1049	0.0258	4.675e-05	?---?--	1.6	4.065	4	0.3973	NA	NA	NA	NA	NA	NA	NA	NA	NA	NA	NA	NA	NA	NA	NA	A	T	1798	0.512656	1848.65	1	0.813447	424	893	481	-118.46	29.9855	-0.13175	7.79609e-05	0.96603	0.0333495	A	T	3348	0.485063	3282	0.953106
rs190088394:83939488:T:C	7	83939488	t	c	-0.3919	0.0963	4.691e-05	--?----	47.3	9.491	5	0.091	T	C	1825	0.0154871	56.528	1	0.308228	1774	50	1	-1.61293	2.06408	-0.378584	0.434551	0.484477	T	C	1798	0.0166472	61.219	1	0.0667808	1744	52	2	-10.4867	7.60752	-0.181198	0.168058	0.87813	0.131449	NA	NA	NA	NA	NA	NA
rs770706:5747373:A:G	1	5747373	a	g	-0.1198	0.0294	4.694e-05	---?---	0	1.962	5	0.8544	A	G	1825	0.736507	2688.25	1	0.395981	131	690	1004	-2.08595	7.7847	-0.0344207	0.788734	0.128457	A	G	1798	0.734011	2646.55	1	0.0173725	143	656	999	-94.4991	26.058	-0.13917	0.000287306	0.93896	0.0383759	G	A	3348	0.266267	1764	0.965054
rs7593853:127364278:C:T	2	127364278	t	c	0.0999	0.0245	4.717e-05	+++++-+	0	5.86	6	0.439	C	T	1825	0.515444	1881.37	1	0.222992	432	885	508	-21.2757	8.79337	-0.275153	0.0155409	0.113722	C	T	1798	0.512384	1847.51	1	0.776837	419	891	488	-99.3351	27.7351	-0.129135	0.000341538	0.90224	0.0360554	C	T	3348	0.512137	2888	0.861708
rs138906121:30953539:T:C	22	30953539	t	c	0.4646	0.1142	4.723e-05	++?-?++	53.8	8.657	4	0.07026	T	C	1825	0.0163444	59.657	1	0.0693109	1770	53	2	0.728697	2.27323	0.141013	0.748548	0.439903	T	C	1798	0.0131285	48.628	1	0.00110354	1761	34	3	29.9295	6.75861	0.655217	9.49551e-06	0.82092	0.147959	NA	NA	NA	NA	NA	NA
rs113576278:2625778:C:G	3	2625778	c	g	-0.2634	0.0647	4.739e-05	--??---	0	2.231	4	0.6933	C	G	1825	0.0474638	173.243	1	0.0503235	1667	150	8	-7.93938	3.7972	-0.550631	0.0365411	0.263352	C	G	1798	0.0479125	173.611	1	1	1635	160	3	-42.1594	12.4883	-0.270328	0.000735684	0.92308	0.080075	NA	NA	NA	NA	NA	NA
rs1554340617:23518825:T:TAAAAAAAG	7	23518825	t	taaaaaaag	-0.2632	0.0647	4.761e-05	--?----	0	4.504	5	0.4794	T	TAAAAAAAG	1825	0.0336847	122.949	1	0.430459	1711	111	3	-2.66751	3.08499	-0.280284	0.387218	0.32415	T	TAAAAAAAG	1798	0.0395298	143.295	1	0.309623	1668	126	4	-22.3675	11.5213	-0.168506	0.052209	0.9184	0.0867958	NA	NA	NA	NA	NA	NA
rs143445308:75231721:TACAC:T	18	75231721	t	tacac	0.1799	0.0442	4.769e-05	+++++++	0	3.243	6	0.7778	TACAC	T	1825	0.0705784	257.611	1	0.371345	1572	247	6	-3.65198	4.64976	-0.168915	0.432211	0.215065	TACAC	T	1798	0.0733024	260.009	1	0.477233	1552	235	11	-39.5367	15.4599	-0.165419	0.0105468	0.94627	0.0646835	TACAC	T	3348	0.0963344	613	0.98865
rs4968363:57511073:T:C	17	57511073	t	c	-0.1555	0.0382	4.78e-05	---+---	0	5.774	6	0.4489	T	C	1825	0.119201	435.083	1	0.908353	1430	372	23	-7.78555	5.79695	-0.231681	0.179258	0.172505	T	C	1798	0.10074	362.054	1	0.788803	1465	315	18	-71.3897	17.873	-0.223482	6.48911e-05	0.95615	0.0559503	T	C	3348	0.110803	729	1
rs145783813:29323769:G:A	8	29323769	a	g	-0.4056	0.0998	4.808e-05	--??---	0	2.426	4	0.658	G	A	1825	0.0184975	67.516	1	1	1766	59	0	2.77717	2.30609	0.522216	0.228482	0.433634	G	A	1798	0.0200168	71.928	1	1	1730	68	0	24.0413	8.22099	0.355722	0.00345141	0.92204	0.12164	NA	NA	NA	NA	NA	NA
rs113496176:77935306:C:T	16	77935306	t	c	0.1374	0.0338	4.818e-05	++??++-	0	3.504	4	0.4773	C	T	1825	0.204539	746.568	1	0.265161	1187	560	78	-8.78834	7.09863	-0.174405	0.215703	0.140872	C	T	1798	0.198807	718.652	1	0.0342724	1183	533	82	-99.517	23.8618	-0.17478	3.03848e-05	0.93838	0.041908	NA	NA	NA	NA	NA	NA
rs34961866:13704440:G:C	3	13704440	c	g	0.1702	0.0419	4.83e-05	+++++++	0	4.022	6	0.6736	G	C	1825	0.0954411	348.36	1	0.0378861	1506	295	24	-0.624396	5.17945	-0.0232751	0.904046	0.193071	G	C	1798	0.0821052	296.32	1	0.62441	1525	264	9	-35.8349	16.1743	-0.136979	0.0267229	0.937	0.0618265	G	C	3348	0.0970141	573	0.98865
rs143002112:10564511:G:A	19	10564511	a	g	-0.7316	0.18	4.835e-05	-???---	0	1.806	3	0.6137	G	A	1825	0.0176027	64.25	1	0.358633	1769	55	1	4.20663	2.38311	0.740709	0.077532	0.41962	NA	NA	NA	NA	NA	NA	NA	NA	NA	NA	NA	NA	NA	NA	NA	NA	NA	NA	NA	NA	NA	NA
rs113143226:79530304:G:A	7	79530304	a	g	-0.1933	0.0476	4.836e-05	-------	0	3.135	6	0.7918	G	A	1825	0.0633337	231.168	1	0.692018	1603	214	8	7.97349	4.45563	0.401634	0.0735291	0.224435	G	A	1798	0.0620987	221.375	1	0.209878	1589	199	10	42.1794	14.603	0.197797	0.00387191	0.98754	0.0684791	G	A	3348	0.0636275	450	0.999104
rs7584215:127360427:A:G	2	127360427	a	g	-0.0971	0.0239	4.844e-05	-----+-	2.2	6.135	6	0.4083	A	G	1825	0.507907	1853.86	1	0.639643	442	902	481	-22.6778	9.12781	-0.272188	0.0129742	0.109555	A	G	1798	0.501795	1808.99	1	0.395813	433	918	447	-94.9857	28.7015	-0.115306	0.000934832	0.96097	0.0348414	A	G	3348	0.506953	3183	0.955496
6:154290085:A:TTTTTTA	6	154290085	t	taaaaaa	-0.1584	0.039	4.844e-05	-------	0	2.996	6	0.8094	TAAAAAA	T	1825	0.89097	3252.04	1	0.515251	21	324	1480	2.26534	5.53074	0.074057	0.682107	0.180808	TAAAAAA	T	1798	0.894453	3218.43	1	0.894355	18	319	1461	36.8786	17.6575	0.118281	0.0367484	0.89848	0.0566332	T	TAAAAAA	3348	0.10262	634	0.92503
rs10975151:5502186:T:A	9	5502186	a	t	-0.0988	0.0243	4.845e-05	------+	46.6	11.237	6	0.08133	T	A	1825	0.449336	1640.08	1	0.776396	560	896	369	14.0561	8.80778	0.181189	0.110516	0.113536	T	A	1798	0.447256	1611.47	1	0.535009	558	875	365	56.4746	27.6964	0.0736221	0.0414437	0.85611	0.0361058	T	A	3348	0.453467	3012	0.96356
rs146989385:76530431:G:T	4	76530431	t	g	-0.6123	0.1507	4.865e-05	?-??--?	0	0.785	2	0.6755	NA	NA	NA	NA	NA	NA	NA	NA	NA	NA	NA	NA	NA	NA	NA	G	T	1798	0.0111617	40.792	1	1	1762	36	0	21.2957	5.77783	0.637915	0.000228019	0.81484	0.173075	NA	NA	NA	NA	NA	NA
rs140367670:97809260:AGAAT:A	8	97809260	a	agaat	0.2931	0.0722	4.868e-05	++??++-	0	3.481	4	0.4808	AGAAT	A	1825	0.0416814	152.137	1	0.537893	1681	140	4	-8.21018	3.45919	-0.686127	0.0176232	0.289085	AGAAT	A	1798	0.0413212	148.674	1	1	1667	129	2	-36.6309	11.0198	-0.301648	0.000887041	0.84605	0.0907457	NA	NA	NA	NA	NA	NA
rs114778490:19115920:C:T	7	19115920	t	c	0.2766	0.0681	4.878e-05	++?+++-	30.6	7.207	5	0.2057	C	T	1825	0.0351581	128.327	1	0.438804	1709	113	3	-0.535901	3.36176	-0.047419	0.873345	0.297463	C	T	1798	0.0335909	120.862	1	0.682136	1690	106	2	-24.74	10.3384	-0.231468	0.0167106	0.88922	0.0967268	NA	NA	NA	NA	NA	NA
rs115404700:19115919:C:A	7	19115919	a	c	0.2766	0.0681	4.883e-05	++?+++-	30.6	7.206	5	0.2058	C	A	1825	0.0351586	128.329	1	0.438804	1709	113	3	-0.537972	3.36201	-0.0475952	0.872869	0.297441	C	A	1798	0.0335907	120.861	1	0.682136	1690	106	2	-24.7331	10.3386	-0.231397	0.0167426	0.88927	0.0967249	NA	NA	NA	NA	NA	NA
rs60228694:99860510:A:G	1	99860510	a	g	0.1279	0.0315	4.897e-05	-++++-+	46.1	11.137	6	0.08424	A	G	1825	0.180419	658.528	1	0.298814	1225	549	51	-0.0187778	6.936	-0.000390325	0.99784	0.144175	A	G	1798	0.172427	619.724	1	0.358044	1232	520	46	58.0605	22.342	0.116316	0.0093572	0.97611	0.0447588	A	G	3348	0.152797	1043	0.994026
rs139540148:51155374:A:T	2	51155374	a	t	0.8066	0.1987	4.922e-05	???++??	85.8	7.024	1	0.008041	NA	NA	NA	NA	NA	NA	NA	NA	NA	NA	NA	NA	NA	NA	NA	NA	NA	NA	NA	NA	NA	NA	NA	NA	NA	NA	NA	NA	NA	NA	NA	NA	NA	NA	NA	NA	NA
rs6892832:95055025:A:G	5	95055025	a	g	0.1511	0.0372	4.924e-05	++?++++	0	0.891	5	0.9709	A	G	1825	0.134472	490.823	1	0.0310964	1409	377	39	8.81661	5.79656	0.262398	0.128258	0.172516	A	G	1798	0.132629	479.996	1	0.295077	1368	395	35	63.9284	20.2661	0.155651	0.00160804	0.93626	0.0493435	NA	NA	NA	NA	NA	NA
rs9810274:20675117:C:T	3	20675117	t	c	0.2174	0.0536	4.928e-05	+++?+++	0	4.747	5	0.4475	C	T	1825	0.945387	3450.66	1	0.168216	2	195	1628	-1.37991	4.05203	-0.0840435	0.733445	0.24679	C	T	1798	0.944038	3398.64	1	0.0631146	10	178	1610	-46.5987	14.0547	-0.235902	0.000914712	0.99798	0.0711506	T	C	3348	0.0910185	484	0.98417
rs12577118:844057:C:G	11	844057	c	g	0.1418	0.0349	4.942e-05	+??++++	0	1.953	4	0.7444	C	G	1825	0.445602	1626.45	1	1.02942e-05	608	808	409	20.764	9.62218	0.224267	0.0309329	0.103927	NA	NA	NA	NA	NA	NA	NA	NA	NA	NA	NA	NA	NA	NA	NA	NA	NA	NA	NA	NA	NA	NA
rs604692:75254139:G:A	11	75254139	a	g	0.1093	0.0269	4.945e-05	+++++-+	0	3.132	6	0.7921	G	A	1825	0.240416	877.518	1	0.197012	1050	682	93	-10.2494	7.49388	-0.18251	0.171404	0.133442	G	A	1798	0.251058	892.83	1	0.750789	1018	674	106	-71.1887	25.2803	-0.11139	0.00486301	0.97195	0.0395565	G	A	3348	0.277552	1813	0.996714
rs4053808:85869039:C:CTT	6	85869039	ctt	c	-0.2572	0.0634	4.951e-05	--+----	48.9	11.743	6	0.06796	C	CTT	1825	0.968085	3533.51	1	0.00148264	7	100	1718	5.6118	3.10222	0.583119	0.0704569	0.32235	C	CTT	1798	0.965442	3473.28	1	0.429842	3	110	1685	38.7463	10.9305	0.324303	0.000392926	0.95973	0.0914871	CTT	C	3348	0.0340117	290	0.989845
rs12524364:169327700:G:A	6	169327700	a	g	-0.2237	0.0551	4.959e-05	--?----	0	2.26	5	0.8121	G	A	1825	0.05322	194.253	1	0.468183	1645	174	6	2.18708	3.98643	0.137625	0.583258	0.250851	G	A	1798	0.0526894	191.47	1	0.622933	1618	177	3	41.3473	13.3177	0.233124	0.00190483	0.95288	0.075088	NA	NA	NA	NA	NA	NA
rs115280843:58143228:C:T	6	58143228	t	c	-0.5389	0.1328	4.97e-05	?????--	0	0.02	1	0.8879	NA	NA	NA	NA	NA	NA	NA	NA	NA	NA	NA	NA	NA	NA	NA	NA	NA	NA	NA	NA	NA	NA	NA	NA	NA	NA	NA	NA	NA	NA	NA	NA	NA	NA	NA	NA	NA
rs112973767:130847844:C:T	7	130847844	t	c	-0.7911	0.195	4.976e-05	-???---	41.4	5.117	3	0.1635	C	T	1825	0.0140038	51.114	1	0.212277	1784	40	1	5.73307	2.02835	1.39348	0.00470641	0.493012	NA	NA	NA	NA	NA	NA	NA	NA	NA	NA	NA	NA	NA	NA	NA	NA	NA	NA	NA	NA	NA	NA
rs73332322:90612214:G:A	14	90612214	a	g	0.3451	0.0851	4.98e-05	?+???+?	0	0.663	1	0.4156	NA	NA	NA	NA	NA	NA	NA	NA	NA	NA	NA	NA	NA	NA	NA	G	A	1798	0.0376954	136.316	1	1	1672	124	2	-45.8404	11.1613	-0.367974	4.007e-05	0.92357	0.0895953	NA	NA	NA	NA	NA	NA
rs116813513:58144887:T:C	6	58144887	t	c	0.5388	0.1328	4.986e-05	?????++	0	0.021	1	0.8852	NA	NA	NA	NA	NA	NA	NA	NA	NA	NA	NA	NA	NA	NA	NA	NA	NA	NA	NA	NA	NA	NA	NA	NA	NA	NA	NA	NA	NA	NA	NA	NA	NA	NA	NA	NA	NA
rs114623936:58143075:C:G	6	58143075	c	g	0.5388	0.1328	4.986e-05	?????++	0	0.021	1	0.8852	NA	NA	NA	NA	NA	NA	NA	NA	NA	NA	NA	NA	NA	NA	NA	NA	NA	NA	NA	NA	NA	NA	NA	NA	NA	NA	NA	NA	NA	NA	NA	NA	NA	NA	NA	NA	NA
rs77004782:26238281:G:T	22	26238281	t	g	0.2671	0.0659	5.001e-05	++??+-+	30.3	5.736	4	0.2198	G	T	1825	0.0408663	149.162	1	0.537893	1681	140	4	-3.13186	3.44763	-0.263489	0.363661	0.290054	G	T	1798	0.0410594	148.579	1	0.219397	1656	137	5	-40.7095	12.0956	-0.278254	0.000763646	0.98339	0.0826747	NA	NA	NA	NA	NA	NA
rs368988448:115795169:G:T	8	115795169	t	g	0.4405	0.1086	5.006e-05	++??+++	0	1.748	4	0.7819	G	T	1825	0.0200323	73.118	1	0.0288768	1757	65	3	-2.94535	2.63921	-0.422853	0.264423	0.378901	G	T	1798	0.014827	52.836	1	1	1746	52	0	-20.6566	7.15237	-0.403794	0.00387599	0.93973	0.139814	NA	NA	NA	NA	NA	NA
rs544933214:133055302:AAG:A	10	133055302	a	aag	-0.4144	0.1022	5.023e-05	--?----	0	4.687	5	0.4553	AAG	A	1825	0.0145496	53.106	1	1	1778	47	0	2.93737	2.13648	0.643521	0.169172	0.46806	AAG	A	1798	0.0160603	57.754	1	0.322195	1746	51	1	15.2651	7.34564	0.282905	0.0376985	0.87563	0.136135	NA	NA	NA	NA	NA	NA
rs116413186:29322367:G:T	8	29322367	t	g	-0.4017	0.0991	5.03e-05	--??---	0	2.145	4	0.7091	G	T	1825	0.0186964	68.242	1	1	1764	61	0	2.8086	2.34973	0.50869	0.231976	0.425581	G	T	1798	0.0200986	72.229	1	1	1730	68	0	24.142	8.26452	0.353458	0.00348729	0.92704	0.120999	NA	NA	NA	NA	NA	NA
rs4536941:36643647:T:A	4	36643647	a	t	-0.142	0.035	5.032e-05	+--?---	47.3	9.489	5	0.09106	T	A	1825	0.169213	617.629	1	0.358676	1255	524	46	-0.381854	6.78207	-0.00830181	0.9551	0.147448	T	A	1798	0.164907	590.272	1	0.0841371	1269	471	58	47.9699	21.7398	0.101498	0.027346	0.92111	0.0459986	T	A	3348	0.172758	1085	0.987455
rs73010536:154394911:C:T	3	154394911	t	c	0.231	0.057	5.048e-05	++?++++	0	1.093	5	0.9547	C	T	1825	0.0497381	181.544	1	0.0197445	1650	175	0	-5.12753	3.67339	-0.379991	0.162758	0.272228	C	T	1798	0.0506108	182.942	1	0.795316	1629	166	3	-40.2535	12.6323	-0.252255	0.00143977	0.91886	0.0791621	NA	NA	NA	NA	NA	NA
12:93299869:AG:G	12	93299869	ct	c	0.1286	0.0317	5.051e-05	++??+++	0	3.329	4	0.5043	CT	C	1825	0.282994	1032.93	1	0.127918	1014	676	135	11.2088	7.28086	0.211442	0.123687	0.137346	CT	C	1798	0.290202	1043.31	1	0.0415161	977	673	148	102.5	25.3348	0.159694	5.21392e-05	0.84344	0.0394714	NA	NA	NA	NA	NA	NA
rs2850267:28381240:G:A	18	28381240	a	g	-0.1068	0.0263	5.051e-05	+--?---	0	4.409	5	0.4921	G	A	1825	0.397573	1451.14	1	0.0451271	683	833	309	-5.43483	9.09888	-0.0656463	0.550302	0.109904	G	A	1798	0.392289	1411.46	1	0.960699	657	859	282	112.385	28.6864	0.136571	8.93897e-05	0.95206	0.0348597	G	A	3348	0.377819	2593	0.974014
rs142690318:21314403:A:G	11	21314403	a	g	-0.2073	0.0511	5.067e-05	--?-?--	0	3.143	4	0.5341	A	G	1825	0.0821942	300.009	1	0.608219	1568	246	11	-5.64082	4.62588	-0.263605	0.22269	0.216175	A	G	1798	0.0817059	297.144	1	1	1532	256	10	-47.078	15.4045	-0.198392	0.00224217	0.87404	0.0649161	NA	NA	NA	NA	NA	NA
rs59085164:143919386:T:C	5	143919386	t	c	-0.1778	0.0439	5.086e-05	-----+-	11.5	6.78	6	0.3417	T	C	1825	0.0754877	275.53	1	1	1568	248	9	-10.56	4.60669	-0.497608	0.021887	0.217076	T	C	1798	0.0789196	285.029	1	0.0319831	1534	246	18	-46.7869	16.6293	-0.16919	0.00490025	0.98042	0.0601348	T	C	3348	0.0789122	506	0.995818
rs512681:119450163:C:A	2	119450163	a	c	0.1263	0.0312	5.107e-05	++??++-	0	3.69	4	0.4496	C	A	1825	0.234507	855.952	1	0.190197	1084	632	109	-12.2748	7.78407	-0.202582	0.114816	0.128467	C	A	1798	0.227316	824.461	1	0.38648	1074	623	101	-97.2485	25.709	-0.147134	0.000155158	0.99918	0.0388969	NA	NA	NA	NA	NA	NA
rs76905747:73865292:C:T	16	73865292	t	c	-0.2172	0.0536	5.108e-05	--??---	0	3.725	4	0.4445	C	T	1825	0.0582523	212.621	1	0.505067	1628	190	7	10.4521	4.11476	0.617326	0.0110807	0.243028	C	T	1798	0.0669754	240.795	1	0.561869	1572	217	9	38.6951	15.0976	0.169761	0.0103775	0.9678	0.0662357	NA	NA	NA	NA	NA	NA
rs73908642:44824609:G:A	20	44824609	a	g	0.2869	0.0708	5.112e-05	-???+++	24.4	3.971	3	0.2647	G	A	1825	0.115408	421.24	1	0.151015	1452	345	28	0.942488	5.425	0.032024	0.862077	0.184332	NA	NA	NA	NA	NA	NA	NA	NA	NA	NA	NA	NA	NA	NA	NA	NA	NA	NA	NA	NA	NA	NA
rs111518397:43695958:T:G	12	43695958	t	g	0.8067	0.1992	5.134e-05	?????++	0	0.289	1	0.5908	NA	NA	NA	NA	NA	NA	NA	NA	NA	NA	NA	NA	NA	NA	NA	NA	NA	NA	NA	NA	NA	NA	NA	NA	NA	NA	NA	NA	NA	NA	NA	NA	NA	NA	NA	NA	NA
rs77979978:27319846:T:C	2	27319846	t	c	0.2881	0.0712	5.16e-05	++??+++	0	1.121	4	0.8909	T	C	1825	0.0320671	117.045	1	0.216786	1719	103	3	4.32661	3.42971	0.367818	0.207125	0.29157	T	C	1798	0.0370433	132.919	1	1	1667	129	2	40.514	11.4448	0.309308	0.000400192	0.9849	0.0873759	NA	NA	NA	NA	NA	NA
rs78848008:175671164:A:G	2	175671164	a	g	0.226	0.0558	5.161e-05	++?++++	0	4.146	5	0.5286	A	G	1825	0.0457063	166.828	1	0.575289	1672	149	4	3.98685	3.6288	0.302764	0.271912	0.275573	A	G	1798	0.052848	190.613	1	0.330635	1618	173	7	29.0804	13.4947	0.15969	0.0311652	0.96294	0.0741032	NA	NA	NA	NA	NA	NA
rs142933927:46999395:C:T	22	46999395	t	c	-0.1951	0.0482	5.174e-05	+------	25.8	8.081	6	0.2322	C	T	1825	0.0527178	192.42	1	0.616739	1652	168	5	-5.24947	3.974	-0.332398	0.186517	0.251636	C	T	1798	0.0597674	211.164	1	0.352529	1612	179	7	35.2549	13.5319	0.192532	0.00917874	0.89896	0.0738995	C	T	3348	0.0921439	558	0.982676
rs213595:31458128:C:T	13	31458128	t	c	0.2551	0.063	5.189e-05	++??+++	0	2.357	4	0.6704	C	T	1825	0.949761	3466.63	1	0.0341026	9	158	1658	-8.26211	4.01742	-0.511913	0.0397275	0.248916	C	T	1798	0.953155	3425.63	1	1	4	161	1633	-36.701	12.8358	-0.222757	0.00424624	0.99149	0.0779071	NA	NA	NA	NA	NA	NA
rs73332321:90610572:C:T	14	90610572	t	c	0.3436	0.0849	5.189e-05	?+???+?	0	0.653	1	0.419	NA	NA	NA	NA	NA	NA	NA	NA	NA	NA	NA	NA	NA	NA	NA	C	T	1798	0.0377983	136.687	1	1	1672	124	2	-45.8184	11.185	-0.366241	4.19612e-05	0.92553	0.0894055	NA	NA	NA	NA	NA	NA
rs2914048:119170011:A:G	5	119170011	a	g	-0.1643	0.0406	5.19e-05	--??---	0	2.279	4	0.6847	A	G	1825	0.863857	3153.08	1	0.115798	38	393	1394	-7.43117	5.94866	-0.21	0.211586	0.168105	A	G	1798	0.867357	3116.14	1	1	29	399	1370	-60.8129	19.555	-0.15903	0.00187192	0.92533	0.0511378	NA	NA	NA	NA	NA	NA
rs72907465:141460564:C:T	2	141460564	t	c	-0.154	0.0381	5.202e-05	+-----+	6.1	6.391	6	0.3808	C	T	1825	0.108873	397.386	1	0.605633	1475	334	16	-0.201148	5.40083	-0.00689597	0.97029	0.185157	C	T	1798	0.114026	409.152	1	0.116962	1432	338	28	70.1199	18.8222	0.197924	0.000195024	0.92801	0.0531288	C	T	3348	0.117822	711	0.973716
rs9896636:78419083:C:T	17	78419083	t	c	-0.2886	0.0713	5.21e-05	??--???	17.6	1.213	1	0.2707	NA	NA	NA	NA	NA	NA	NA	NA	NA	NA	NA	NA	NA	NA	NA	NA	NA	NA	NA	NA	NA	NA	NA	NA	NA	NA	NA	NA	NA	NA	NA	T	C	3348	0.155515	854	0.915472
rs115336302:73023716:A:G	1	73023716	a	g	0.3264	0.0807	5.244e-05	-+?++++	0	2.955	5	0.7069	A	G	1825	0.025103	91.626	1	0.264723	1741	82	2	-0.854211	2.67856	-0.11906	0.749797	0.373335	A	G	1798	0.0258135	94.557	1	0.624336	1710	88	0	23.4988	9.11126	0.283066	0.00990613	0.88871	0.109754	NA	NA	NA	NA	NA	NA
rs112946014:143969017:T:G	5	143969017	t	g	-0.1801	0.0445	5.244e-05	-------	0	5.98	6	0.4254	T	G	1825	0.076106	277.787	1	0.865224	1561	255	9	-10.9956	4.68047	-0.501926	0.0188113	0.213654	T	G	1798	0.0755302	273.073	1	0.0635078	1541	241	16	-39.9817	16.2917	-0.150635	0.0141235	0.98732	0.0613809	T	G	3348	0.0780412	503	0.998208
rs75658029:897878:G:C	9	897878	c	g	-0.902	0.223	5.248e-05	?????--	0	0.002	1	0.961	NA	NA	NA	NA	NA	NA	NA	NA	NA	NA	NA	NA	NA	NA	NA	NA	NA	NA	NA	NA	NA	NA	NA	NA	NA	NA	NA	NA	NA	NA	NA	NA	NA	NA	NA	NA	NA
rs73332740:22982213:G:A	21	22982213	a	g	0.2155	0.0533	5.251e-05	++???++	0	0.696	3	0.8742	G	A	1825	0.0930767	339.73	1	0.0678964	1537	269	19	-4.19295	4.93787	-0.171965	0.395803	0.202516	G	A	1798	0.0948675	341.519	1	0.00167591	1535	241	22	-63.3909	16.4262	-0.234937	0.000113793	0.81195	0.0608784	NA	NA	NA	NA	NA	NA
rs114235944:82026884:A:G	5	82026884	a	g	-0.6029	0.1491	5.252e-05	--????-	0	1.12	2	0.5711	A	G	1825	0.0146625	53.518	1	1	1782	43	0	-3.03088	2.07483	-0.704054	0.144073	0.481967	A	G	1798	0.0119958	43.728	1	1	1761	37	0	-20.019	6.1133	-0.535661	0.00105789	0.8074	0.163578	NA	NA	NA	NA	NA	NA
rs35052580:30976240:G:T	13	30976240	t	g	-1.0871	0.2688	5.253e-05	??-????	0	0	0	1	NA	NA	NA	NA	NA	NA	NA	NA	NA	NA	NA	NA	NA	NA	NA	NA	NA	NA	NA	NA	NA	NA	NA	NA	NA	NA	NA	NA	NA	NA	NA	G	T	3348	0.0352535	203	0.969833
rs74551900:109583251:G:A	8	109583251	a	g	-0.4345	0.1075	5.264e-05	??--?-+	41.1	5.095	3	0.165	NA	NA	NA	NA	NA	NA	NA	NA	NA	NA	NA	NA	NA	NA	NA	NA	NA	NA	NA	NA	NA	NA	NA	NA	NA	NA	NA	NA	NA	NA	NA	G	A	3348	0.0316256	226	0.945042
rs4835994:129721857:T:C	5	129721857	t	c	-0.1632	0.0404	5.279e-05	---?---	0	3.949	5	0.5567	T	C	1825	0.117361	428.367	1	0.211616	1418	388	19	-6.80861	5.79446	-0.202783	0.239987	0.172579	T	C	1798	0.114505	413.037	1	0.35218	1404	375	19	-44.7992	19.1352	-0.12235	0.0192223	0.99989	0.0522597	T	C	3348	0.12145	813	0.9773
rs6892807:11915468:G:A	5	11915468	a	g	0.1198	0.0296	5.28e-05	+++++++	0	2.279	6	0.8923	G	A	1825	0.806218	2942.7	1	0.167019	73	538	1214	-12.1716	7.08366	-0.242567	0.0857482	0.14117	G	A	1798	0.811339	2922.24	1	0.302872	66	522	1210	-66.0709	22.5102	-0.130392	0.00333381	0.92092	0.0444243	A	G	3348	0.240703	1463	0.998208
rs34494556:143960811:G:A	5	143960811	a	g	0.1801	0.0446	5.283e-05	+++++++	0.8	6.047	6	0.4179	G	A	1825	0.076314	278.546	1	0.865224	1561	255	9	-11.1213	4.67754	-0.508301	0.0174256	0.213788	G	A	1798	0.0755403	273.085	1	0.0618253	1542	240	16	-39.8547	16.2849	-0.150282	0.0143917	0.98643	0.0614066	G	A	3348	0.0781527	503	0.997312
rs114954865:82026923:C:A	5	82026923	a	c	0.6027	0.1491	5.283e-05	++????+	0	1.114	2	0.5728	C	A	1825	0.0146792	53.579	1	1	1782	43	0	-3.01136	2.07535	-0.699162	0.146778	0.481846	C	A	1798	0.0119973	43.738	1	1	1761	37	0	-20.0259	6.11221	-0.536038	0.00105149	0.80631	0.163607	NA	NA	NA	NA	NA	NA
rs62201770:59676561:G:A	20	59676561	a	g	-0.1354	0.0335	5.3e-05	-----++	0	3.061	6	0.8012	G	A	1825	0.141621	516.916	1	0.0870684	1375	408	42	4.79169	6.18368	0.125313	0.438403	0.161716	G	A	1798	0.145047	512.547	1	0.768545	1328	437	33	64.7535	20.5159	0.153845	0.00159804	0.96834	0.0487427	G	A	3348	0.105102	1072	0.994922
rs115863696:82026956:A:T	5	82026956	a	t	-0.6027	0.1491	5.302e-05	--????-	0	1.112	2	0.5734	A	T	1825	0.0146855	53.602	1	1	1782	43	0	-3.00387	2.0757	-0.69719	0.147852	0.481765	A	T	1798	0.0119987	43.745	1	1	1761	37	0	-20.0258	6.11162	-0.536138	0.00105038	0.80597	0.163623	NA	NA	NA	NA	NA	NA
16:25010720:A:TAAAA	16	25010720	t	tttta	0.1124	0.0278	5.304e-05	+++?+++	55.9	11.327	5	0.04527	T	TTTTA	1825	0.349904	1277.15	1	0.018763	781	790	254	12.9585	8.50936	0.178962	0.127795	0.117518	T	TTTTA	1798	0.360647	1297.19	1	0.00371591	754	776	268	68.5933	27.6293	0.0898551	0.0130416	0.87468	0.0361935	T	TTTTA	3348	0.335701	1825	0.86141
rs73627166:59677587:T:C	20	59677587	t	c	0.1463	0.0362	5.304e-05	+++++-+	0	2.097	6	0.9106	T	C	1825	0.126965	463.424	1	0.0285469	1416	371	38	4.30104	5.76827	0.129265	0.455886	0.173362	T	C	1798	0.125647	446.314	1	1	1384	387	27	58.8616	19.0432	0.162312	0.0019952	0.92264	0.0525122	T	C	3348	0.0959654	853	0.966249
rs76198332:123581324:G:A	4	123581324	a	g	0.3972	0.0983	5.319e-05	++?+--+	66.1	14.731	5	0.01158	G	A	1825	0.0180877	66.02	1	1	1765	60	0	-2.99859	2.21122	-0.613273	0.175073	0.452239	G	A	1798	0.0158588	56.876	1	0.332334	1745	52	1	-31.9935	7.44631	-0.577005	1.73471e-05	0.92745	0.134295	NA	NA	NA	NA	NA	NA
rs34226456:143961835:C:A	5	143961835	a	c	0.18	0.0445	5.326e-05	+++++++	0.5	6.032	6	0.4196	C	A	1825	0.0762762	278.408	1	0.865224	1561	255	9	-11.1004	4.67765	-0.507319	0.0176412	0.213783	C	A	1798	0.0755392	273.083	1	0.0618253	1542	240	16	-39.8473	16.2878	-0.150201	0.0144271	0.98676	0.0613956	C	A	3348	0.0781435	503	0.997909
rs10822703:67834788:C:T	10	67834788	t	c	0.1634	0.0404	5.33e-05	+++++++	29.9	8.558	6	0.2	C	T	1825	0.0913184	333.312	1	1	1506	304	15	-8.33857	5.26811	-0.300457	0.113458	0.189821	C	T	1798	0.0863821	306.476	1	0.170304	1500	290	8	-22.6349	16.5406	-0.0827326	0.171173	0.98741	0.0604573	C	T	3348	0.0953917	651	0.996714
rs59171786:45160551:T:C	14	45160551	t	c	-0.2898	0.0717	5.352e-05	+-?----	0	4.395	5	0.4941	T	C	1825	0.0230112	83.991	1	1	1742	82	1	1.5627	3.04873	0.168127	0.608249	0.328005	T	C	1798	0.0272306	99.602	1	0.393842	1701	95	2	-23.5615	9.97987	-0.236567	0.0182305	0.98219	0.100202	NA	NA	NA	NA	NA	NA
rs17577104:221240251:G:T	2	221240251	t	g	-0.2337	0.0579	5.353e-05	-----+-	3.9	6.241	6	0.3967	G	T	1825	0.0445693	162.678	1	0.254933	1669	155	1	7.81032	3.56339	0.615094	0.0283923	0.280632	G	T	1798	0.0406769	145.346	1	0.186865	1664	129	5	23.4773	11.7177	0.170987	0.0451158	0.93681	0.085341	G	T	3348	0.0459921	263	0.986559
rs147589814:82027004:T:A	5	82027004	a	t	0.6023	0.1491	5.358e-05	++????+	0	1.106	2	0.5751	T	A	1825	0.014703	53.666	1	1	1782	43	0	-2.9807	2.07658	-0.691224	0.151178	0.481561	T	A	1798	0.012002	43.761	1	1	1761	37	0	-20.0304	6.11079	-0.536408	0.0010459	0.80497	0.163645	NA	NA	NA	NA	NA	NA
rs58902681:27656063:GGGGAAGA:G	10	27656063	g	ggggaaga	-0.0978	0.0242	5.361e-05	-------	0	2.443	6	0.8748	GGGGAAGA	G	1825	0.635029	2317.86	1	0.186908	224	869	732	14.5406	8.51354	0.200614	0.0876487	0.11746	GGGGAAGA	G	1798	0.627181	2261.96	1	0.0125491	262	783	753	64.6977	28.4416	0.0799798	0.0229206	0.91623	0.0351598	G	GGGGAAGA	3348	0.366141	2362	0.95908
rs2505992:43567038:C:G	10	43567038	c	g	0.0961	0.0238	5.367e-05	+++++++	0	2.984	6	0.8109	C	G	1825	0.533307	1946.57	1	0.887914	401	913	511	9.03364	9.01749	0.111094	0.316444	0.110896	C	G	1798	0.571953	2059.53	1	0.961597	328	879	591	89.1585	29.5548	0.102072	0.00255524	0.97566	0.0338355	G	C	3348	0.474601	3021	0.967145
rs9599376:69578004:C:A	13	69578004	a	c	0.1116	0.0276	5.391e-05	+++++++	0	3.115	6	0.7943	C	A	1825	0.241371	881.005	1	0.798407	1048	673	104	-4.28253	7.73014	-0.071668	0.579576	0.129364	C	A	1798	0.233362	831.739	1	0.595066	1068	630	100	-52.264	25.2353	-0.0820702	0.0383525	0.98379	0.039627	C	A	3348	0.258689	1625	0.989845
rs372095322:129061492:C:T	6	129061492	t	c	0.2702	0.0669	5.396e-05	++?+-++	0	4.508	5	0.4788	C	T	1825	0.0416466	152.01	1	0.766565	1678	145	2	-6.26402	3.35747	-0.555687	0.0620834	0.297843	C	T	1798	0.0376828	135.206	1	0.286903	1673	121	4	-41.0188	11.2249	-0.325549	0.000257921	0.9087	0.0890877	NA	NA	NA	NA	NA	NA
rs76168732:60498542:C:T	4	60498542	t	c	0.2162	0.0535	5.402e-05	+++?+++	0	1.961	5	0.8545	C	T	1825	0.0638063	232.893	1	0.150084	1615	200	10	-0.782874	4.44876	-0.039556	0.860313	0.224782	C	T	1798	0.0609769	219.105	1	0.403066	1586	208	4	-42.5732	14.1024	-0.214068	0.00253722	0.97984	0.0709099	C	T	3348	0.0445408	460	0.964456
rs72867271:9282862:C:T	1	9282862	t	c	0.1708	0.0423	5.41e-05	+++??++	0	0.841	4	0.9328	C	T	1825	0.16006	584.218	1	0.0974552	1360	421	44	-3.9722	5.97763	-0.111166	0.506363	0.16729	C	T	1798	0.142844	512.925	1	0.0679846	1383	378	37	-63.7094	19.3056	-0.170938	0.000966653	0.81915	0.0517984	C	T	3348	0.146748	964	0.988949
rs7110989:21313811:A:G	11	21313811	a	g	-0.2058	0.051	5.45e-05	--?-?--	0	2.907	4	0.5735	A	G	1825	0.0824918	301.095	1	0.730151	1567	247	11	-5.74176	4.63654	-0.26709	0.215578	0.215678	A	G	1798	0.0818497	297.758	1	0.86812	1532	255	11	-47.0283	15.4857	-0.196109	0.00239035	0.87657	0.0645757	NA	NA	NA	NA	NA	NA
rs114320996:148716614:A:G	5	148716614	a	g	-0.4743	0.1175	5.451e-05	+-??---	40.3	6.702	4	0.1525	A	G	1825	0.0179375	65.472	1	0.399411	1765	59	1	2.65124	2.40306	0.459114	0.269906	0.416136	A	G	1798	0.0117025	42.351	1	0.162174	1763	34	1	-19.7514	6.25652	-0.504584	0.00159434	0.83108	0.159833	NA	NA	NA	NA	NA	NA
rs182014260:76583412:A:G	1	76583412	a	g	-0.4998	0.1239	5.457e-05	--??-+?	0	2.291	3	0.5143	A	G	1825	0.015011	54.79	1	1	1771	54	0	-4.47811	2.29509	-0.850153	0.0510364	0.435713	A	G	1798	0.0115502	42.101	1	1	1757	41	0	-22.7617	6.43422	-0.54981	0.000403783	0.96879	0.155419	NA	NA	NA	NA	NA	NA
rs62438835:9142675:G:C	7	9142675	c	g	0.1158	0.0287	5.458e-05	+++?++-	0	2.894	5	0.7163	G	C	1825	0.358675	1309.16	1	0.221914	764	815	246	-10.836	8.78292	-0.140473	0.217293	0.113857	G	C	1798	0.333686	1201.69	1	0.0111447	849	738	211	-68.4055	25.4234	-0.105834	0.00713115	0.80673	0.0393338	G	C	3348	0.362451	2345	0.982079
rs73473031:39779298:A:C	18	39779298	a	c	-0.2264	0.0561	5.458e-05	--??--+	17.1	4.824	4	0.3059	A	C	1825	0.0608455	222.086	1	1	1616	203	6	-10.7876	4.37334	-0.564027	0.0136372	0.228658	A	C	1798	0.0657367	236.511	1	0.435686	1569	224	5	-46.554	14.5367	-0.220306	0.00136231	0.94991	0.0687914	NA	NA	NA	NA	NA	NA
rs557000190:174546890:G:T	3	174546890	t	g	-0.9871	0.2447	5.49e-05	-?????-	0	0.08	1	0.7776	G	T	1825	0.0271227	98.998	1	1	1743	82	0	7.7106	2.90044	0.916556	0.0078508	0.344775	NA	NA	NA	NA	NA	NA	NA	NA	NA	NA	NA	NA	NA	NA	NA	NA	NA	NA	NA	NA	NA	NA
rs1397496:9263253:G:A	2	9263253	a	g	-0.095	0.0236	5.504e-05	-------	0	1.915	6	0.9274	G	A	1825	0.549838	2006.91	1	0.507579	374	888	563	11.7438	9.02796	0.144089	0.193317	0.110767	G	A	1798	0.559819	2011.1	1	0.213044	358	859	581	89.0651	30.4426	0.0961047	0.0034371	0.98561	0.0328487	A	G	3348	0.416038	3014	0.979689
17:10830775:A:AT	17	10830775	a	at	0.1198	0.0297	5.506e-05	+++?+++	0	1.549	5	0.9074	AT	A	1825	0.731998	2671.79	1	0.208446	140	692	993	-10.1892	7.72085	-0.170927	0.186936	0.129519	AT	A	1798	0.711569	2568.82	1	0.0171091	165	688	945	-82.1158	26.0929	-0.12061	0.00164923	0.91583	0.0383246	A	AT	3348	0.297006	1709	0.898148
rs10195452:127362045:A:G	2	127362045	a	g	-0.0978	0.0242	5.52e-05	-----+-	11.7	6.791	6	0.3406	A	G	1825	0.508008	1854.23	1	0.482527	441	897	487	-22.7343	8.96392	-0.282935	0.0112062	0.111558	A	G	1798	0.50282	1812.57	1	0.70586	434	908	456	-95.9783	28.2194	-0.120525	0.000671038	0.93031	0.0354366	A	G	3348	0.503741	2966	0.894863
rs138208050:117071733:C:T	12	117071733	t	c	-1.2446	0.3087	5.524e-05	-??????	0	0	0	1	C	T	1825	0.0388145	141.673	1	0.249403	1715	107	3	13.1993	3.25654	1.24462	5.05294e-05	0.307074	NA	NA	NA	NA	NA	NA	NA	NA	NA	NA	NA	NA	NA	NA	NA	NA	NA	NA	NA	NA	NA	NA
rs115348003:148738360:T:C	5	148738360	t	c	-0.4618	0.1145	5.541e-05	+-??---	48.4	7.757	4	0.1009	T	C	1825	0.0183419	66.948	1	0.450333	1760	64	1	3.23707	2.49511	0.519964	0.194505	0.400784	T	C	1798	0.0122348	44.309	1	0.162174	1763	34	1	-20.2304	6.32224	-0.506128	0.0013749	0.83422	0.158172	NA	NA	NA	NA	NA	NA
rs6464161:151380586:T:C	7	151380586	t	c	0.1009	0.025	5.552e-05	-+-++++	0	5.724	6	0.4548	T	C	1825	0.354158	1292.68	1	0.000371115	809	759	257	-1.24795	8.65075	-0.0166759	0.885296	0.115597	T	C	1798	0.355106	1280.2	1	0.277765	765	799	234	76.0362	27.4645	0.100804	0.00563109	0.89021	0.0364106	T	C	3348	0.367705	2307	0.986858
rs75067630:27322697:G:A	2	27322697	a	g	-0.2868	0.0711	5.554e-05	--??---	0	1.063	4	0.9	G	A	1825	0.0322918	117.865	1	0.208967	1720	102	3	4.22702	3.41896	0.361614	0.21633	0.292487	G	A	1798	0.0371276	133.24	1	1	1667	129	2	40.4352	11.4613	0.307819	0.000418723	0.98758	0.0872501	NA	NA	NA	NA	NA	NA
rs189917281:148737539:C:T	5	148737539	t	c	0.4621	0.1146	5.556e-05	-+??+++	48.6	7.779	4	0.1	C	T	1825	0.0183373	66.931	1	0.440183	1761	63	1	3.24625	2.49101	0.523154	0.192512	0.401444	C	T	1798	0.0122282	44.283	1	0.162174	1763	34	1	-20.2202	6.31815	-0.506529	0.00137271	0.83324	0.158274	NA	NA	NA	NA	NA	NA
rs10038645:148814965:T:C	5	148814965	t	c	-0.1197	0.0297	5.566e-05	--??---	0	1.771	4	0.7778	T	C	1825	0.41867	1528.14	1	0.0670212	644	848	333	-4.20578	8.40908	-0.0594771	0.616971	0.118919	T	C	1798	0.394154	1427.16	1	0.00131681	694	793	311	-85.7761	26.9108	-0.118444	0.00143545	0.8314	0.0371598	NA	NA	NA	NA	NA	NA
rs10017919:172263512:A:C	4	172263512	a	c	-0.1565	0.0388	5.567e-05	+----+-	37.6	9.611	6	0.142	A	C	1825	0.110614	403.741	1	0.121211	1450	346	29	2.81866	5.581	0.0904938	0.613527	0.179179	A	C	1798	0.102833	371.286	1	0.79123	1460	322	16	-39.401	17.6475	-0.126515	0.0255705	0.9177	0.0566653	A	C	3348	0.119605	712	0.985962
rs6859676:129793154:G:A	5	129793154	a	g	0.154	0.0382	5.582e-05	++++++-	0	4.984	6	0.5458	G	A	1825	0.107365	391.883	1	0.109932	1451	360	14	-6.73945	5.56825	-0.217364	0.22615	0.17959	G	A	1798	0.107476	386.89	1	0.621396	1431	349	18	-48.1121	18.5895	-0.139225	0.00964978	0.98725	0.0537938	G	A	3348	0.101535	769	0.986559
rs151150388:82027440:T:G	5	82027440	t	g	-0.6008	0.1491	5.594e-05	--????-	0	1.086	2	0.581	T	G	1825	0.0147729	53.921	1	1	1782	43	0	-2.88779	2.08115	-0.666744	0.165261	0.480504	T	G	1798	0.0120061	43.794	1	1	1762	36	0	-20.0551	6.10934	-0.537325	0.00102818	0.80167	0.163684	NA	NA	NA	NA	NA	NA
rs10859751:95177215:T:C	12	95177215	t	c	0.0999	0.0248	5.605e-05	+++++++	0	3.797	6	0.7041	T	C	1825	0.670668	2447.94	1	0.750575	201	800	824	18.3202	8.54413	0.250954	0.0320181	0.117039	T	C	1798	0.673727	2418.1	1	0.957269	193	790	815	77.4161	28.4746	0.0954805	0.00655243	0.99569	0.035119	C	T	3348	0.327879	2184	0.998208
rs2240702:4159873:A:G	19	4159873	a	g	-0.5128	0.1273	5.629e-05	-??-???	34.5	1.527	1	0.2166	A	G	1825	0.0336455	122.806	1	1	1704	119	2	-1.75752	3.26009	-0.165364	0.589816	0.30674	NA	NA	NA	NA	NA	NA	NA	NA	NA	NA	NA	NA	NA	NA	NA	NA	NA	NA	NA	NA	NA	NA
rs148721088:122076757:C:T	9	122076757	t	c	-0.6072	0.1508	5.632e-05	?-???-+	63	5.398	2	0.06726	NA	NA	NA	NA	NA	NA	NA	NA	NA	NA	NA	NA	NA	NA	NA	C	T	1798	0.0102354	37.038	1	0.122272	1768	29	1	22.4838	5.95008	0.635075	0.00015762	0.85901	0.168065	NA	NA	NA	NA	NA	NA
rs73908645:44827419:C:T	20	44827419	t	c	0.2865	0.0711	5.632e-05	-???+++	29.3	4.243	3	0.2364	C	T	1825	0.116028	423.503	1	0.13854	1463	335	27	1.36065	5.37553	0.0470873	0.800176	0.186028	NA	NA	NA	NA	NA	NA	NA	NA	NA	NA	NA	NA	NA	NA	NA	NA	NA	NA	NA	NA	NA	NA
rs7247046:13949523:G:A	19	13949523	a	g	-0.2801	0.0695	5.637e-05	-??----	35	6.155	4	0.1878	G	A	1825	0.0817625	298.433	1	0.101295	1558	251	16	3.74692	4.80407	0.162351	0.435422	0.208157	NA	NA	NA	NA	NA	NA	NA	NA	NA	NA	NA	NA	NA	NA	NA	NA	NA	NA	NA	NA	NA	NA
rs6015315:57177358:T:C	20	57177358	t	c	-0.1969	0.0489	5.653e-05	+-??--+	16.3	4.782	4	0.3104	T	C	1825	0.0924011	337.264	1	0.158267	1543	265	17	0.707976	4.89687	0.0295244	0.885045	0.204212	T	C	1798	0.0887935	321.626	1	0.64396	1511	273	14	-58.0214	16.5964	-0.21065	0.000472236	0.91558	0.060254	NA	NA	NA	NA	NA	NA
rs2291145:5119422:G:A	19	5119422	a	g	0.4258	0.1058	5.677e-05	+?+??++	0	1.683	3	0.6408	G	A	1825	0.0608238	222.007	1	0.516789	1619	202	4	-5.5701	4.24194	-0.309552	0.189149	0.235741	NA	NA	NA	NA	NA	NA	NA	NA	NA	NA	NA	NA	NA	NA	NA	NA	G	A	3348	0.0729424	414	0.968041
rs1550163:34493820:G:C	1	34493820	c	g	-0.169	0.042	5.689e-05	----++-	40.3	10.053	6	0.1224	G	C	1825	0.0780622	284.927	1	0.326308	1555	256	14	8.70321	5.08995	0.335933	0.0872877	0.196466	G	C	1798	0.0857242	307.289	1	0.879873	1505	281	12	47.167	16.8579	0.165971	0.00514335	0.9772	0.0593194	G	C	3348	0.0753191	541	0.998208
rs142144485:82027603:A:C	5	82027603	a	c	-0.6001	0.1491	5.694e-05	--????-	0	1.079	2	0.583	A	C	1825	0.0148049	54.038	1	1	1782	43	0	-2.85079	2.08383	-0.656513	0.171294	0.479886	A	C	1798	0.0120066	43.804	1	1	1762	36	0	-20.0673	6.1094	-0.537639	0.00102107	0.80062	0.163682	NA	NA	NA	NA	NA	NA
rs62115609:5117317:G:T	19	5117317	t	g	0.4256	0.1057	5.696e-05	+?+??++	0	1.779	3	0.6195	G	T	1825	0.0608249	222.011	1	0.516515	1620	201	4	-5.43106	4.2471	-0.301092	0.200979	0.235455	NA	NA	NA	NA	NA	NA	NA	NA	NA	NA	NA	NA	NA	NA	NA	NA	G	T	3348	0.0735426	417	0.972222
rs920438:127336005:C:G	2	127336005	c	g	-0.0948	0.0236	5.699e-05	-------	0	3.27	6	0.7743	C	G	1825	0.48565	1772.62	1	0.542396	490	898	437	-0.274285	9.06085	-0.00334091	0.975851	0.110365	C	G	1798	0.479195	1726.6	1	0.741121	481	905	412	-96.9967	29.5143	-0.11135	0.00101466	0.99351	0.0338819	C	G	3348	0.487876	2989	0.972222
rs143513349:45164107:C:T	14	45164107	t	c	0.2887	0.0717	5.704e-05	-+?++++	0	4.408	5	0.4923	C	T	1825	0.0230115	83.992	1	1	1742	82	1	1.56138	3.04864	0.167995	0.608542	0.328015	C	T	1798	0.0272688	99.735	1	0.393842	1701	95	2	-23.3774	9.98011	-0.234707	0.0191603	0.98191	0.100199	NA	NA	NA	NA	NA	NA
rs62524483:62001509:T:C	8	62001509	t	c	0.2004	0.0498	5.709e-05	+++??++	67.1	12.158	4	0.01622	T	C	1825	0.0985704	359.782	1	0.889727	1502	307	16	4.47431	4.97034	0.181115	0.368012	0.201193	T	C	1798	0.0861368	308.203	1	0.757771	1513	272	13	29.6602	16.5295	0.108556	0.0727522	0.92419	0.0604979	T	C	3348	0.101874	608	0.959379
rs72875734:44842943:C:A	3	44842943	a	c	-0.2607	0.0648	5.727e-05	--??---	0	1.941	4	0.7466	C	A	1825	0.0345285	126.029	1	0.474348	1702	120	3	6.17831	3.23058	0.591981	0.0558192	0.309542	C	A	1798	0.0431625	155.476	1	1	1646	149	3	42.8937	12.4074	0.278634	0.000545996	0.99358	0.0805971	NA	NA	NA	NA	NA	NA
rs72875732:44842896:A:T	3	44842896	a	t	0.2607	0.0648	5.731e-05	++??+++	0	1.941	4	0.7466	A	T	1825	0.0345307	126.037	1	0.474348	1702	120	3	6.17824	3.23058	0.591976	0.0558217	0.309542	A	T	1798	0.0431612	155.472	1	1	1646	149	3	42.8924	12.4077	0.27861	0.000546396	0.99363	0.0805951	NA	NA	NA	NA	NA	NA
rs12675111:30022430:C:T	8	30022430	t	c	-0.1459	0.0362	5.732e-05	--??-+-	0	3.521	4	0.4747	C	T	1825	0.84342	3078.48	1	0.122039	51	453	1321	6.49688	6.54723	0.151562	0.321046	0.152736	C	T	1798	0.830617	2982.24	1	0.239069	58	490	1250	80.2185	22.4853	0.158663	0.000360273	0.97088	0.0444735	NA	NA	NA	NA	NA	NA
rs72875737:44843440:A:G	3	44843440	a	g	0.2607	0.0648	5.733e-05	++??+++	0	1.94	4	0.7467	A	G	1825	0.0345268	126.023	1	0.474348	1702	120	3	6.17776	3.23059	0.591927	0.0558414	0.309541	A	G	1798	0.043168	155.493	1	1	1646	149	3	42.886	12.4065	0.278625	0.000546742	0.99336	0.0806029	NA	NA	NA	NA	NA	NA
rs72875744:44843950:C:T	3	44843950	t	c	-0.2607	0.0648	5.743e-05	--??---	0	1.941	4	0.7466	C	T	1825	0.0345414	126.076	1	0.474348	1702	120	3	6.17595	3.23042	0.591814	0.0559006	0.309557	C	T	1798	0.0432033	155.613	1	1	1646	149	3	42.8855	12.4045	0.278711	0.000545696	0.99212	0.0806159	NA	NA	NA	NA	NA	NA
rs11886707:119339775:T:C	2	119339775	t	c	0.1298	0.0323	5.75e-05	++++++-	0	3.913	6	0.6885	T	C	1825	0.842052	3073.49	1	0.134276	54	468	1303	8.70743	6.78345	0.18923	0.199272	0.147418	T	C	1798	0.848067	3045.1	1	0.0171467	55	437	1306	75.9796	22.2819	0.153035	0.000649818	0.97238	0.0448795	C	T	3348	0.163106	982	0.98865
rs13190278:143978945:A:G	5	143978945	a	g	-0.1794	0.0446	5.774e-05	-------	0	5.443	6	0.4883	A	G	1825	0.0758792	276.959	1	0.864919	1563	253	9	-10.8264	4.67538	-0.495282	0.0205785	0.213886	A	G	1798	0.0755867	273.331	1	0.0635078	1541	241	16	-40.308	16.2911	-0.151877	0.0133521	0.98709	0.0613832	A	G	3348	0.0764559	482	0.992533
rs149237424:45164600:C:T	14	45164600	t	c	0.2885	0.0717	5.783e-05	-+?++++	0	4.413	5	0.4916	C	T	1825	0.0230123	83.995	1	1	1742	82	1	1.56104	3.04864	0.167958	0.60862	0.328015	C	T	1798	0.0272863	99.798	1	0.393842	1701	95	2	-23.3373	9.98122	-0.234252	0.019381	0.9816	0.100188	NA	NA	NA	NA	NA	NA
rs138087737:67824986:TG:T	10	67824986	t	tg	0.1606	0.0399	5.816e-05	+++++++	29.2	8.473	6	0.2054	TG	T	1825	0.0923951	337.242	1	0.78006	1503	308	14	-8.22286	5.19402	-0.304801	0.113389	0.192529	TG	T	1798	0.092283	327.43	1	0.114677	1482	307	9	-23.5721	16.9407	-0.0821367	0.164089	0.97646	0.0590294	TG	T	3348	0.103308	675	0.994026
rs41352049:44839029:C:T	3	44839029	t	c	-0.2604	0.0648	5.839e-05	--??---	0	1.967	4	0.7418	C	T	1825	0.034634	126.414	1	0.474348	1702	120	3	6.17165	3.23024	0.59147	0.0560574	0.309575	C	T	1798	0.0430888	155.244	1	1	1646	149	3	42.9018	12.4174	0.278238	0.000550325	0.99684	0.0805322	NA	NA	NA	NA	NA	NA
rs57573998:130918062:A:G	7	130918062	a	g	0.1467	0.0365	5.84e-05	+++?+++	28.7	7.016	5	0.2195	A	G	1825	0.153127	558.914	1	0.513659	1331	451	43	14.7758	6.40843	0.359788	0.0211287	0.156044	A	G	1798	0.157152	561.328	1	1	1301	457	40	38.6756	20.9697	0.0879536	0.0651309	0.91784	0.0476879	A	G	3348	0.144297	940	0.972521
rs66892417:59650387:T:C	20	59650387	t	c	0.1481	0.0369	5.841e-05	+++++++	0	3.027	6	0.8054	T	C	1825	0.114646	418.459	1	0.235906	1446	351	28	1.87304	5.69363	0.0577787	0.742178	0.175635	T	C	1798	0.116056	416.039	1	0.813081	1414	363	21	67.3557	19.0487	0.185628	0.000406276	0.96777	0.052497	T	C	3348	0.0772748	790	0.994624
rs7575163:127361637:G:A	2	127361637	a	g	0.097	0.0241	5.844e-05	+++++-+	4.2	6.265	6	0.3942	G	A	1825	0.505669	1845.69	1	0.542741	445	899	481	-22.6512	9.02462	-0.278121	0.0120754	0.110808	G	A	1798	0.499541	1800.82	1	0.395813	433	918	447	-93.8316	28.3483	-0.11676	0.000933111	0.93859	0.0352755	G	A	3348	0.501202	3001	0.909498
rs58195603:44846296:C:T	3	44846296	t	c	-0.2605	0.0648	5.844e-05	--??---	0	1.964	4	0.7424	C	T	1825	0.0345247	126.015	1	0.474348	1702	120	3	6.17741	3.23042	0.591956	0.0558423	0.309557	C	T	1798	0.0431991	155.587	1	1	1646	149	3	42.8717	12.4021	0.278728	0.000546605	0.99208	0.0806315	NA	NA	NA	NA	NA	NA
rs72875748:44847054:C:A	3	44847054	a	c	-0.2605	0.0648	5.849e-05	--??---	0	1.963	4	0.7425	C	A	1825	0.0345247	126.015	1	0.474348	1702	120	3	6.17741	3.23042	0.591956	0.0558423	0.309557	C	A	1798	0.0432052	155.605	1	1	1646	149	3	42.8617	12.4009	0.278718	0.000547547	0.9918	0.0806393	NA	NA	NA	NA	NA	NA
rs72875749:44847139:T:C	3	44847139	t	c	0.2605	0.0648	5.853e-05	++??+++	0	1.963	4	0.7425	T	C	1825	0.0345244	126.014	1	0.474348	1702	120	3	6.17743	3.23041	0.591958	0.0558415	0.309558	T	C	1798	0.0432066	155.609	1	1	1646	149	3	42.8591	12.4008	0.278704	0.00054795	0.99176	0.08064	NA	NA	NA	NA	NA	NA
rs4761664:95178080:C:G	12	95178080	c	g	0.0994	0.0247	5.857e-05	+++++++	0	3.617	6	0.7284	C	G	1825	0.667611	2436.78	1	0.711804	205	802	818	16.6513	8.60896	0.224671	0.0530907	0.116158	C	G	1798	0.671895	2411.55	1	0.914978	196	792	810	77.5689	28.574	0.0950047	0.00663428	0.99828	0.0349969	G	C	3348	0.328834	2203	0.999701
rs189063951:14464397:G:A	17	14464397	a	g	-0.7965	0.1982	5.859e-05	-???---	0	1.005	3	0.8001	G	A	1825	0.0112981	41.238	1	1	1786	39	0	1.44675	1.90531	0.398531	0.447658	0.524849	NA	NA	NA	NA	NA	NA	NA	NA	NA	NA	NA	NA	NA	NA	NA	NA	NA	NA	NA	NA	NA	NA
rs779971073:69575210:A:AT	13	69575210	a	at	0.1113	0.0277	5.863e-05	+++++++	0	3.09	6	0.7975	AT	A	1825	0.241182	880.313	1	0.798343	1047	674	104	-4.00421	7.73574	-0.0669134	0.60472	0.12927	AT	A	1798	0.233178	830.906	1	0.689214	1070	630	98	-51.5605	25.1688	-0.081394	0.0405023	0.98466	0.0397317	AT	A	3348	0.256103	1611	0.984468
rs76697662:114327176:T:C	5	114327176	t	c	0.2808	0.0699	5.874e-05	++?++++	0	4.22	5	0.5181	T	C	1825	0.0331008	120.818	1	0.257873	1714	108	3	1.21036	3.29121	0.111739	0.713055	0.30384	T	C	1798	0.0308577	111.554	1	0.215219	1693	102	3	42.1225	10.4927	0.382596	5.95826e-05	0.95574	0.0953044	NA	NA	NA	NA	NA	NA
rs149973520:45165053:T:A	14	45165053	a	t	0.2881	0.0717	5.899e-05	-+?++++	0	4.416	5	0.4912	T	A	1825	0.0230134	83.999	1	1	1742	82	1	1.56069	3.04864	0.16792	0.6087	0.328015	T	A	1798	0.0273125	99.892	1	0.393842	1701	95	2	-23.288	9.98307	-0.23367	0.0196614	0.98123	0.10017	NA	NA	NA	NA	NA	NA
rs113613185:44837425:C:T	3	44837425	t	c	-0.2603	0.0648	5.908e-05	--??---	0	1.967	4	0.7418	C	T	1825	0.0346723	126.554	1	0.474348	1702	120	3	6.17188	3.23018	0.591512	0.0560442	0.30958	C	T	1798	0.043095	155.263	1	1	1646	149	3	42.8477	12.4127	0.278098	0.000556577	0.99576	0.0805626	NA	NA	NA	NA	NA	NA
rs116528676:9733207:G:A	4	9733207	a	g	-0.2798	0.0697	5.92e-05	--?-?--	0	2.399	4	0.6628	G	A	1825	0.0352784	128.766	1	1	1701	122	2	2.97668	3.17586	0.295128	0.348613	0.314875	G	A	1798	0.0403075	145.684	1	0.331946	1664	130	4	29.4264	11.5511	0.220542	0.0108497	0.9079	0.0865718	NA	NA	NA	NA	NA	NA
rs994400:30028941:T:A	8	30028941	a	t	-0.1672	0.0416	5.921e-05	--??-+-	0	3.159	4	0.5316	T	A	1825	0.883833	3225.99	1	0.907203	24	366	1435	6.80317	5.58142	0.218384	0.222884	0.179166	T	A	1798	0.876471	3147.05	1	1	27	391	1380	66.6888	19.5862	0.173841	0.00066193	0.97453	0.0510564	NA	NA	NA	NA	NA	NA
rs116596608:54909981:G:A	12	54909981	a	g	-0.2522	0.0628	5.923e-05	--?----	0	2.07	5	0.8393	G	A	1825	0.046109	168.298	1	0.246476	1677	143	5	3.86398	3.64696	0.290518	0.289369	0.274201	G	A	1798	0.0408274	147.45	1	0.0844936	1672	121	5	31.1591	11.1918	0.248764	0.00536747	0.85148	0.0893511	NA	NA	NA	NA	NA	NA
rs115727367:9740960:A:G	4	9740960	a	g	0.2791	0.0695	5.933e-05	++?+?++	0	2.396	4	0.6634	A	G	1825	0.0352115	128.522	1	1	1702	121	2	2.96514	3.16487	0.296029	0.348814	0.315969	A	G	1798	0.040171	145.195	1	0.338056	1663	131	4	29.176	11.5834	0.217447	0.0117764	0.91756	0.0863304	NA	NA	NA	NA	NA	NA
rs149410131:123608601:C:T	4	123608601	t	c	0.3942	0.0982	5.938e-05	++?+--+	64.1	13.92	5	0.01612	C	T	1825	0.0183677	67.042	1	1	1760	65	0	-3.04441	2.21723	-0.619274	0.16973	0.451013	C	T	1798	0.0157176	56.27	1	0.332334	1745	52	1	-30.8729	7.4916	-0.550084	3.7722e-05	0.94144	0.133483	NA	NA	NA	NA	NA	NA
rs78413769:27323627:T:G	2	27323627	t	g	0.2856	0.0711	5.94e-05	++??+++	0	1.05	4	0.9022	T	G	1825	0.0323699	118.15	1	0.208967	1720	102	3	4.1908	3.41559	0.359225	0.219836	0.292775	T	G	1798	0.0371447	133.308	1	1	1667	129	2	40.3946	11.4701	0.307037	0.000428726	0.98989	0.0871832	NA	NA	NA	NA	NA	NA
rs75368840:44837197:C:T	3	44837197	t	c	-0.2602	0.0648	5.941e-05	--??---	0	1.967	4	0.7419	C	T	1825	0.0346825	126.591	1	0.474348	1702	120	3	6.1706	3.23022	0.591376	0.056098	0.309576	C	T	1798	0.0430959	155.265	1	1	1646	149	3	42.8278	12.4114	0.278023	0.000559203	0.99547	0.0805711	NA	NA	NA	NA	NA	NA
rs11899876:37936871:C:T	2	37936871	t	c	0.2065	0.0514	5.943e-05	++??+++	0	1.823	4	0.7683	C	T	1825	0.077626	283.335	1	0.000154143	1581	222	22	-7.06184	4.81782	-0.304241	0.14271	0.207563	C	T	1798	0.0875141	316.995	1	0.739108	1531	258	9	-51.8603	15.3966	-0.218767	0.000756377	0.83022	0.0649494	NA	NA	NA	NA	NA	NA
rs35983801:60348250:G:C	18	60348250	c	g	-0.1854	0.0462	5.944e-05	-----+-	0	5.056	6	0.5366	G	C	1825	0.0712496	260.061	1	1	1581	236	8	2.18047	4.44717	0.110251	0.623919	0.224862	G	C	1798	0.0703521	252.895	1	0.461218	1558	234	6	51.1771	15.2886	0.218946	0.000815758	0.9658	0.0654082	G	C	3348	0.067982	464	0.991935
rs58670858:37937371:A:T	2	37937371	a	t	-0.2129	0.053	5.945e-05	--???--	0	1.485	3	0.6858	A	T	1825	0.0901233	328.95	1	0.00169919	1534	266	25	-7.69695	5.16101	-0.288968	0.135866	0.193761	A	T	1798	0.101044	365.967	1	1	1486	298	14	-63.2129	16.3745	-0.23576	0.000113179	0.82678	0.0610706	NA	NA	NA	NA	NA	NA
rs144508872:9734039:T:A	4	9734039	a	t	-0.2796	0.0697	5.961e-05	--?-?--	0	2.401	4	0.6624	T	A	1825	0.0352679	128.728	1	1	1702	121	2	2.97462	3.17443	0.295189	0.34873	0.315017	T	A	1798	0.0402918	145.628	1	0.331946	1664	130	4	29.4047	11.5537	0.220279	0.0109264	0.90884	0.0865524	NA	NA	NA	NA	NA	NA
rs11249672:179562986:A:C	5	179562986	a	c	0.127	0.0316	5.963e-05	-+??+++	0	1.965	4	0.7421	A	C	1825	0.726173	2650.53	1	0.106855	144	688	993	-2.36726	7.4605	-0.0425314	0.751012	0.134039	A	C	1798	0.714149	2566.38	1	0.0679637	154	689	955	94.3671	26.113	0.138391	0.000301745	0.90162	0.0382951	NA	NA	NA	NA	NA	NA
rs438523:25841323:T:C	5	25841323	t	c	-0.1048	0.0261	5.979e-05	--?----	0	3.126	5	0.6805	T	C	1825	0.675714	2466.36	1	0.487754	185	813	827	-8.78852	8.48472	-0.122079	0.300292	0.117859	T	C	1798	0.687726	2468.08	1	0.228276	188	752	858	-99.7885	28.4016	-0.123708	0.000442265	0.99977	0.0352093	NA	NA	NA	NA	NA	NA
rs180932124:2280737:A:G	9	2280737	a	g	0.4022	0.1002	5.995e-05	++?++++	0	4.243	5	0.515	A	G	1825	0.0181833	66.369	1	1	1767	58	0	2.66095	1.90492	0.733301	0.162449	0.524956	A	G	1798	0.0161417	58.776	1	1	1747	51	0	17.4648	7.16439	0.340255	0.0147803	0.86011	0.139579	NA	NA	NA	NA	NA	NA
rs35114470:143981303:C:A	5	143981303	a	c	0.1792	0.0447	6.011e-05	+++++++	0	5.421	6	0.491	C	A	1825	0.0758381	276.809	1	0.864919	1563	253	9	-10.7885	4.67553	-0.493514	0.0210301	0.213879	C	A	1798	0.0754422	272.849	1	0.0635078	1541	241	16	-39.918	16.2536	-0.151102	0.0140514	0.98475	0.0615248	C	A	3348	0.0764559	482	0.992533
rs55808214:36747546:C:T	17	36747546	t	c	0.1603	0.04	6.039e-05	++?+++-	0	2.638	5	0.7555	C	T	1825	0.110667	403.934	1	0.807599	1454	349	22	-4.2173	5.36655	-0.146435	0.431955	0.186339	C	T	1798	0.115795	418.74	1	0.180491	1433	338	27	-56.3049	17.9047	-0.175636	0.00166256	0.85113	0.0558513	NA	NA	NA	NA	NA	NA
rs187392577:71721730:T:C	6	71721730	t	c	0.4709	0.1174	6.054e-05	++??++-	0	3.456	4	0.4846	T	C	1825	0.0110638	40.383	1	0.185501	1787	37	1	2.30672	1.88815	0.647024	0.221829	0.529619	T	C	1798	0.0144463	52.863	1	1	1752	46	0	27.8041	6.9821	0.570345	6.82801e-05	0.89156	0.143223	NA	NA	NA	NA	NA	NA
rs746736435:106264271:C:CA	11	106264271	ca	c	-0.168	0.0419	6.065e-05	----+--	5.8	6.37	6	0.3831	CA	C	1825	0.0804301	293.57	1	0.419774	1550	261	14	-6.16314	4.92051	-0.254555	0.210373	0.203231	CA	C	1798	0.0808708	288.567	1	0.620715	1532	254	12	-44.4678	16.0485	-0.172653	0.00559133	0.95839	0.0623111	CA	C	3348	0.0826105	653	0.982975
rs113834990:107360804:G:A	6	107360804	a	g	-0.3666	0.0914	6.074e-05	--??+--	58.4	9.61	4	0.04754	G	A	1825	0.0271482	99.091	1	0.126865	1732	90	3	0.951645	3.04421	0.10269	0.754578	0.328492	G	A	1798	0.0227908	82.125	1	0.495839	1729	68	1	30.5601	8.26785	0.447065	0.000218797	0.8023	0.12095	NA	NA	NA	NA	NA	NA
rs145460666:9735643:G:A	4	9735643	a	g	-0.2791	0.0696	6.076e-05	--?-?--	0	2.405	4	0.6618	G	A	1825	0.0352504	128.664	1	1	1702	121	2	2.97252	3.17134	0.295556	0.3486	0.315324	G	A	1798	0.0402592	145.51	1	0.331946	1664	130	4	29.3426	11.56	0.219575	0.0111396	0.91099	0.0865052	NA	NA	NA	NA	NA	NA
rs150112829:219786723:T:C	2	219786723	t	c	1.9544	0.4874	6.083e-05	?????+?	0	0	0	1	NA	NA	NA	NA	NA	NA	NA	NA	NA	NA	NA	NA	NA	NA	NA	NA	NA	NA	NA	NA	NA	NA	NA	NA	NA	NA	NA	NA	NA	NA	NA	NA	NA	NA	NA	NA	NA
rs1485929:31076846:G:A	3	31076846	a	g	0.0921	0.023	6.084e-05	+++++++	0	3.032	6	0.8048	G	A	1825	0.511062	1865.38	1	0.639649	441	902	482	-2.27152	9.02109	-0.0279125	0.801195	0.110851	G	A	1798	0.504301	1816.17	1	0.571619	446	887	465	-90.4679	30.5109	-0.0971815	0.00302586	0.99767	0.0327752	G	A	3348	0.484399	3140	0.988053
rs9615396:47021226:A:G	22	47021226	a	g	0.1916	0.0478	6.087e-05	-++++++	4.1	6.256	6	0.3952	A	G	1825	0.0593351	216.573	1	0.505067	1628	190	7	-0.602609	4.17133	-0.0346328	0.885134	0.239732	A	G	1798	0.061282	216.432	1	0.812519	1616	177	5	29.4922	12.996	0.174618	0.0232483	0.82043	0.0769468	A	G	3348	0.10051	610	0.98865
rs438202:25841572:A:C	5	25841572	a	c	-0.1048	0.0261	6.092e-05	--?----	0	3.109	5	0.6832	A	C	1825	0.675744	2466.47	1	0.487754	185	813	827	-8.77176	8.48204	-0.121923	0.301063	0.117896	A	C	1798	0.687795	2468.33	1	0.228276	188	752	858	-99.7838	28.3926	-0.12378	0.000440699	0.99917	0.0352204	NA	NA	NA	NA	NA	NA
rs78261179:91293169:A:G	9	91293169	a	g	0.5578	0.1391	6.105e-05	?+??+?+	50.3	4.024	2	0.1337	NA	NA	NA	NA	NA	NA	NA	NA	NA	NA	NA	NA	NA	NA	NA	A	G	1798	0.0110632	39.921	1	1	1760	38	0	27.8426	6.22304	0.718959	7.67291e-06	0.94907	0.160693	NA	NA	NA	NA	NA	NA
rs2375998:36645324:T:C	4	36645324	t	c	0.1404	0.035	6.107e-05	-++?+++	39.4	8.255	5	0.1427	T	C	1825	0.171844	627.232	1	0.362428	1251	527	47	-0.561502	6.78321	-0.0122034	0.934028	0.147423	T	C	1798	0.167044	598.029	1	0.0709038	1267	472	59	46.9694	21.7331	0.0994421	0.0306809	0.91159	0.0460128	T	C	3348	0.174973	1091	0.985663
rs58144275:97079647:G:A	12	97079647	a	g	-0.2631	0.0656	6.111e-05	--??---	0	1.745	4	0.7825	G	A	1825	0.0524008	191.263	1	0.322874	1642	181	2	5.40134	3.8907	0.356818	0.165055	0.257023	G	A	1798	0.0448481	161.394	1	1	1646	149	3	42.0762	12.1437	0.28532	0.000530538	0.91574	0.0823472	NA	NA	NA	NA	NA	NA
rs150207975:56974316:CT:C	10	56974316	ct	c	0.1178	0.0294	6.122e-05	+++++++	29.5	8.511	6	0.203	CT	C	1825	0.197699	721.602	1	0.762848	1194	562	69	6.0065	7.18952	0.116204	0.403463	0.139091	CT	C	1798	0.203779	738.37	1	0.118201	1168	549	81	24.3866	23.7775	0.0431341	0.305071	0.91642	0.0420566	CT	C	3348	0.220003	1352	0.956093
rs76111120:134914260:T:G	2	134914260	t	g	0.2346	0.0585	6.125e-05	++?++--	65.6	14.548	5	0.01248	T	G	1825	0.0500589	182.715	1	0.123202	1650	174	1	7.19786	3.92768	0.466585	0.0668625	0.254603	T	G	1798	0.0486009	176.009	1	0.189783	1631	160	7	56.4159	13.0328	0.332145	1.49946e-05	0.95133	0.0767295	NA	NA	NA	NA	NA	NA
rs34585383:71096613:G:GTA	5	71096613	g	gta	0.1675	0.0418	6.128e-05	?+?????	0	0	0	1	NA	NA	NA	NA	NA	NA	NA	NA	NA	NA	NA	NA	NA	NA	NA	G	GTA	1798	0.246813	888.261	1	0.0422524	1036	636	126	98.6448	24.2643	0.167548	4.79442e-05	0.84769	0.0412128	NA	NA	NA	NA	NA	NA
rs138694626:9736408:C:T	4	9736408	t	c	-0.2789	0.0696	6.131e-05	--?-?--	0	2.405	4	0.6617	C	T	1825	0.0352416	128.632	1	1	1702	121	2	2.97333	3.17022	0.295846	0.348298	0.315436	C	T	1798	0.0402449	145.459	1	0.331946	1664	130	4	29.3157	11.5634	0.219243	0.011238	0.91209	0.0864798	NA	NA	NA	NA	NA	NA
rs58320408:56149106:TA:T	17	56149106	t	ta	0.2667	0.0665	6.134e-05	++??+++	0	3.847	4	0.4271	TA	T	1825	0.0532411	194.33	1	0.0503235	1667	150	8	-3.31533	4.15803	-0.191757	0.425258	0.240499	TA	T	1798	0.0459148	165.704	1	1	1654	141	3	-40.4552	11.8456	-0.28831	0.000637336	0.85985	0.0844195	NA	NA	NA	NA	NA	NA
rs10835174:3853473:G:T	11	3853473	t	g	0.0951	0.0237	6.139e-05	-+-+++-	46.3	11.184	6	0.08287	G	T	1825	0.624616	2279.85	1	0.689523	261	847	717	3.42454	8.99171	0.0423562	0.703311	0.111214	G	T	1798	0.619375	2225.92	1	0.88081	263	845	690	-104.832	29.6531	-0.119221	0.000407337	0.99655	0.0337233	T	G	3348	0.359221	2403	0.989546
rs1360839:79891933:C:T	6	79891933	t	c	0.1156	0.0289	6.144e-05	+++?+++	45.2	9.131	5	0.104	C	T	1825	0.278382	1016.09	1	0.179741	940	756	129	-0.546629	8.04249	-0.00845106	0.945811	0.12434	C	T	1798	0.26806	962.356	1	1	965	705	128	-55.4511	26.8535	-0.0768971	0.0389274	0.99155	0.0372391	C	T	3348	0.275668	1657	0.97491
rs145639333:24191161:G:GT	3	24191161	g	gt	0.2358	0.0588	6.146e-05	++??+++	0	1.192	4	0.8794	G	GT	1825	0.0556101	202.977	1	0.596802	1658	162	5	2.53079	3.60085	0.195185	0.482161	0.277712	G	GT	1798	0.0634871	231.078	1	0.673591	1592	199	7	39.818	14.0595	0.201437	0.00462424	0.88507	0.0711263	NA	NA	NA	NA	NA	NA
rs213593:31458598:A:G	13	31458598	a	g	-0.2931	0.0732	6.151e-05	--??-?-	0	0.958	3	0.8113	A	G	1825	0.960448	3505.63	1	0.00681787	7	116	1702	-3.69467	3.49286	-0.30284	0.290157	0.286298	A	G	1798	0.961495	3455.73	1	0.739838	3	130	1665	-36.8267	11.4912	-0.278887	0.00135173	0.95019	0.0870231	NA	NA	NA	NA	NA	NA
rs527835084:89214243:G:A	8	89214243	a	g	-1.4793	0.3692	6.155e-05	-????-?	31.3	1.456	1	0.2275	G	A	1825	0.0101542	37.063	1	1	1793	32	0	2.52621	1.6792	0.895905	0.132476	0.595522	NA	NA	NA	NA	NA	NA	NA	NA	NA	NA	NA	NA	NA	NA	NA	NA	NA	NA	NA	NA	NA	NA
rs34964823:143974764:G:A	5	143974764	a	g	0.1787	0.0446	6.174e-05	+++++++	0	5.589	6	0.4708	G	A	1825	0.0759625	277.263	1	0.865868	1559	257	9	-10.9007	4.67628	-0.498486	0.0197502	0.213845	G	A	1798	0.0755567	273.199	1	0.0635078	1541	241	16	-40.1564	16.2896	-0.151332	0.0136957	0.98699	0.0613889	G	A	3348	0.0764559	482	0.992533
rs73782662:114353438:G:A	5	114353438	a	g	-0.2911	0.0727	6.175e-05	--?----	2.6	5.133	5	0.3998	G	A	1825	0.0298592	108.986	1	0.216786	1719	103	3	0.121178	3.18977	0.0119098	0.969696	0.313502	G	A	1798	0.0278347	100.639	1	1	1699	98	1	37.6595	10.0302	0.374332	0.000173609	0.99539	0.0996989	NA	NA	NA	NA	NA	NA
rs147888230:36992665:G:A	7	36992665	a	g	0.4172	0.1042	6.189e-05	++?++++	0	1.679	5	0.8915	G	A	1825	0.0143488	52.373	1	1	1778	47	0	-2.10009	2.21407	-0.428407	0.342864	0.451657	G	A	1798	0.0157198	56.224	1	0.312101	1747	50	1	-19.8981	7.35154	-0.368176	0.00679642	0.91752	0.136026	NA	NA	NA	NA	NA	NA
rs75233794:62399909:A:T	4	62399909	a	t	0.1946	0.0486	6.193e-05	+++++++	0	2.177	6	0.9027	A	T	1825	0.0647649	236.392	1	0.0442214	1607	205	13	6.47389	4.48151	0.322342	0.148577	0.223139	A	T	1798	0.0655712	237.065	1	0.437933	1567	226	5	41.3082	14.7429	0.19005	0.00508033	0.98018	0.0678293	A	T	3348	0.0700197	428	0.997312
rs1017820:5114116:T:G	19	5114116	t	g	-0.4211	0.1051	6.193e-05	-?-??--	0	1.807	3	0.6134	T	G	1825	0.0607622	221.782	1	0.516502	1621	200	4	-5.11373	4.25056	-0.283039	0.228948	0.235263	NA	NA	NA	NA	NA	NA	NA	NA	NA	NA	NA	NA	NA	NA	NA	NA	T	G	3348	0.0751796	422	0.974014
rs67629120:77449512:G:A	17	77449512	a	g	0.1333	0.0333	6.194e-05	++??+++	0	3.41	4	0.4916	G	A	1825	0.233158	851.026	1	0.260349	1076	662	87	-13.7184	7.27184	-0.259427	0.0592256	0.137517	G	A	1798	0.230576	828.102	1	0.0644194	1104	592	102	-59.3206	23.9717	-0.10323	0.0133383	0.86235	0.0417159	NA	NA	NA	NA	NA	NA
rs59907299:134761117:A:G	2	134761117	a	g	0.1665	0.0416	6.195e-05	++??+--	32.4	5.915	4	0.2056	A	G	1825	0.128221	468.008	1	0.674326	1390	403	32	10.7196	6.17727	0.280921	0.0826833	0.161884	A	G	1798	0.114622	411.601	1	0.238087	1420	350	28	73.1919	19.2799	0.196904	0.000146878	0.96734	0.0518675	NA	NA	NA	NA	NA	NA
rs68162386:77449531:C:T	17	77449531	t	c	0.1334	0.0333	6.208e-05	++??+++	0	3.408	4	0.4919	C	T	1825	0.233178	851.098	1	0.260349	1076	662	87	-13.7172	7.26774	-0.259696	0.0591057	0.137594	C	T	1798	0.230599	828.181	1	0.0644194	1104	592	102	-59.3194	23.9669	-0.103269	0.0133217	0.862	0.0417242	NA	NA	NA	NA	NA	NA
rs181763499:9737693:G:T	4	9737693	t	g	-0.2785	0.0695	6.226e-05	--?-?--	0	2.411	4	0.6607	G	T	1825	0.0352304	128.591	1	1	1702	121	2	2.96737	3.16803	0.295659	0.348934	0.315654	G	T	1798	0.0402151	145.353	1	0.331946	1664	130	4	29.2695	11.5705	0.218629	0.0114175	0.91415	0.0864267	NA	NA	NA	NA	NA	NA
rs13229874:18641590:T:A	7	18641590	a	t	-0.1342	0.0335	6.243e-05	-------	24.3	7.927	6	0.2435	T	A	1825	0.125331	457.457	1	0.666789	1402	393	30	16.5043	6.12778	0.439531	0.00707384	0.163191	T	A	1798	0.141578	504.982	1	0.000376865	1376	373	49	54.4532	20.7985	0.125881	0.0088412	0.91011	0.0480804	T	A	3348	0.146584	880	0.990741
rs831847:56412370:A:G	5	56412370	a	g	-0.0969	0.0242	6.249e-05	----+--	63.8	16.589	6	0.01092	A	G	1825	0.617275	2253.05	1	0.881861	269	859	697	-21.9077	8.92427	-0.275075	0.0140945	0.112054	A	G	1798	0.625529	2247.95	1	0.762693	256	836	706	-47.6164	29.6181	-0.0542804	0.107905	0.99972	0.0337631	G	A	3348	0.415082	2667	1
rs125701:9790478:G:A	3	9790478	a	g	0.2886	0.0721	6.252e-05	+?+++++	1.6	5.08	5	0.4062	G	A	1825	0.0435279	158.877	1	0.578462	1669	154	2	-6.46288	3.52	-0.521604	0.0663507	0.284091	NA	NA	NA	NA	NA	NA	NA	NA	NA	NA	NA	NA	NA	NA	NA	NA	G	A	3348	0.0595772	396	0.999701
rs142850719:155910764:A:C	6	155910764	a	c	1.0904	0.2724	6.258e-05	+????++	0	0.782	2	0.6763	A	C	1825	0.0145414	53.076	1	1	1781	44	0	3.44073	2.04222	0.824981	0.0920279	0.489663	NA	NA	NA	NA	NA	NA	NA	NA	NA	NA	NA	NA	NA	NA	NA	NA	NA	NA	NA	NA	NA	NA
rs188092215:45166706:C:G	14	45166706	c	g	-0.287	0.0717	6.263e-05	+-?----	0	4.425	5	0.49	C	G	1825	0.0230159	84.008	1	1	1742	82	1	1.55968	3.04864	0.167811	0.608933	0.328015	C	G	1798	0.0273861	100.157	1	0.393842	1701	95	2	-23.1388	9.99018	-0.231843	0.02055	0.98051	0.100098	NA	NA	NA	NA	NA	NA
rs11893777:163872248:T:C	2	163872248	t	c	0.1051	0.0263	6.264e-05	-++++-+	26.7	8.184	6	0.2249	T	C	1825	0.293708	1072.03	1	0.692734	908	764	153	-1.98519	8.20675	-0.0294754	0.80886	0.121851	T	C	1798	0.285917	1029.66	1	0.48788	911	747	140	110.911	26.9113	0.153145	3.7669e-05	0.98488	0.0371591	T	C	3348	0.240649	1724	0.983871
rs6892816:143974154:C:G	5	143974154	c	g	-0.1786	0.0446	6.265e-05	-------	0	5.614	6	0.4677	C	G	1825	0.0759852	277.346	1	0.865868	1559	257	9	-10.9164	4.67684	-0.499082	0.0195889	0.21382	C	G	1798	0.0755509	273.174	1	0.0635078	1541	241	16	-40.1209	16.2895	-0.151202	0.013778	0.98701	0.0613892	C	G	3348	0.0764559	482	0.992533
rs11652024:57510791:G:C	17	57510791	c	g	0.1534	0.0383	6.269e-05	+++-+++	0	5.746	6	0.4523	G	C	1825	0.118569	432.778	1	0.729749	1429	374	22	-7.42845	5.76362	-0.223618	0.19745	0.173502	G	C	1798	0.1002	360.097	1	0.787248	1467	313	18	-70.3093	17.8421	-0.220861	8.12672e-05	0.95553	0.0560472	G	C	3348	0.110246	725	0.999104
rs2471909:16907048:G:A	7	16907048	a	g	0.1683	0.0421	6.272e-05	+++++++	0	5.324	6	0.503	G	A	1825	0.0912408	333.029	1	0.0375964	1550	256	19	-0.482435	4.71307	-0.0217186	0.91847	0.212176	G	A	1798	0.0981559	347.816	1	0.0863978	1518	262	18	-27.1391	16.0045	-0.105952	0.0899395	0.81686	0.0624824	G	A	3348	0.117506	701	0.962664
rs78510383:28009912:C:A	16	28009912	a	c	-0.2035	0.0509	6.281e-05	?-?????	0	0	0	1	NA	NA	NA	NA	NA	NA	NA	NA	NA	NA	NA	NA	NA	NA	NA	C	A	1798	0.141494	511.672	1	0.482523	1345	416	37	78.685	19.6615	0.203544	6.2815e-05	0.85901	0.0508608	NA	NA	NA	NA	NA	NA
rs115352368:134914452:T:G	2	134914452	t	g	0.2342	0.0585	6.292e-05	++?++--	65.6	14.521	5	0.01262	T	G	1825	0.0500699	182.755	1	0.123202	1650	174	1	7.19827	3.92785	0.466573	0.0668582	0.254592	T	G	1798	0.0486076	176.036	1	0.189783	1631	160	7	56.3123	13.0376	0.331288	1.56587e-05	0.95185	0.0767012	NA	NA	NA	NA	NA	NA
rs34047906:129742197:A:G	5	129742197	a	g	-0.1429	0.0357	6.299e-05	-------	0	4.922	6	0.5539	A	G	1825	0.131237	479.016	1	0.217593	1372	428	25	-6.92824	6.2137	-0.179441	0.264853	0.160935	A	G	1798	0.129647	466.661	1	0.673229	1363	408	27	-46.0251	19.9516	-0.115621	0.0210641	0.97032	0.0501213	A	G	3348	0.141153	952	0.989546
rs74815925:134925144:C:T	2	134925144	t	c	-0.2239	0.056	6.309e-05	--?--++	66.7	15.011	5	0.01032	C	T	1825	0.0546863	199.605	1	0.0583019	1633	191	1	8.0369	4.04179	0.491972	0.046762	0.247415	C	T	1798	0.0558105	202.476	1	0.158949	1615	175	8	59.7866	13.747	0.316365	1.36719e-05	0.93903	0.0727431	NA	NA	NA	NA	NA	NA
rs143451089:115773008:A:G	8	115773008	a	g	-0.4272	0.1068	6.323e-05	--??---	0	1.539	4	0.8197	A	G	1825	0.020003	73.011	1	0.0310876	1756	66	3	-2.95471	2.64886	-0.421113	0.26465	0.377521	A	G	1798	0.0154693	55.314	1	1	1743	55	0	-21.0711	7.32497	-0.392713	0.00401972	0.95285	0.136519	NA	NA	NA	NA	NA	NA
rs114758567:9739117:C:T	4	9739117	t	c	-0.2781	0.0695	6.324e-05	--?-?--	0	2.412	4	0.6605	C	T	1825	0.0352192	128.55	1	1	1702	121	2	2.96613	3.16638	0.295845	0.348883	0.315818	C	T	1798	0.0401907	145.266	1	0.331946	1664	130	4	29.2244	11.5762	0.218078	0.0115856	0.91583	0.0863841	NA	NA	NA	NA	NA	NA
rs112006162:143973501:G:A	5	143973501	a	g	0.1785	0.0446	6.331e-05	+++++++	0	5.573	6	0.4727	G	A	1825	0.0760408	277.549	1	0.865868	1559	257	9	-10.9328	4.67702	-0.499797	0.0194101	0.213811	G	A	1798	0.0755697	273.236	1	0.0635078	1541	241	16	-40.1085	16.2888	-0.151167	0.0138036	0.98674	0.0613919	G	A	3348	0.0764559	482	0.992533
rs186152089:71629184:T:C	6	71629184	t	c	0.4861	0.1215	6.335e-05	++??++-	0	3.505	4	0.4772	T	C	1825	0.0112978	41.237	1	0.143692	1792	32	1	2.43795	1.7362	0.808771	0.160263	0.575971	T	C	1798	0.0140475	51.307	1	1	1748	50	0	25.8271	6.95505	0.533919	0.00020447	0.91145	0.14378	NA	NA	NA	NA	NA	NA
rs116540297:31729824:G:A	18	31729824	a	g	0.3421	0.0855	6.355e-05	++???++	0	1.1	3	0.777	G	A	1825	0.0332444	121.342	1	0.670952	1719	104	2	-1.06244	2.74183	-0.141327	0.69839	0.36472	G	A	1798	0.0367619	133.072	1	0.652523	1698	98	2	-38.6589	10.1332	-0.376495	0.000136134	0.80127	0.0986855	NA	NA	NA	NA	NA	NA
rs78650283:18456745:C:T	8	18456745	t	c	0.1875	0.0469	6.36e-05	-++++++	0	2.989	6	0.8102	C	T	1825	0.0611649	223.252	1	0.215003	1612	203	10	1.6617	4.45393	0.0837656	0.709084	0.224521	C	T	1798	0.0648522	230.903	1	0.549579	1574	219	5	-45.0298	14.4966	-0.214273	0.00189491	0.99292	0.0689817	C	T	3348	0.0775866	470	0.990741
rs114589480:127699334:T:C	12	127699334	t	c	0.6727	0.1683	6.378e-05	+????++	39.2	3.29	2	0.193	T	C	1825	0.0353386	128.986	1	0.400704	1720	105	0	7.55852	2.76227	0.990617	0.00621254	0.362021	NA	NA	NA	NA	NA	NA	NA	NA	NA	NA	NA	NA	NA	NA	NA	NA	NA	NA	NA	NA	NA	NA
rs370355448:39184200:CAAGATT:C	20	39184200	caagatt	c	0.3397	0.085	6.379e-05	++??+++	0	0.863	4	0.9298	CAAGATT	C	1825	0.0266614	97.314	1	1	1730	94	1	2.08355	2.9784	0.234875	0.484207	0.335751	CAAGATT	C	1798	0.0258549	93.58	1	0.325873	1708	88	2	35.3145	9.58637	0.384277	0.000229762	0.97514	0.104315	NA	NA	NA	NA	NA	NA
rs73782664:114358753:C:T	5	114358753	t	c	-0.2907	0.0727	6.38e-05	--?----	3.1	5.16	5	0.3967	C	T	1825	0.0298523	108.961	1	0.216786	1719	103	3	0.116176	3.18547	0.0114491	0.970907	0.313925	C	T	1798	0.0278461	100.686	1	1	1699	98	1	37.5979	10.0261	0.374021	0.000176845	0.99458	0.0997397	NA	NA	NA	NA	NA	NA
rs145168249:39183002:CCA:C	20	39183002	cca	c	0.3399	0.085	6.392e-05	++??+++	0	0.865	4	0.9296	CCA	C	1825	0.0266633	97.321	1	1	1730	94	1	2.05593	2.9777	0.231871	0.489916	0.33583	CCA	C	1798	0.0258293	93.484	1	1	1708	89	1	35.2737	9.57609	0.384658	0.000230039	0.9757	0.104427	NA	NA	NA	NA	NA	NA
rs9592602:69577271:A:C	13	69577271	a	c	-0.1105	0.0277	6.407e-05	-------	0	3.107	6	0.7953	A	C	1825	0.241321	880.82	1	0.798407	1048	673	104	-4.1943	7.73072	-0.070181	0.58744	0.129354	A	C	1798	0.233508	832.233	1	0.595066	1068	630	100	-52.0477	25.2275	-0.0817813	0.0390997	0.98385	0.0396393	A	C	3348	0.258752	1624	0.989546
rs59070077:75572104:T:C	2	75572104	t	c	0.1874	0.0469	6.417e-05	++?+?++	0	1.574	4	0.8135	T	C	1825	0.10156	370.694	1	0.602147	1481	324	20	5.4175	5.54245	0.176358	0.328344	0.180426	T	C	1798	0.0915507	334.713	1	0.0351843	1471	319	8	54.2235	16.9004	0.189843	0.00133466	0.96535	0.0591702	NA	NA	NA	NA	NA	NA
rs4733426:30046055:A:G	8	30046055	a	g	0.1495	0.0374	6.422e-05	++??+-+	15.7	4.746	4	0.3143	A	G	1825	0.85534	3121.99	1	0.564382	40	439	1346	11.3246	6.29822	0.285487	0.0721675	0.158775	A	G	1798	0.845816	3035.98	1	0.787472	45	469	1284	78.8526	21.7735	0.166325	0.000292909	0.99858	0.0459274	NA	NA	NA	NA	NA	NA
rs34020821:129741694:C:T	5	129741694	t	c	0.1428	0.0357	6.433e-05	+++++++	0	4.914	6	0.5548	C	T	1825	0.131013	478.196	1	0.217593	1372	428	25	-6.99459	6.2156	-0.181049	0.26045	0.160886	C	T	1798	0.129481	466.06	1	0.673229	1363	408	27	-46.0617	19.9529	-0.115699	0.0209699	0.97185	0.050118	C	T	3348	0.141074	952	0.990442
rs142927149:118200557:A:G	12	118200557	a	g	-0.2577	0.0645	6.436e-05	-???---	23.5	3.923	3	0.2699	A	G	1825	0.168019	613.271	1	0.234179	1323	454	48	-20.7956	6.26889	-0.529164	0.00090901	0.159518	NA	NA	NA	NA	NA	NA	NA	NA	NA	NA	NA	NA	NA	NA	NA	NA	NA	NA	NA	NA	NA	NA
rs12085891:193772147:G:A	1	193772147	a	g	-0.3125	0.0782	6.437e-05	--???--	15.7	3.559	3	0.3131	G	A	1825	0.0384816	140.458	1	0.518286	1686	138	1	4.67047	3.49164	0.38309	0.181022	0.286398	G	A	1798	0.0334315	120.728	1	0.447419	1681	114	3	29.5766	11.0593	0.241821	0.007487	0.9943	0.0904216	NA	NA	NA	NA	NA	NA
rs6557107:151332658:T:G	6	151332658	t	g	0.1083	0.0271	6.449e-05	+++?+-+	17.9	6.089	5	0.2977	T	G	1825	0.413116	1507.87	1	0.24578	646	859	320	11.8844	9.02047	0.146056	0.187672	0.110859	T	G	1798	0.383155	1381.09	1	0.765101	683	845	270	73.9908	27.4939	0.0978827	0.00712013	0.86976	0.0363717	T	G	3348	0.353662	2330	0.982975
rs78167801:107359810:A:G	6	107359810	a	g	0.3657	0.0915	6.472e-05	++??-++	58.7	9.676	4	0.04625	A	G	1825	0.0270638	98.783	1	0.126865	1732	90	3	0.881952	3.04302	0.0952432	0.771948	0.328621	A	G	1798	0.0227401	81.945	1	0.495839	1729	68	1	30.4361	8.24882	0.447307	0.000224468	0.80224	0.121229	NA	NA	NA	NA	NA	NA
rs118166149:144973190:A:T	8	144973190	a	t	0.5641	0.1412	6.481e-05	+???+++	0	1.399	3	0.7058	A	T	1825	0.0313504	114.429	1	1	1720	104	1	6.28475	2.89999	0.747302	0.0302222	0.344829	NA	NA	NA	NA	NA	NA	NA	NA	NA	NA	NA	NA	NA	NA	NA	NA	NA	NA	NA	NA	NA	NA
rs73511536:13944049:C:T	19	13944049	t	c	-0.2773	0.0694	6.483e-05	-??----	38.2	6.472	4	0.1666	C	T	1825	0.0806219	294.27	1	0.141234	1555	254	16	2.99764	4.8331	0.12833	0.535106	0.206907	NA	NA	NA	NA	NA	NA	NA	NA	NA	NA	NA	NA	NA	NA	NA	NA	NA	NA	NA	NA	NA	NA
rs55740046:127337200:G:C	2	127337200	c	g	0.094	0.0235	6.485e-05	+++++-+	0	2.695	6	0.8461	G	C	1825	0.463944	1693.39	1	0.540587	532	894	399	-4.93491	9.04833	-0.0602757	0.585482	0.110518	G	C	1798	0.460517	1659.11	1	0.886823	518	898	382	-87.1039	29.5477	-0.0997676	0.00319934	0.99223	0.0338436	G	C	3348	0.476224	2892	0.979092
rs113422353:37940891:G:C	2	37940891	c	g	0.1974	0.0494	6.486e-05	++??+-+	0	2.1	4	0.7174	G	C	1825	0.0835932	305.115	1	0.000150317	1559	241	25	-7.53243	4.97402	-0.304453	0.129936	0.201045	G	C	1798	0.0965735	349.773	1	0.766664	1496	290	12	-52.2139	16.0769	-0.202014	0.00116316	0.82287	0.062201	NA	NA	NA	NA	NA	NA
rs12516185:129741850:A:C	5	129741850	a	c	-0.1426	0.0357	6.499e-05	-------	0	4.936	6	0.5521	A	C	1825	0.130983	478.087	1	0.217593	1372	428	25	-7.00973	6.21601	-0.181417	0.259451	0.160875	A	C	1798	0.12948	466.058	1	0.673229	1363	408	27	-46.0645	19.953	-0.115704	0.0209632	0.97182	0.0501178	A	C	3348	0.141074	952	0.990442
rs115680582:97097112:A:G	6	97097112	a	g	-0.4122	0.1032	6.499e-05	--??---	0	0.208	4	0.995	A	G	1825	0.0239416	87.387	1	0.539836	1751	73	1	-2.40229	2.54798	-0.370028	0.345772	0.392468	A	G	1798	0.0170914	62.326	1	1	1742	56	0	-24.5308	7.40987	-0.446777	0.000931106	0.90157	0.134955	NA	NA	NA	NA	NA	NA
rs117209358:59013492:A:T	12	59013492	a	t	0.128	0.0321	6.508e-05	++???++	0	0.356	3	0.9493	A	T	1825	0.602053	2197.49	1	0.0408004	279	815	731	8.87186	7.98707	0.139072	0.266664	0.125202	A	T	1798	0.590515	2124.16	1	0.000338896	305	780	713	95.4382	27.2556	0.128473	0.000462473	0.81336	0.0366897	NA	NA	NA	NA	NA	NA
rs10865763:20701187:T:A	3	20701187	a	t	0.216	0.0541	6.511e-05	+++?+++	0	4.626	5	0.4633	T	A	1825	0.943145	3442.48	1	0.274567	3	201	1621	-2.79891	4.09699	-0.166747	0.494504	0.244082	T	A	1798	0.943484	3397.03	1	0.0258463	10	167	1621	-44.7888	13.7017	-0.238573	0.00107985	0.93351	0.0729836	A	T	3348	0.0992273	517	0.988053
rs34407870:129742550:C:G	5	129742550	c	g	-0.1426	0.0357	6.521e-05	-------	0	4.948	6	0.5505	C	G	1825	0.130968	478.032	1	0.217593	1372	428	25	-7.00131	6.21406	-0.181313	0.259874	0.160925	C	G	1798	0.129495	466.111	1	0.673229	1363	408	27	-46.056	19.953	-0.115683	0.0209868	0.9717	0.0501178	C	G	3348	0.140857	952	0.989845
rs143751061:59013493:G:C	12	59013493	c	g	-0.128	0.0321	6.523e-05	--???--	0	0.356	3	0.9493	G	C	1825	0.602048	2197.47	1	0.0408004	279	815	731	8.87212	7.98696	0.13908	0.266643	0.125204	G	C	1798	0.590512	2124.15	1	0.000338896	305	780	713	95.4186	27.255	0.128452	0.000463586	0.81331	0.0366905	NA	NA	NA	NA	NA	NA
rs886283:18896380:G:A	17	18896380	a	g	0.1412	0.0354	6.539e-05	+?+++++	30.6	7.203	5	0.206	G	A	1825	0.33743	1231.62	1	0.0304225	835	768	222	-16.268	8.26008	-0.238432	0.0488989	0.121064	NA	NA	NA	NA	NA	NA	NA	NA	NA	NA	NA	NA	NA	NA	NA	NA	G	A	3348	0.25558	1950	0.933393
rs11383863:58820000:A:AT	11	58820000	a	at	0.1082	0.0271	6.541e-05	++??+++	0	1.27	4	0.8664	A	AT	1825	0.495436	1808.34	1	0.00427627	495	851	479	14.1376	8.99701	0.174654	0.116098	0.111148	A	AT	1798	0.506339	1819.31	1	0.0659436	468	860	470	90.0056	29.4219	0.103975	0.00221974	0.93593	0.0339883	NA	NA	NA	NA	NA	NA
rs1890370:138070058:T:C	6	138070058	t	c	0.1353	0.0339	6.545e-05	+++?+++	0	0.648	5	0.9857	T	C	1825	0.8427	3075.85	1	0.929601	44	486	1295	4.8165	6.85709	0.102436	0.482423	0.145834	T	C	1798	0.837111	3008.1	1	0.489526	52	483	1263	75.2052	22.7511	0.145292	0.000947872	0.99681	0.0439539	C	T	3348	0.149243	1024	0.981481
rs369574700:102398818:C:T	14	102398818	t	c	0.4755	0.1191	6.555e-05	++??-++	0	3.889	4	0.4212	C	T	1825	0.0165729	60.491	1	0.338359	1771	53	1	-4.75769	2.37643	-0.842452	0.0452814	0.420799	C	T	1798	0.0143264	52.215	1	1	1757	41	0	-23.4868	6.57627	-0.543082	0.000355006	0.81555	0.152062	NA	NA	NA	NA	NA	NA
rs116661031:175681169:G:A	2	175681169	a	g	-0.2204	0.0552	6.564e-05	--?----	0	3.637	5	0.6028	G	A	1825	0.0454989	166.071	1	0.779329	1667	154	4	3.89761	3.6713	0.289173	0.288398	0.272383	G	A	1798	0.0531456	191.592	1	0.33686	1616	175	7	29.214	13.6305	0.15724	0.0320912	0.97752	0.0733649	NA	NA	NA	NA	NA	NA
rs11106702:93193154:G:A	12	93193154	a	g	-0.1029	0.0258	6.566e-05	--+----	63.9	16.614	6	0.01081	G	A	1825	0.305454	1114.91	1	0.151589	867	801	157	9.70325	8.23674	0.143023	0.238779	0.121407	G	A	1798	0.302872	1088.77	1	0.370434	886	741	171	133.082	27.6276	0.174354	1.45743e-06	0.97551	0.0361957	G	A	3348	0.302158	1856	0.98417
rs11062934:537828:G:T	12	537828	t	g	0.2821	0.0707	6.582e-05	-?+?+++	43.6	7.098	4	0.1308	G	T	1825	0.0732896	267.507	1	0.390451	1570	243	12	4.63965	4.86683	0.195881	0.340428	0.205473	NA	NA	NA	NA	NA	NA	NA	NA	NA	NA	NA	NA	NA	NA	NA	NA	G	T	3348	0.0999926	694	0.98417
rs74436915:84278459:C:T	9	84278459	t	c	-1.1685	0.2928	6.592e-05	?????-?	0	0	0	1	NA	NA	NA	NA	NA	NA	NA	NA	NA	NA	NA	NA	NA	NA	NA	NA	NA	NA	NA	NA	NA	NA	NA	NA	NA	NA	NA	NA	NA	NA	NA	NA	NA	NA	NA	NA	NA
rs60188111:84277888:G:A	9	84277888	a	g	-1.1685	0.2928	6.592e-05	?????-?	0	0	0	1	NA	NA	NA	NA	NA	NA	NA	NA	NA	NA	NA	NA	NA	NA	NA	NA	NA	NA	NA	NA	NA	NA	NA	NA	NA	NA	NA	NA	NA	NA	NA	NA	NA	NA	NA	NA	NA
rs6601084:179567486:G:A	5	179567486	a	g	-0.1432	0.0359	6.604e-05	--???--	0	2.361	3	0.5009	G	A	1825	0.800744	2922.71	1	0.553453	74	568	1183	5.21491	6.55852	0.121237	0.426535	0.152473	G	A	1798	0.776425	2790.05	1	0.092001	105	604	1089	75.779	25.1222	0.120069	0.00255787	0.95819	0.0398054	NA	NA	NA	NA	NA	NA
rs57389287:232861361:A:AAAC	1	232861361	a	aaac	0.1685	0.0422	6.606e-05	++++++-	0	4.578	6	0.599	A	AAAC	1825	0.902659	3294.7	1	0.675984	17	304	1504	4.91183	5.39661	0.168656	0.362734	0.185302	A	AAAC	1798	0.91286	3282.06	1	0.133286	8	295	1495	32.7745	16.743	0.116914	0.0502887	0.98913	0.0597265	AAAC	A	3348	0.0808843	581	0.989546
rs79087120:175683847:T:C	2	175683847	t	c	0.22	0.0551	6.61e-05	++?++++	0	3.667	5	0.5984	T	C	1825	0.0454515	165.898	1	0.779329	1667	154	4	3.90174	3.68476	0.287369	0.289652	0.271388	T	C	1798	0.0532178	191.852	1	0.33686	1616	175	7	29.0859	13.6372	0.156399	0.0329377	0.97753	0.0733288	NA	NA	NA	NA	NA	NA
rs114459951:55422267:G:A	18	55422267	a	g	0.8625	0.2162	6.611e-05	+???+++	0	0.414	3	0.9373	G	A	1825	0.0118658	43.31	1	1	1784	41	0	-1.9893	1.67828	-0.706268	0.235892	0.595848	NA	NA	NA	NA	NA	NA	NA	NA	NA	NA	NA	NA	NA	NA	NA	NA	NA	NA	NA	NA	NA	NA
rs148718817:76191249:T:TC	16	76191249	t	tc	-0.3274	0.0821	6.623e-05	--??---	17.7	4.861	4	0.3018	T	TC	1825	0.0262011	95.634	1	1	1733	91	1	-2.06749	2.81398	-0.261098	0.462508	0.355369	T	TC	1798	0.0291686	106.145	1	0.649405	1699	97	2	-25.3574	9.97823	-0.254682	0.011045	0.91587	0.100218	NA	NA	NA	NA	NA	NA
rs10859383:93207451:C:T	12	93207451	t	c	-0.1028	0.0258	6.624e-05	--+----	62.2	15.871	6	0.01446	C	T	1825	0.305763	1116.03	1	0.151589	867	801	157	9.74514	8.23942	0.143547	0.23691	0.121368	C	T	1798	0.303864	1092.43	1	0.370411	885	741	172	132.671	27.5712	0.174527	1.49477e-06	0.97138	0.0362697	C	T	3348	0.296782	1859	0.983871
rs57693560:127336975:T:G	2	127336975	t	g	-0.0939	0.0235	6.64e-05	-----+-	0	2.676	6	0.8482	T	G	1825	0.46409	1693.93	1	0.509872	533	893	399	-4.93978	9.05156	-0.0602921	0.585246	0.110478	T	G	1798	0.4605	1659.06	1	0.886823	518	898	382	-87.1267	29.5459	-0.0998063	0.00318945	0.99209	0.0338456	T	G	3348	0.476997	2887	0.978495
rs56197741:163870503:T:C	2	163870503	t	c	0.134	0.0336	6.64e-05	-+??+++	0	3.086	4	0.5436	T	C	1825	0.22779	831.433	1	0.689794	1091	636	98	-3.60864	7.21091	-0.0694005	0.616765	0.138679	T	C	1798	0.212175	765.464	1	0.672119	1119	595	84	94.2454	23.7596	0.166949	7.28968e-05	0.91571	0.0420883	NA	NA	NA	NA	NA	NA
rs10193022:55406954:T:G	2	55406954	t	g	0.0924	0.0232	6.656e-05	+++++++	0	2.494	6	0.8691	T	G	1825	0.51541	1881.25	1	0.206193	416	939	470	8.65617	8.91636	0.108881	0.331639	0.112153	T	G	1798	0.50434	1816.6	1	0.671382	445	890	463	83.062	30.1966	0.0910935	0.00594662	0.99092	0.0331163	T	G	3348	0.493069	3182	0.989247
rs155831:1473231:A:G	3	1473231	a	g	-0.1048	0.0263	6.664e-05	-------	0	2.374	6	0.8823	A	G	1825	0.718696	2623.24	1	0.202376	155	715	955	-13.6848	8.27338	-0.199928	0.0981114	0.12087	A	G	1798	0.744539	2676.39	1	0.193792	129	664	1005	-65.5179	26.3865	-0.0941016	0.0130278	0.96894	0.0378982	G	A	3348	0.284132	1832	0.984468
rs78186287:53896406:C:A	16	53896406	a	c	-0.2536	0.0636	6.668e-05	--??---	0	2.436	4	0.6562	C	A	1825	0.0544277	198.661	1	1	1637	183	5	1.14654	4.25061	0.0634581	0.787364	0.23526	C	A	1798	0.0481851	173.088	1	0.393623	1644	149	5	41.8459	12.5965	0.263727	0.000893653	0.90325	0.0793871	NA	NA	NA	NA	NA	NA
rs138100584:134759714:A:G	2	134759714	a	g	0.166	0.0416	6.675e-05	++??+--	32.2	5.903	4	0.2065	A	G	1825	0.128067	467.446	1	0.674326	1390	403	32	10.7337	6.16874	0.282071	0.0818552	0.162108	A	G	1798	0.114149	409.937	1	0.238087	1420	350	28	72.743	19.247	0.196365	0.000157183	0.96753	0.0519561	NA	NA	NA	NA	NA	NA
rs496609:119437322:G:T	2	119437322	t	g	0.1871	0.0469	6.676e-05	++??++-	0	2.225	4	0.6944	G	T	1825	0.0966118	352.633	1	0.0719502	1505	297	23	-9.79171	5.36954	-0.339612	0.0682181	0.186236	G	T	1798	0.0891138	324.743	1	0.00861466	1500	274	24	-59.8588	17.3882	-0.197978	0.000576382	0.94679	0.0575103	NA	NA	NA	NA	NA	NA
rs1326661:122239879:C:T	10	122239879	t	c	-0.1795	0.045	6.68e-05	---?-+-	8.7	5.478	5	0.3604	C	T	1825	0.0881619	321.791	1	0.766463	1522	291	12	8.42477	5.06975	0.327782	0.0965582	0.197248	C	T	1798	0.0929642	331.855	1	0.0212332	1496	279	23	71.0315	17.7898	0.224446	6.52892e-05	0.96717	0.056212	C	T	3348	0.0709379	555	0.991935
rs140941838:91278476:G:A	9	91278476	a	g	-0.5593	0.1403	6.703e-05	?-??-?-	46.7	3.754	2	0.153	NA	NA	NA	NA	NA	NA	NA	NA	NA	NA	NA	NA	NA	NA	NA	G	A	1798	0.0109765	39.675	1	1	1760	38	0	27.2946	6.1741	0.716026	9.83287e-06	0.94005	0.161967	NA	NA	NA	NA	NA	NA
rs145880536:39182686:A:G	20	39182686	a	g	0.3433	0.0861	6.704e-05	++??+++	0	0.891	4	0.9259	A	G	1825	0.0259088	94.567	1	1	1731	93	1	2.33129	2.90015	0.277177	0.421482	0.34481	A	G	1798	0.0255456	92.375	1	1	1709	88	1	34.964	9.48101	0.388966	0.000226209	0.96771	0.105474	NA	NA	NA	NA	NA	NA
rs139039457:65909950:A:G	5	65909950	a	g	0.4671	0.1172	6.71e-05	-+??++-	11.4	4.515	4	0.3407	A	G	1825	0.0138351	50.498	1	0.240114	1781	43	1	-0.890096	2.21744	-0.181023	0.68812	0.45097	A	G	1798	0.0150291	54.674	1	1	1751	47	0	26.012	6.86849	0.55138	0.000152384	0.83883	0.145592	NA	NA	NA	NA	NA	NA
rs73782656:114347079:G:C	5	114347079	c	g	-0.2865	0.0719	6.712e-05	--?----	0.6	5.032	5	0.412	G	C	1825	0.0299189	109.204	1	0.216786	1719	103	3	0.101995	3.19542	0.009989	0.974537	0.312948	G	C	1798	0.0277855	100.503	1	1	1699	98	1	37.947	10.0312	0.37711	0.000155021	0.99606	0.099689	NA	NA	NA	NA	NA	NA
rs12237053:137718140:G:A	9	137718140	a	g	-0.2198	0.0551	6.733e-05	???-???	0	0	0	1	NA	NA	NA	NA	NA	NA	NA	NA	NA	NA	NA	NA	NA	NA	NA	NA	NA	NA	NA	NA	NA	NA	NA	NA	NA	NA	NA	NA	NA	NA	NA	NA	NA	NA	NA	NA	NA
rs7635475:20694840:T:C	3	20694840	t	c	-0.2172	0.0545	6.74e-05	---?---	8.8	5.483	5	0.3598	T	C	1825	0.946228	3453.73	1	0.166859	2	192	1631	-1.21544	3.98778	-0.0764316	0.760524	0.250766	T	C	1798	0.944561	3401	1	0.0895587	9	171	1618	-47.4513	13.6483	-0.254737	0.000507577	0.95415	0.0732692	C	T	3348	0.0985255	502	0.987455
rs57011303:34488493:C:T	1	34488493	t	c	-0.167	0.0419	6.753e-05	----++-	39.5	9.921	6	0.128	C	T	1825	0.0780808	284.995	1	0.326308	1555	256	14	8.75692	5.08753	0.338328	0.0852052	0.196559	C	T	1798	0.0849393	304.526	1	0.448557	1504	284	10	47.1039	16.8886	0.165147	0.00528551	0.99895	0.0592115	C	T	3348	0.0760911	544	0.999104
rs72853722:4629016:C:T	1	4629016	t	c	-0.2137	0.0536	6.763e-05	---?---	0	1.553	5	0.9069	C	T	1825	0.0588436	214.779	1	0.472601	1644	175	6	2.05188	4.06711	0.124045	0.613906	0.245875	C	T	1798	0.0649822	232.756	1	0.546715	1577	216	5	49.9504	14.4724	0.238485	0.000557607	0.94529	0.069097	C	T	3348	0.0581304	410	0.964456
rs7923623:67844377:T:G	10	67844377	t	g	-0.1328	0.0333	6.783e-05	-------	27.8	8.308	6	0.2164	T	G	1825	0.136884	499.626	1	0.617619	1366	423	36	-12.3742	6.41588	-0.300611	0.0537705	0.155863	T	G	1798	0.137439	485.345	1	0.265712	1352	408	38	-32.3443	20.7677	-0.0749931	0.119368	0.99395	0.0481517	T	G	3348	0.163432	974	0.983274
rs182451461:162286325:T:C	1	162286325	t	c	0.5689	0.1428	6.788e-05	?+????+	51.6	2.064	1	0.1508	NA	NA	NA	NA	NA	NA	NA	NA	NA	NA	NA	NA	NA	NA	NA	T	C	1798	0.0144918	51.105	1	1	1757	41	0	22.1969	6.65353	0.501404	0.000849598	0.84877	0.150296	NA	NA	NA	NA	NA	NA
rs6595949:129741163:T:C	5	129741163	t	c	-0.1423	0.0357	6.79e-05	-------	0	4.999	6	0.5439	T	C	1825	0.131175	478.788	1	0.217593	1372	428	25	-6.91995	6.21388	-0.179216	0.265439	0.16093	T	C	1798	0.129471	466.022	1	0.673229	1363	408	27	-46.0697	19.9525	-0.115723	0.0209453	0.97201	0.050119	T	C	3348	0.141407	952	0.989546
rs35245044:31078573:TG:T	3	31078573	t	tg	0.0925	0.0232	6.812e-05	-+-++++	0	5.608	6	0.4685	TG	T	1825	0.493908	1802.76	1	0.302969	478	890	457	2.44291	9.05986	0.0297622	0.787436	0.110377	TG	T	1798	0.49174	1770.66	1	0.450717	468	883	447	-95.5351	30.1158	-0.105336	0.00151256	0.97569	0.0332052	TG	T	3348	0.471099	2955	0.958483
rs61177285:39178395:T:G	20	39178395	t	g	0.3388	0.0851	6.827e-05	++??+++	0	0.844	4	0.9325	T	G	1825	0.0267638	97.688	1	1	1730	94	1	1.96062	2.98088	0.220651	0.51071	0.335471	T	G	1798	0.0257531	93.201	1	1	1707	90	1	35.0488	9.54951	0.384336	0.000242343	0.98006	0.104717	NA	NA	NA	NA	NA	NA
rs115424207:163594030:C:A	1	163594030	a	c	-0.7918	0.1988	6.829e-05	-????--	0	0.048	2	0.9762	C	A	1825	0.0288616	105.345	1	0.376857	1729	94	2	5.73794	2.67355	0.802748	0.031858	0.374035	NA	NA	NA	NA	NA	NA	NA	NA	NA	NA	NA	NA	NA	NA	NA	NA	NA	NA	NA	NA	NA	NA
rs16877780:109400330:G:A	8	109400330	a	g	-0.2888	0.0725	6.831e-05	?--??--	41.3	5.109	3	0.164	NA	NA	NA	NA	NA	NA	NA	NA	NA	NA	NA	NA	NA	NA	NA	G	A	1798	0.0443602	160.527	1	0.566396	1648	146	4	34.0284	12.0987	0.232467	0.00491492	0.91642	0.0826535	G	A	3348	0.0308061	249	0.982079
rs140909905:115744545:A:G	8	115744545	a	g	-0.434	0.109	6.836e-05	--??---	0	1.486	4	0.8292	A	G	1825	0.0193208	70.521	1	0.0248046	1759	63	3	-2.68202	2.60476	-0.395301	0.303169	0.383913	A	G	1798	0.0148816	53.278	1	1	1745	53	0	-21.5295	7.19061	-0.416392	0.00275248	0.95023	0.13907	NA	NA	NA	NA	NA	NA
rs513978:601087:C:G	18	601087	c	g	-0.117	0.0294	6.836e-05	?---?--	0	3.214	4	0.5227	NA	NA	NA	NA	NA	NA	NA	NA	NA	NA	NA	NA	NA	NA	NA	C	G	1798	0.274332	986.261	1	0.015553	990	661	147	-98.0668	25.5159	-0.150626	0.000121359	0.86791	0.0391912	C	G	3348	0.268208	1652	0.905317
rs77213307:42316992:C:G	21	42316992	c	g	0.8242	0.207	6.842e-05	??+????	0	0	0	1	NA	NA	NA	NA	NA	NA	NA	NA	NA	NA	NA	NA	NA	NA	NA	NA	NA	NA	NA	NA	NA	NA	NA	NA	NA	NA	NA	NA	NA	NA	NA	C	G	3348	0.0626	350	0.894863
rs7686375:9734974:C:A	4	9734974	a	c	-0.2771	0.0696	6.847e-05	--?-?--	0	2.434	4	0.6564	C	A	1825	0.0353321	128.962	1	1	1702	121	2	2.95303	3.17249	0.293405	0.351944	0.31521	C	A	1798	0.0403296	145.764	1	0.331946	1664	130	4	29.4052	11.5561	0.22019	0.0109419	0.90869	0.0865344	NA	NA	NA	NA	NA	NA
rs6454101:79887872:C:T	6	79887872	t	c	0.1149	0.0289	6.856e-05	+++?+++	45	9.088	5	0.1056	C	T	1825	0.277872	1014.23	1	0.179741	940	756	129	-0.519047	8.06813	-0.00797372	0.948705	0.123944	C	T	1798	0.26778	961.242	1	1	964	706	128	-55.3482	26.8325	-0.0768743	0.0391383	0.99186	0.0372682	C	T	3348	0.274822	1672	0.982676
rs10018227:36640919:C:G	4	36640919	c	g	0.1383	0.0347	6.86e-05	-++?+++	46.9	9.414	5	0.09365	C	G	1825	0.169502	618.684	1	0.318538	1253	526	46	-0.83372	6.79966	-0.0180321	0.902414	0.147066	C	G	1798	0.166036	594.354	1	0.10218	1266	474	58	47.1555	22.0144	0.0973014	0.032191	0.93866	0.0454248	C	G	3348	0.174147	1087	0.988053
rs112024696:37940056:C:T	2	37940056	t	c	0.1965	0.0494	6.865e-05	++??+-+	0	2.069	4	0.7231	C	T	1825	0.0831877	303.635	1	0.00014359	1560	240	25	-7.39914	4.9833	-0.297953	0.1376	0.20067	C	T	1798	0.0968012	350.567	1	0.883829	1495	290	13	-52.1197	16.1008	-0.201051	0.00120759	0.82334	0.0621087	NA	NA	NA	NA	NA	NA
rs148713040:60406783:G:A	15	60406783	a	g	-1.5024	0.3774	6.867e-05	-?????-	71.8	3.541	1	0.05986	G	A	1825	0.0102274	37.33	1	1	1789	36	0	7.24321	1.77427	2.30086	4.45818e-05	0.563612	NA	NA	NA	NA	NA	NA	NA	NA	NA	NA	NA	NA	NA	NA	NA	NA	NA	NA	NA	NA	NA	NA
rs7514898:9070363:C:T	1	9070363	t	c	-0.4293	0.1078	6.874e-05	?????--	0	0.158	1	0.6908	NA	NA	NA	NA	NA	NA	NA	NA	NA	NA	NA	NA	NA	NA	NA	NA	NA	NA	NA	NA	NA	NA	NA	NA	NA	NA	NA	NA	NA	NA	NA	NA	NA	NA	NA	NA	NA
rs7934072:21308459:C:T	11	21308459	t	c	0.2039	0.0512	6.876e-05	++?+?++	0	2.482	4	0.6479	C	T	1825	0.0803688	293.346	1	0.864957	1565	251	9	-4.69942	4.57681	-0.224346	0.304519	0.218493	C	T	1798	0.0812669	295.893	1	0.739012	1533	256	9	-44.9746	15.6367	-0.18394	0.00402471	0.90601	0.0639521	NA	NA	NA	NA	NA	NA
rs11619369:114516003:C:G	13	114516003	c	g	1.1036	0.2773	6.887e-05	??+????	0	0	0	1	NA	NA	NA	NA	NA	NA	NA	NA	NA	NA	NA	NA	NA	NA	NA	NA	NA	NA	NA	NA	NA	NA	NA	NA	NA	NA	NA	NA	NA	NA	NA	C	G	3348	0.0327458	187	0.942652
rs6910009:79887759:T:G	6	79887759	t	g	-0.115	0.0289	6.888e-05	---?---	45.8	9.217	5	0.1007	T	G	1825	0.277873	1014.24	1	0.179741	940	756	129	-0.441108	8.05799	-0.00679346	0.956344	0.1241	T	G	1798	0.267743	961.113	1	1	964	706	128	-55.2773	26.8181	-0.0768584	0.0392844	0.99082	0.0372882	T	G	3348	0.274822	1672	0.982676
rs7751925:79888035:T:C	6	79888035	t	c	-0.1149	0.0289	6.893e-05	---?---	45.8	9.22	5	0.1006	T	C	1825	0.277822	1014.05	1	0.179741	940	756	129	-0.477201	8.05914	-0.00734724	0.952783	0.124083	T	C	1798	0.267812	961.351	1	1	964	706	128	-55.3458	26.8622	-0.0767009	0.0393644	0.99412	0.037227	T	C	3348	0.274822	1672	0.982676
rs10015911:36641582:A:G	4	36641582	a	g	0.1383	0.0348	6.934e-05	-++?+++	46.8	9.402	5	0.09405	A	G	1825	0.16946	618.53	1	0.318538	1253	526	46	-0.758277	6.80189	-0.0163896	0.911235	0.147018	A	G	1798	0.166102	594.583	1	0.10218	1266	474	58	46.8042	21.9863	0.0968235	0.0332716	0.93607	0.0454829	A	G	3348	0.174488	1086	0.987754
rs57916722:37939857:G:A	2	37939857	a	g	0.1963	0.0493	6.942e-05	++??+-+	0	2.062	4	0.7244	G	A	1825	0.0830764	303.229	1	0.00014359	1560	240	25	-7.35265	4.98596	-0.295765	0.140301	0.200563	G	A	1798	0.0968726	350.815	1	1	1495	289	14	-52.1075	16.1093	-0.200793	0.00121799	0.8236	0.0620759	NA	NA	NA	NA	NA	NA
rs112016621:75994115:G:A	11	75994115	a	g	-0.2728	0.0686	6.948e-05	--?----	0	3.409	5	0.6372	G	A	1825	0.0473216	172.724	1	0.774545	1670	151	4	2.04868	3.78122	0.143287	0.587955	0.264465	G	A	1798	0.0356565	126.832	1	0.106151	1687	107	4	27.802	10.4783	0.253216	0.00797129	0.86617	0.0954353	NA	NA	NA	NA	NA	NA
rs115636390:162286066:T:C	1	162286066	t	c	0.5678	0.1427	6.953e-05	?+????+	51.7	2.071	1	0.1501	NA	NA	NA	NA	NA	NA	NA	NA	NA	NA	NA	NA	NA	NA	NA	T	C	1798	0.0145031	51.151	1	1	1755	43	0	22.1709	6.65714	0.500272	0.000867258	0.84915	0.150215	NA	NA	NA	NA	NA	NA
rs35063504:67842436:A:ATC	10	67842436	a	atc	-0.1331	0.0335	6.967e-05	-------	30	8.571	6	0.1991	A	ATC	1825	0.136638	498.727	1	1	1361	430	34	-13.5223	6.39392	-0.330762	0.0344412	0.156399	A	ATC	1798	0.136343	481.534	1	0.475359	1355	408	35	-29.5809	20.5934	-0.0697518	0.150881	0.99309	0.0485592	A	ATC	3348	0.159125	983	0.988053
rs61356737:143956690:G:A	5	143956690	a	g	0.2246	0.0565	6.969e-05	+++++-+	8.6	6.565	6	0.363	G	A	1825	0.0440893	160.926	1	1	1672	150	3	-7.4161	3.44738	-0.624016	0.0314585	0.290075	G	A	1798	0.0448975	161.608	1	0.158271	1645	147	6	-39.743	12.656	-0.248122	0.00168809	0.96869	0.0790139	G	A	3348	0.0589117	331	0.994026
rs566511:599405:G:T	18	599405	t	g	0.101	0.0254	6.972e-05	?+++?++	2.6	4.105	4	0.392	NA	NA	NA	NA	NA	NA	NA	NA	NA	NA	NA	NA	NA	NA	NA	G	T	1798	0.518288	1868.51	1	0.850246	413	902	483	-116.551	30.4523	-0.125682	0.000129549	0.99746	0.0328382	G	T	3348	0.483154	3423	0.990442
rs112852711:145616502:CT:CTT	7	145616502	ct	ctt	0.1586	0.0399	6.973e-05	+++++++	0	3.308	6	0.7693	CT	CTT	1825	0.0914986	333.97	1	0.776787	1509	300	16	4.46286	5.44278	0.150651	0.412239	0.18373	CT	CTT	1798	0.096455	350.249	1	0.408016	1477	302	19	29.3721	17.6486	0.0943009	0.0960572	0.96181	0.0566617	CT	CTT	3348	0.0875472	594	0.987754
rs10170766:127337908:G:A	2	127337908	a	g	0.0936	0.0235	6.977e-05	+++++-+	0	2.687	6	0.8469	G	A	1825	0.463444	1691.57	1	0.509927	532	893	400	-4.91303	9.03856	-0.0601382	0.586742	0.110637	G	A	1798	0.460591	1659.35	1	0.962161	519	896	383	-87.0026	29.5571	-0.0995882	0.00324481	0.99293	0.0338328	G	A	3348	0.483482	2897	0.979689
rs138280543:56244401:T:TC	10	56244401	t	tc	-0.2046	0.0515	6.996e-05	+-?--+-	14.1	5.821	5	0.3241	T	TC	1825	0.0626178	228.555	1	0.223437	1609	206	10	0.929343	4.24608	0.0515465	0.826751	0.235511	T	TC	1798	0.0593008	215.738	1	0.0762275	1603	185	10	-57.0331	13.9729	-0.292116	4.47072e-05	0.90704	0.0715671	NA	NA	NA	NA	NA	NA
rs56193987:9070831:A:G	1	9070831	a	g	0.4281	0.1077	6.998e-05	?????++	0	0.195	1	0.659	NA	NA	NA	NA	NA	NA	NA	NA	NA	NA	NA	NA	NA	NA	NA	NA	NA	NA	NA	NA	NA	NA	NA	NA	NA	NA	NA	NA	NA	NA	NA	NA	NA	NA	NA	NA	NA
rs10111354:103531728:C:T	8	103531728	t	c	0.1167	0.0293	7.002e-05	++-++++	13.9	6.971	6	0.3235	C	T	1825	0.224181	818.26	1	0.0252256	1121	597	107	-0.0601098	7.51974	-0.00106301	0.993622	0.132983	C	T	1798	0.214535	774.269	1	0.00402035	1090	646	62	-74.9426	23.6915	-0.133519	0.00156007	0.9667	0.0422092	C	T	3348	0.167768	1276	0.969235
rs781405:192277793:G:T	3	192277793	t	g	-0.6875	0.1729	7.013e-05	-??????	0	0	0	1	G	T	1825	0.853457	3115.12	1	0.00224487	48	390	1387	23.6359	5.86356	0.687464	5.55435e-05	0.170545	NA	NA	NA	NA	NA	NA	NA	NA	NA	NA	NA	NA	NA	NA	NA	NA	NA	NA	NA	NA	NA	NA
rs192594166:155590088:A:G	6	155590088	a	g	-0.2527	0.0636	7.025e-05	--??---	0	0.754	4	0.9445	A	G	1825	0.0566047	206.607	1	0.00190518	1640	172	13	-3.4617	3.91195	-0.226205	0.376209	0.255627	A	G	1798	0.0511063	183.61	1	0.430546	1633	163	2	-35.4137	12.3266	-0.233068	0.00406667	0.85906	0.0811254	NA	NA	NA	NA	NA	NA
rs9808237:127338572:G:A	2	127338572	a	g	0.0935	0.0235	7.027e-05	+++++-+	0	2.752	6	0.8392	G	A	1825	0.463663	1692.37	1	0.451881	532	892	401	-4.61991	9.02186	-0.0567598	0.608595	0.110842	G	A	1798	0.460875	1660.37	1	0.849617	519	898	381	-86.9616	29.5504	-0.0995863	0.00325239	0.99292	0.0338405	G	A	3348	0.486854	2908	0.981183
rs73356639:72233970:A:G	17	72233970	a	g	-0.1151	0.029	7.04e-05	--??---	0	3.125	4	0.5371	A	G	1825	0.335555	1224.77	1	0.0116921	830	765	230	-15.569	8.8281	-0.199769	0.0778032	0.113275	A	G	1798	0.32958	1192.17	1	0.00154175	846	731	221	-66.8526	27.3397	-0.0894395	0.014475	0.88179	0.0365768	NA	NA	NA	NA	NA	NA
rs13012333:34922979:G:C	2	34922979	c	g	0.1521	0.0383	7.043e-05	+++++--	32.3	8.857	6	0.1818	G	C	1825	0.0911425	332.67	1	0.292004	1530	278	17	-5.02012	4.96397	-0.203731	0.311867	0.201452	G	C	1798	0.110794	392.439	1	0.00322776	1456	310	32	-47.2852	18.2174	-0.14248	0.00944234	0.90125	0.0548926	G	C	3348	0.114217	711	0.943847
rs34336830:192276389:CA:C	3	192276389	ca	c	0.6786	0.1707	7.043e-05	+??????	0	0	0	1	CA	C	1825	0.851833	3109.19	1	0.00335251	48	394	1383	23.9312	5.93829	0.678642	5.57825e-05	0.168399	NA	NA	NA	NA	NA	NA	NA	NA	NA	NA	NA	NA	NA	NA	NA	NA	NA	NA	NA	NA	NA	NA
rs149425371:162285821:A:C	1	162285821	a	c	0.5671	0.1427	7.047e-05	?+????+	51.8	2.075	1	0.1497	NA	NA	NA	NA	NA	NA	NA	NA	NA	NA	NA	NA	NA	NA	NA	A	C	1798	0.0145091	51.175	1	1	1755	43	0	22.1563	6.65926	0.499627	0.000877414	0.84936	0.150167	NA	NA	NA	NA	NA	NA
rs13011970:34922973:C:T	2	34922973	t	c	0.1521	0.0383	7.049e-05	+++++--	32.3	8.858	6	0.1817	C	T	1825	0.0911603	332.735	1	0.293862	1529	279	17	-5.02371	4.96337	-0.203925	0.311463	0.201476	C	T	1798	0.110798	392.453	1	0.00322776	1456	310	32	-47.2551	18.2145	-0.142435	0.00947646	0.90096	0.0549013	C	T	3348	0.114217	711	0.943847
rs10187785:127337958:T:C	2	127337958	t	c	-0.0935	0.0235	7.05e-05	-----+-	0	2.684	6	0.8473	T	C	1825	0.463379	1691.33	1	0.509927	532	893	400	-4.90383	9.03737	-0.0600414	0.587394	0.110652	T	C	1798	0.460602	1659.39	1	0.962161	519	896	383	-86.9987	29.5588	-0.0995727	0.00324792	0.99305	0.0338309	T	C	3348	0.483482	2897	0.979689
rs63400761:5120511:A:T	19	5120511	a	t	-0.421	0.1059	7.054e-05	-?-??--	0	1.548	3	0.6712	A	T	1825	0.0615696	224.729	1	0.516789	1619	202	4	-5.60595	4.23357	-0.312777	0.185448	0.236207	NA	NA	NA	NA	NA	NA	NA	NA	NA	NA	NA	NA	NA	NA	NA	NA	A	T	3348	0.0727681	414	0.969235
rs13011806:34922991:A:G	2	34922991	a	g	-0.1521	0.0383	7.065e-05	-----++	32.2	8.854	6	0.182	A	G	1825	0.0911282	332.618	1	0.292004	1530	278	17	-5.01406	4.96463	-0.203431	0.312516	0.201425	A	G	1798	0.110797	392.451	1	0.00322776	1456	310	32	-47.3008	18.2208	-0.142473	0.00943223	0.90152	0.0548823	A	G	3348	0.114217	711	0.943847
rs762406728:5120509:A:AC	19	5120509	a	ac	0.4209	0.1059	7.075e-05	+?+??++	0	1.546	3	0.6717	AC	A	1825	0.0615584	224.688	1	0.516789	1619	202	4	-5.60539	4.2338	-0.312713	0.185516	0.236194	NA	NA	NA	NA	NA	NA	NA	NA	NA	NA	NA	NA	NA	NA	NA	NA	AC	A	3348	0.0727968	414	0.969534
rs10866370:174990243:T:C	4	174990243	t	c	0.1183	0.0298	7.076e-05	-+??+++	0	3.016	4	0.5552	T	C	1825	0.587113	2142.96	1	0.0154676	331	832	662	-1.21451	8.25629	-0.0178169	0.883052	0.12112	T	C	1798	0.610393	2185.37	1	0.000107597	312	776	710	95.3822	26.8768	0.132042	0.000386897	0.84034	0.0372068	NA	NA	NA	NA	NA	NA
17:39934811:C:CAA	17	39934811	caa	c	-0.2278	0.0573	7.079e-05	-?-??--	0	1.37	3	0.7125	C	CAA	1825	0.306345	1118.16	1	0.0267457	938	713	174	15.7586	7.87982	0.253796	0.0455143	0.126906	NA	NA	NA	NA	NA	NA	NA	NA	NA	NA	NA	NA	NA	NA	NA	NA	C	CAA	3348	0.339614	1800	0.837515
rs438847:70831356:T:C	12	70831356	t	c	0.0926	0.0233	7.08e-05	-++++++	7.2	6.463	6	0.3734	T	C	1825	0.548159	2000.78	1	0.887282	371	908	546	-9.31809	8.94441	-0.116473	0.297515	0.111802	T	C	1798	0.538475	1936.38	1	0.476749	374	909	515	86.4972	29.8378	0.0971558	0.00374458	0.97739	0.0335145	C	T	3348	0.476224	3164	0.997611
rs114835307:3914807:A:C	6	3914807	a	c	0.798	0.2008	7.085e-05	?????++	0	0.131	1	0.7176	NA	NA	NA	NA	NA	NA	NA	NA	NA	NA	NA	NA	NA	NA	NA	NA	NA	NA	NA	NA	NA	NA	NA	NA	NA	NA	NA	NA	NA	NA	NA	NA	NA	NA	NA	NA	NA
rs28372628:93032910:C:T	14	93032910	t	c	-1.0653	0.2681	7.094e-05	?????-?	0	0	0	1	NA	NA	NA	NA	NA	NA	NA	NA	NA	NA	NA	NA	NA	NA	NA	NA	NA	NA	NA	NA	NA	NA	NA	NA	NA	NA	NA	NA	NA	NA	NA	NA	NA	NA	NA	NA	NA
7:146485917:A:CAAAAA	7	146485917	t	tttttg	0.4705	0.1184	7.103e-05	+????++	0	1.024	2	0.5993	T	TTTTTG	1825	0.0703874	256.914	1	0.0433898	1586	224	15	6.17302	4.49939	0.304923	0.170073	0.222252	NA	NA	NA	NA	NA	NA	NA	NA	NA	NA	NA	NA	NA	NA	NA	NA	NA	NA	NA	NA	NA	NA
rs115358038:37295757:T:C	4	37295757	t	c	0.4805	0.121	7.114e-05	++??+++	0	3.993	4	0.407	T	C	1825	0.0123948	45.241	1	1	1784	41	0	2.52978	1.89096	0.707485	0.180953	0.528832	T	C	1798	0.0136361	48.915	1	0.224403	1756	41	1	16.5437	6.76583	0.361401	0.014478	0.88069	0.147802	NA	NA	NA	NA	NA	NA
rs183266774:109387514:C:T	8	109387514	t	c	-0.2892	0.0728	7.144e-05	?--??--	25.8	4.045	3	0.2566	NA	NA	NA	NA	NA	NA	NA	NA	NA	NA	NA	NA	NA	NA	NA	C	T	1798	0.0440735	159.566	1	0.557409	1650	144	4	34.6972	12.0381	0.239428	0.00394821	0.91509	0.0830696	C	T	3348	0.0310083	247	0.979988
rs2080521:12489605:C:T	12	12489605	t	c	0.1768	0.0445	7.151e-05	+?+++++	0	2.51	5	0.7749	C	T	1825	0.148961	543.707	1	0.395824	1338	444	43	-2.24872	6.47784	-0.053589	0.728486	0.154372	NA	NA	NA	NA	NA	NA	NA	NA	NA	NA	NA	NA	NA	NA	NA	NA	C	T	3348	0.204317	1217	0.965054
rs17187296:208523764:G:A	1	208523764	a	g	-0.3966	0.0999	7.158e-05	---?---	0	2.75	5	0.7384	G	A	1825	0.0163414	59.646	1	1	1769	56	0	3.92316	2.13893	0.857516	0.0666289	0.467523	G	A	1798	0.0155309	54.463	1	1	1744	54	0	22.6268	7.37221	0.41632	0.00214633	0.99363	0.135645	G	A	3348	0.023547	144	0.985364
rs74841567:75995036:C:T	11	75995036	t	c	-0.2236	0.0563	7.159e-05	--?----	11.3	5.64	5	0.3429	C	T	1825	0.0626041	228.505	1	0.304546	1613	203	9	5.89226	4.50902	0.289813	0.19129	0.221778	C	T	1798	0.0512563	183.964	1	0.131514	1624	166	8	25.4965	13.0851	0.148911	0.051353	0.92449	0.0764228	NA	NA	NA	NA	NA	NA
rs181018386:27346685:C:T	2	27346685	t	c	-0.2918	0.0735	7.171e-05	--??---	0	1.28	4	0.8647	C	T	1825	0.0332205	121.255	1	0.70917	1710	113	2	3.89976	3.42423	0.332592	0.254757	0.292036	C	T	1798	0.0362363	129.975	1	1	1681	115	2	39.5445	10.9386	0.330492	0.0003002	0.92705	0.0914194	NA	NA	NA	NA	NA	NA
rs78153293:47947527:A:G	13	47947527	a	g	0.8925	0.2248	7.173e-05	+????++	0	0.199	2	0.9052	A	G	1825	0.0203912	74.428	1	0.440183	1761	63	1	4.80768	2.27279	0.930712	0.0344029	0.439988	NA	NA	NA	NA	NA	NA	NA	NA	NA	NA	NA	NA	NA	NA	NA	NA	NA	NA	NA	NA	NA	NA
rs59415251:56340566:ATTTT:ATT	19	56340566	att	atttt	-0.1267	0.0319	7.18e-05	--??---	62	10.54	4	0.03225	ATTTT	ATT	1825	0.279696	1020.89	1	0.517644	967	715	143	24.619	7.82647	0.40192	0.0016574	0.127772	ATTTT	ATT	1798	0.257815	930.211	1	0.13239	1020	652	126	45.3643	25.3455	0.0706176	0.07348	0.90184	0.0394547	NA	NA	NA	NA	NA	NA
rs10184827:127338032:A:G	2	127338032	a	g	-0.0934	0.0235	7.188e-05	-----+-	0	2.674	6	0.8485	A	G	1825	0.463244	1690.84	1	0.509927	532	893	400	-4.90529	9.03523	-0.0600878	0.587194	0.110678	A	G	1798	0.460634	1659.49	1	0.9244	519	897	382	-86.9768	29.562	-0.0995256	0.00325912	0.99331	0.0338272	A	G	3348	0.484496	2903	0.980884
rs7452270:79889049:T:A	6	79889049	a	t	0.1144	0.0288	7.188e-05	+++?+++	46.1	9.278	5	0.09849	T	A	1825	0.277908	1014.36	1	0.179741	940	756	129	-0.481313	8.05356	-0.00742082	0.952344	0.124169	T	A	1798	0.268017	962.108	1	1	964	706	128	-55.1829	26.9376	-0.0760479	0.0405065	0.99943	0.0371228	T	A	3348	0.275019	1670	0.98178
rs989192:147375602:A:G	1	147375602	a	g	0.1393	0.0351	7.198e-05	+++?++-	38.6	8.146	5	0.1484	A	G	1825	0.821736	2999.34	1	0.569805	59	519	1247	2.55234	6.76357	0.055794	0.705901	0.147851	A	G	1798	0.813049	2921.9	1	0.23293	51	548	1199	48.7192	21.8107	0.102414	0.0255011	0.87562	0.0458491	G	A	3348	0.143338	904	0.936977
rs10067849:119113863:A:G	5	119113863	a	g	0.1662	0.0419	7.21e-05	++??+++	0	3.035	4	0.5519	A	G	1825	0.120187	438.684	1	0.647987	1425	378	22	6.25717	5.51074	0.206043	0.256187	0.181464	A	G	1798	0.123177	446.277	1	0.739495	1390	380	28	41.7618	19.2802	0.112346	0.0303075	0.94363	0.0518667	NA	NA	NA	NA	NA	NA
rs61071563:171602102:G:A	1	171602102	a	g	-0.1651	0.0416	7.211e-05	-------	0	1.061	6	0.9832	G	A	1825	0.0961205	350.84	1	0.339778	1498	307	20	5.02757	5.18692	0.18687	0.332406	0.192793	G	A	1798	0.0897202	323.12	1	0.377088	1498	283	17	51.5712	16.8183	0.182324	0.00216674	0.92786	0.059459	G	A	3348	0.0803176	510	0.988351
rs148242108:108389298:G:A	4	108389298	a	g	-1.9902	0.5014	7.22e-05	??????-	0	0	0	1	NA	NA	NA	NA	NA	NA	NA	NA	NA	NA	NA	NA	NA	NA	NA	NA	NA	NA	NA	NA	NA	NA	NA	NA	NA	NA	NA	NA	NA	NA	NA	NA	NA	NA	NA	NA	NA
rs72996712:154446354:C:T	3	154446354	t	c	0.2314	0.0583	7.23e-05	++?++++	0	1.284	5	0.9366	C	T	1825	0.0483471	176.467	1	0.184787	1653	171	1	-5.35336	3.61903	-0.408735	0.13908	0.276317	C	T	1798	0.0478603	172.711	1	1	1636	159	3	-37.6625	12.3467	-0.247063	0.00228528	0.92954	0.0809933	NA	NA	NA	NA	NA	NA
rs72994713:154420543:A:G	3	154420543	a	g	-0.2293	0.0578	7.235e-05	--?----	0	1.28	5	0.937	A	G	1825	0.0483142	176.347	1	0.123004	1651	173	1	-5.49561	3.64081	-0.414591	0.131185	0.274664	A	G	1798	0.0486913	175.883	1	1	1634	161	3	-38.2471	12.4694	-0.245985	0.00216018	0.934	0.0801963	NA	NA	NA	NA	NA	NA
rs200569336:120733993:GA:G	4	120733993	g	ga	-0.4339	0.1094	7.26e-05	--??---	0	2.612	4	0.6247	GA	G	1825	0.0174866	63.826	1	1	1764	61	0	6.22529	2.44716	1.03953	0.0109627	0.408637	GA	G	1798	0.0152376	55.219	1	1	1745	53	0	18.5154	7.30007	0.347439	0.0112022	0.93439	0.136985	NA	NA	NA	NA	NA	NA
rs116367825:162285508:A:G	1	162285508	a	g	0.5656	0.1426	7.262e-05	?+????+	52	2.085	1	0.1488	NA	NA	NA	NA	NA	NA	NA	NA	NA	NA	NA	NA	NA	NA	NA	A	G	1798	0.0145277	51.249	1	1	1755	43	0	22.1315	6.66601	0.498058	0.000899997	0.85008	0.150015	NA	NA	NA	NA	NA	NA
rs77976989:6601339:G:T	2	6601339	t	g	-0.3521	0.0888	7.266e-05	--???-?	53.3	4.285	2	0.1174	G	T	1825	0.0325715	118.886	1	0.65333	1724	99	2	8.22445	2.97993	0.926179	0.00578107	0.335578	G	T	1798	0.0337347	122.25	1	0.231339	1691	104	3	29.091	10.2864	0.274936	0.00468247	0.86554	0.0972157	NA	NA	NA	NA	NA	NA
rs114715052:47927460:C:A	13	47927460	a	c	-0.9886	0.2492	7.269e-05	-????--	0	0.178	2	0.915	C	A	1825	0.0185389	67.667	1	0.399411	1765	59	1	5.42128	2.18579	1.1347	0.0131297	0.4575	NA	NA	NA	NA	NA	NA	NA	NA	NA	NA	NA	NA	NA	NA	NA	NA	NA	NA	NA	NA	NA	NA
rs76982772:54075724:A:G	18	54075724	a	g	0.3498	0.0882	7.287e-05	++??++-	29.7	5.692	4	0.2234	A	G	1825	0.0330792	120.739	1	1	1707	116	2	5.85475	3.00139	0.649924	0.0510955	0.333179	A	G	1798	0.0256139	92.695	1	0.564575	1722	75	1	35.7229	8.78367	0.463015	4.76284e-05	0.8067	0.113848	NA	NA	NA	NA	NA	NA
rs116279886:27314089:C:T	2	27314089	t	c	-0.2811	0.0709	7.289e-05	--??-+-	0	1.801	4	0.7723	C	T	1825	0.0333671	121.79	1	0.447997	1707	115	3	4.00778	3.49355	0.328374	0.251302	0.286242	C	T	1798	0.0374932	134.468	1	1	1669	127	2	40.2944	11.4311	0.308369	0.000423501	0.97037	0.0874806	NA	NA	NA	NA	NA	NA
rs76685978:22109099:G:A	3	22109099	a	g	-0.4505	0.1136	7.292e-05	-???---	0	0.703	3	0.8725	G	A	1825	0.0468904	171.15	1	0.594117	1659	161	5	8.54414	3.61097	0.655271	0.0179735	0.276934	NA	NA	NA	NA	NA	NA	NA	NA	NA	NA	NA	NA	NA	NA	NA	NA	NA	NA	NA	NA	NA	NA
rs67855659:60350168:G:A	18	60350168	a	g	-0.1827	0.0461	7.294e-05	-----+-	0	5.166	6	0.5227	G	A	1825	0.0712858	260.193	1	1	1581	236	8	2.14469	4.44435	0.10858	0.629404	0.225005	G	A	1798	0.070501	253.394	1	0.461218	1558	234	6	51.5019	15.3106	0.219705	0.000768731	0.9666	0.0653142	G	A	3348	0.0678252	474	0.994325
rs2062788:30048104:T:C	8	30048104	t	c	0.1486	0.0375	7.315e-05	++??+--	13.8	4.642	4	0.326	T	C	1825	0.855421	3122.29	1	0.564382	40	439	1346	11.2916	6.28873	0.285516	0.0725691	0.159015	T	C	1798	0.845932	3036.39	1	0.787472	45	469	1284	77.7045	21.744	0.164349	0.000352101	0.99579	0.0459897	NA	NA	NA	NA	NA	NA
rs113083099:89001279:C:T	13	89001279	t	c	-0.1662	0.0419	7.328e-05	--?----	0	1.156	5	0.9491	C	T	1825	0.11832	431.867	1	0.420894	1432	365	28	7.87204	5.6381	0.24764	0.162648	0.177365	C	T	1798	0.108627	395.234	1	0.322093	1432	350	16	56.1022	17.1414	0.190935	0.00106449	0.87503	0.0583383	NA	NA	NA	NA	NA	NA
rs191453974:109160800:C:T	12	109160800	t	c	0.4439	0.1119	7.339e-05	++??+++	0	3.165	4	0.5307	C	T	1825	0.0133071	48.571	1	1	1782	43	0	-0.191464	1.80895	-0.0585104	0.915707	0.552807	C	T	1798	0.0166998	60.649	1	1	1744	54	0	-23.9468	7.42716	-0.434113	0.00126314	0.89056	0.134641	NA	NA	NA	NA	NA	NA
rs962199:3854765:A:G	11	3854765	a	g	-0.0943	0.0238	7.341e-05	+-+---+	46.7	11.265	6	0.08051	A	G	1825	0.62478	2280.45	1	0.689523	261	847	717	3.06945	9.03956	0.0375635	0.73419	0.110625	A	G	1798	0.619713	2227.19	1	0.763997	263	841	694	-103.984	29.525	-0.119286	0.00042846	0.98735	0.0338696	G	A	3348	0.358004	2423	0.998208
rs112382407:39770065:A:G	18	39770065	a	g	-0.2238	0.0565	7.355e-05	--??--+	18.9	4.932	4	0.2943	A	G	1825	0.0598033	218.282	1	1	1619	200	6	-11.1477	4.32531	-0.59587	0.00995685	0.231197	A	G	1798	0.064773	233.261	1	0.434996	1570	223	5	-44.4854	14.4314	-0.213599	0.00205242	0.94764	0.0692933	NA	NA	NA	NA	NA	NA
rs113955007:144014745:G:C	5	144014745	c	g	0.1786	0.045	7.362e-05	++?++-+	47.2	9.47	5	0.09172	G	C	1825	0.0845638	308.658	1	0.650237	1527	287	11	-12.267	5.07483	-0.476318	0.0156391	0.197051	G	C	1798	0.077604	281.326	1	0.0472537	1536	245	17	-42.6119	16.4517	-0.157438	0.00959426	0.97683	0.060784	NA	NA	NA	NA	NA	NA
rs4798108:3619815:T:C	18	3619815	t	c	0.275	0.0694	7.372e-05	??++???	0	0.023	1	0.8785	NA	NA	NA	NA	NA	NA	NA	NA	NA	NA	NA	NA	NA	NA	NA	NA	NA	NA	NA	NA	NA	NA	NA	NA	NA	NA	NA	NA	NA	NA	NA	T	C	3348	0.148516	922	0.982676
rs1909775:20703441:T:C	3	20703441	t	c	-0.2157	0.0544	7.385e-05	---?-+-	0	4.502	5	0.4797	T	C	1825	0.944346	3446.86	1	0.367721	3	197	1625	-1.63103	4.03685	-0.100086	0.686188	0.247718	T	C	1798	0.943576	3397.31	1	0.0497397	9	167	1622	-45.057	13.6261	-0.24267	0.000944164	0.93104	0.0733886	C	T	3348	0.0977347	507	0.988053
rs111378287:9069750:C:T	1	9069750	t	c	-0.4289	0.1082	7.387e-05	?????--	0	0.21	1	0.6467	NA	NA	NA	NA	NA	NA	NA	NA	NA	NA	NA	NA	NA	NA	NA	NA	NA	NA	NA	NA	NA	NA	NA	NA	NA	NA	NA	NA	NA	NA	NA	NA	NA	NA	NA	NA	NA
rs9808438:127338799:A:G	2	127338799	a	g	-0.0932	0.0235	7.397e-05	-----+-	0	2.642	6	0.8522	A	G	1825	0.462651	1688.68	1	0.423583	534	890	401	-4.86933	9.02744	-0.0597502	0.589617	0.110773	A	G	1798	0.460759	1659.92	1	0.849477	518	899	381	-86.829	29.5777	-0.0992513	0.00332877	0.99443	0.0338093	A	G	3348	0.487199	2914	0.983274
rs145968166:75057135:CAGAGAGAG:CAGAGAGAGAG	13	75057135	cagagagag	cagagagagag	-0.1422	0.0359	7.422e-05	--??---	0	2.147	4	0.7087	CAGAGAGAG	CAGAGAGAGAG	1825	0.171274	625.149	1	1	1257	515	53	-10.0844	6.58072	-0.232865	0.125418	0.151959	CAGAGAGAG	CAGAGAGAGAG	1798	0.17978	649.645	1	0.23275	1198	549	51	-66.815	22.4626	-0.13242	0.00293464	0.9496	0.0445184	NA	NA	NA	NA	NA	NA
rs10767641:3852671:C:T	11	3852671	t	c	0.0944	0.0238	7.438e-05	-+-+++-	46.5	11.22	6	0.08182	C	T	1825	0.62477	2280.41	1	0.516678	264	843	718	3.86492	8.95859	0.0481571	0.666163	0.111625	C	T	1798	0.620004	2227.95	1	0.880835	262	845	691	-103.811	29.5123	-0.11919	0.000435535	0.98692	0.0338842	T	C	3348	0.354657	2352	0.977001
rs4572890:36651663:A:G	4	36651663	a	g	0.1356	0.0342	7.442e-05	++-?+++	0	3.27	5	0.6585	A	G	1825	0.192706	703.378	1	0.449603	1198	555	72	8.0867	7.27867	0.15264	0.266563	0.137388	A	G	1798	0.188216	676.14	1	0.693009	1198	543	57	59.5587	22.0501	0.122496	0.00691191	0.88495	0.0453513	A	G	3348	0.182364	1248	0.978495
rs9808483:127338820:T:C	2	127338820	t	c	-0.0931	0.0235	7.443e-05	-----+-	0	2.638	6	0.8527	T	C	1825	0.462596	1688.47	1	0.451395	533	891	401	-4.87323	9.02744	-0.0597982	0.589318	0.110773	T	C	1798	0.460731	1659.81	1	0.849477	518	899	381	-86.8668	29.5819	-0.0992666	0.0033195	0.99465	0.0338045	T	C	3348	0.487199	2914	0.983274
rs56202578:18786501:TGAA:T	7	18786501	t	tgaa	0.174	0.0439	7.447e-05	+++++-+	0	5.186	6	0.5202	TGAA	T	1825	0.0671537	245.111	1	0.13299	1594	219	12	-0.239789	4.60764	-0.0112947	0.958496	0.217031	TGAA	T	1798	0.0759112	268.499	1	1	1544	245	9	-43.8306	15.6937	-0.177961	0.00522419	0.97745	0.0637198	TGAA	T	3348	0.0788174	609	0.999403
rs5810234:85562319:G:GAAAAAC	14	85562319	g	gaaaaac	0.1914	0.0483	7.451e-05	++??+++	20.7	5.042	4	0.283	G	GAAAAAC	1825	0.0796189	290.609	1	0.256586	1552	258	15	1.86147	5.2893	0.0665364	0.72489	0.189061	G	GAAAAAC	1798	0.0854327	305.602	1	0.335045	1519	271	8	41.7583	16.1148	0.160803	0.00956123	0.91331	0.0620548	NA	NA	NA	NA	NA	NA
rs112611161:75995313:C:T	11	75995313	t	c	-0.2228	0.0563	7.464e-05	--?----	11.3	5.635	5	0.3434	C	T	1825	0.0627329	228.975	1	0.304546	1613	203	9	5.88162	4.51319	0.288756	0.192503	0.221573	C	T	1798	0.0513162	184.176	1	0.13599	1622	168	8	25.4883	13.1054	0.148401	0.0517917	0.92649	0.0763044	NA	NA	NA	NA	NA	NA
rs11706008:128682295:C:G	3	128682295	c	g	0.0992	0.025	7.468e-05	+++++++	19.4	7.445	6	0.2817	C	G	1825	0.33757	1232.13	1	0.563943	810	803	212	19.1742	8.69266	0.253754	0.0273982	0.11504	C	G	1798	0.333702	1200.67	1	0.424464	797	812	189	38.4749	27.5548	0.0506735	0.162624	0.96369	0.0362913	C	G	3348	0.348747	2070	0.967742
rs76565617:63027681:A:G	15	63027681	a	g	0.2076	0.0524	7.47e-05	++??+++	0	3.951	4	0.4127	A	G	1825	0.0657247	239.895	1	0.679695	1608	212	5	4.52376	4.21739	0.254339	0.28343	0.237113	A	G	1798	0.0721347	261.197	1	0.0245854	1566	217	15	36.9474	15.7374	0.149183	0.0188871	0.93558	0.0635429	NA	NA	NA	NA	NA	NA
rs71352586:60355059:T:A	18	60355059	a	t	-0.1796	0.0453	7.47e-05	-------	0	4.262	6	0.6413	T	A	1825	0.0762315	278.245	1	1	1569	247	9	2.47715	4.53342	0.120532	0.584777	0.220584	T	A	1798	0.0751589	270.698	1	0.370981	1547	245	6	55.8667	15.5438	0.231227	0.000325455	0.94396	0.0643343	T	A	3348	0.0766197	503	0.988053
rs192310:143979058:G:A	5	143979058	a	g	-0.0932	0.0235	7.477e-05	-----+-	15.7	7.116	6	0.3102	G	A	1825	0.447368	1632.89	1	0.569977	564	890	371	5.31996	9.15921	0.063415	0.561354	0.10918	G	A	1798	0.437932	1569.77	1	0.443541	562	901	335	59.1846	29.5449	0.067802	0.0451551	0.99547	0.0338468	G	A	3348	0.485338	2999	0.982378
rs10767640:3852670:A:G	11	3852670	a	g	-0.0944	0.0238	7.481e-05	+-+---+	46.7	11.253	6	0.08087	A	G	1825	0.624769	2280.41	1	0.516678	264	843	718	3.88097	8.9568	0.0483765	0.664798	0.111647	A	G	1798	0.620046	2228.1	1	0.880688	262	844	692	-103.785	29.5029	-0.119235	0.000435186	0.98636	0.033895	G	A	3348	0.354348	2347	0.975209
rs78324880:40507859:C:T	11	40507859	t	c	0.6602	0.1667	7.499e-05	?+????+	0	0.029	1	0.8653	NA	NA	NA	NA	NA	NA	NA	NA	NA	NA	NA	NA	NA	NA	NA	C	T	1798	0.0100133	36.608	1	1	1766	32	0	-21.4491	5.65726	-0.67019	0.000149777	0.86124	0.176764	NA	NA	NA	NA	NA	NA
rs185802919:64312529:A:G	18	64312529	a	g	1.9701	0.4975	7.506e-05	?????+?	0	0	0	1	NA	NA	NA	NA	NA	NA	NA	NA	NA	NA	NA	NA	NA	NA	NA	NA	NA	NA	NA	NA	NA	NA	NA	NA	NA	NA	NA	NA	NA	NA	NA	NA	NA	NA	NA	NA	NA
rs73782631:114292924:G:C	5	114292924	c	g	-0.2212	0.0559	7.511e-05	--?----	0	4.063	5	0.5403	G	C	1825	0.0494871	180.628	1	0.204656	1652	166	7	3.83879	4.18241	0.219453	0.358701	0.239097	G	C	1798	0.0482112	176.192	1	0.0685192	1631	159	8	47.9301	13.3793	0.267758	0.000340434	0.99134	0.0747423	NA	NA	NA	NA	NA	NA
rs35160545:31078571:G:A	3	31078571	a	g	0.0918	0.0232	7.515e-05	-+-++++	0	5.297	6	0.5063	G	A	1825	0.493838	1802.51	1	0.302969	478	890	457	2.43614	9.06345	0.0296561	0.788094	0.110333	G	A	1798	0.491873	1771.21	1	0.479522	468	884	446	-96.3061	30.1635	-0.10585	0.00140899	0.97841	0.0331527	G	A	3348	0.467941	2980	0.966846
rs4373170:36651371:T:C	4	36651371	t	c	0.1354	0.0342	7.522e-05	++-?+++	0	3.172	5	0.6735	T	C	1825	0.192721	703.433	1	0.449603	1198	555	72	8.07522	7.2791	0.152405	0.26727	0.13738	T	C	1798	0.188252	676.296	1	0.693145	1197	544	57	59.7984	22.0652	0.122822	0.00672665	0.88637	0.0453202	T	C	3348	0.183569	1254	0.980585
rs6431156:127364323:T:C	2	127364323	t	c	-0.0972	0.0245	7.551e-05	-----+-	12.9	6.891	6	0.3311	T	C	1825	0.505241	1844.13	1	0.174496	453	883	489	-22.819	8.82603	-0.292931	0.00972604	0.113301	T	C	1798	0.500016	1802.45	1	0.7773	445	893	460	-93.8389	27.751	-0.12185	0.000721009	0.90099	0.0360347	T	C	3348	0.504328	2867	0.868578
rs41533346:75167160:A:G	7	75167160	a	g	-0.2754	0.0696	7.561e-05	-------	0	3.712	6	0.7155	A	G	1825	0.0337515	123.193	1	0.264189	1703	122	0	-8.02017	3.26572	-0.752014	0.0140545	0.306211	A	G	1798	0.0307254	109.209	1	1	1687	110	1	-30.0842	9.63595	-0.324003	0.00179579	0.85907	0.103778	A	G	3348	0.0458083	228	0.999104
rs12807409:2899605:G:T	11	2899605	t	g	-0.1729	0.0437	7.564e-05	-?-----	18.7	6.149	5	0.292	G	T	1825	0.179335	654.571	1	0.935474	1240	530	55	1.30523	6.46314	0.0312464	0.839956	0.154724	NA	NA	NA	NA	NA	NA	NA	NA	NA	NA	NA	NA	NA	NA	NA	NA	G	T	3348	0.137304	1059	0.966249
rs6464162:151380591:G:A	7	151380591	a	g	-0.1001	0.0253	7.569e-05	--+----	2.6	6.16	6	0.4055	G	A	1825	0.346733	1265.58	1	0.000329831	824	752	249	0.228564	8.66587	0.00304356	0.978958	0.115395	G	A	1798	0.345138	1243.51	1	0.600371	784	799	215	74.6229	27.0747	0.101799	0.00584799	0.88915	0.0369349	G	A	3348	0.356755	2246	0.989845
rs79896291:75995471:G:A	11	75995471	a	g	-0.2225	0.0562	7.57e-05	--?----	11.5	5.651	5	0.3417	G	A	1825	0.0627066	228.879	1	0.304546	1613	203	9	5.88493	4.51551	0.288621	0.192482	0.221459	G	A	1798	0.051314	184.164	1	0.13599	1622	168	8	25.4724	13.1131	0.148135	0.0520752	0.92774	0.0762596	NA	NA	NA	NA	NA	NA
rs8176016:142644108:A:G	7	142644108	a	g	-0.2075	0.0524	7.579e-05	--??---	0	3.293	4	0.51	A	G	1825	0.0693663	253.187	1	0.437179	1593	227	5	-6.67779	4.28674	-0.363395	0.119285	0.233278	A	G	1798	0.0697114	254.04	1	1	1556	234	8	-41.3837	15.1206	-0.181004	0.00620211	0.9419	0.0661349	NA	NA	NA	NA	NA	NA
rs12330433:31078567:T:A	3	31078567	a	t	0.0917	0.0232	7.583e-05	-+-++++	0	5.3	6	0.5059	T	A	1825	0.49383	1802.48	1	0.302969	478	890	457	2.43253	9.06425	0.029607	0.788418	0.110324	T	A	1798	0.491844	1771.12	1	0.509293	467	885	446	-96.2823	30.1695	-0.105782	0.00141596	0.97886	0.0331461	T	A	3348	0.467941	2980	0.966846
rs76328706:63906842:T:G	16	63906842	t	g	0.3508	0.0887	7.603e-05	++??++-	0	3.614	4	0.4608	T	G	1825	0.0263036	96.008	1	0.0150079	1744	77	4	2.5936	2.67892	0.361395	0.33297	0.373285	T	G	1798	0.0255933	92.466	1	0.210553	1721	75	2	28.4924	8.99328	0.352285	0.00153389	0.84284	0.111194	NA	NA	NA	NA	NA	NA
rs111337859:154445126:G:A	3	154445126	a	g	0.2305	0.0583	7.61e-05	++?++++	0	1.282	5	0.9367	G	A	1825	0.0484326	176.779	1	0.184787	1653	171	1	-5.35182	3.62157	-0.408044	0.139472	0.276123	G	A	1798	0.0480032	173.244	1	1	1635	160	3	-37.5186	12.3675	-0.24529	0.00241627	0.92944	0.0808571	NA	NA	NA	NA	NA	NA
rs544378330:75303784:TC:T	16	75303784	t	tc	0.7361	0.1861	7.613e-05	???++?+	0	0.304	2	0.8589	NA	NA	NA	NA	NA	NA	NA	NA	NA	NA	NA	NA	NA	NA	NA	NA	NA	NA	NA	NA	NA	NA	NA	NA	NA	NA	NA	NA	NA	NA	NA	NA	NA	NA	NA	NA	NA
rs2108540:12811004:A:G	17	12811004	a	g	0.1121	0.0283	7.615e-05	+++?+++	0.8	5.041	5	0.4109	A	G	1825	0.294355	1074.39	1	0.0783133	934	721	170	12.1688	8.21071	0.180503	0.138325	0.121792	A	G	1798	0.280576	1004.96	1	0.680942	933	730	135	70.0174	26.8324	0.0972493	0.00906924	0.98018	0.0372684	A	G	3348	0.316049	2130	0.971625
rs112713363:104382372:G:GT	4	104382372	g	gt	0.145	0.0367	7.616e-05	++??+++	4.3	4.178	4	0.3824	G	GT	1825	0.180417	658.523	1	0.219783	1256	507	62	13.7694	6.39993	0.336174	0.0314377	0.156252	G	GT	1798	0.176576	636.236	1	0.402063	1245	496	57	47.4902	21.9976	0.0981417	0.0308594	0.8877	0.0454595	NA	NA	NA	NA	NA	NA
rs34018952:56421584:T:C	3	56421584	t	c	-0.1449	0.0366	7.621e-05	-----++	0	5.644	6	0.4643	T	C	1825	0.102981	375.881	1	0.305179	1476	326	23	-1.75268	5.64248	-0.0550507	0.756088	0.177227	T	C	1798	0.112971	403.712	1	0.148855	1429	341	28	-77.9051	18.905	-0.217978	3.77437e-05	0.97209	0.0528961	T	C	3348	0.105154	815	0.996416
rs112834692:154441238:A:G	3	154441238	a	g	-0.2297	0.0581	7.64e-05	--?----	0	1.278	5	0.9372	A	G	1825	0.0484559	176.864	1	0.182974	1654	170	1	-5.3565	3.62452	-0.407737	0.139448	0.275899	A	G	1798	0.0481534	173.813	1	1	1634	161	3	-37.6342	12.4267	-0.243707	0.00245781	0.93611	0.0804719	NA	NA	NA	NA	NA	NA
rs6976478:108091868:A:C	7	108091868	a	c	-0.1107	0.028	7.664e-05	-----+-	9.3	6.613	6	0.3581	A	C	1825	0.775795	2831.65	1	0.686322	94	628	1103	-6.88167	7.37099	-0.126661	0.350502	0.135667	A	C	1798	0.789204	2844.14	1	0.31058	82	571	1145	-34.2813	24.1872	-0.0585982	0.156387	0.95485	0.0413442	C	A	3348	0.291744	1763	0.985364
8:114422970:C:TC	8	114422970	g	ga	0.1654	0.0418	7.67e-05	-+??++-	64.4	11.235	4	0.02404	GA	G	1825	0.872515	3184.68	1	0.027818	34	351	1440	11.6262	5.73252	0.353791	0.0425486	0.174443	GA	G	1798	0.864708	3110.15	1	0.510595	30	381	1387	-79.9537	19.2117	-0.216624	3.15868e-05	0.87605	0.0520516	NA	NA	NA	NA	NA	NA
rs145775854:154464711:G:GT	3	154464711	g	gt	-0.2341	0.0592	7.673e-05	--?----	0	1.162	5	0.9485	G	GT	1825	0.0473452	172.81	1	0.0478934	1662	163	0	-5.01173	3.55125	-0.397398	0.158168	0.281591	G	GT	1798	0.0469391	169.199	1	1	1648	147	3	-37.7512	12.1583	-0.255379	0.00190295	0.92014	0.0822483	NA	NA	NA	NA	NA	NA
rs73559432:28391266:G:A	8	28391266	a	g	-2.3638	0.5978	7.689e-05	-??????	0	0	0	1	G	A	1825	0.0101038	36.879	1	1	1794	31	0	6.9011	1.70866	2.36379	5.3702e-05	0.585254	NA	NA	NA	NA	NA	NA	NA	NA	NA	NA	NA	NA	NA	NA	NA	NA	NA	NA	NA	NA	NA	NA
rs73012653:154417587:C:A	3	154417587	a	c	0.2281	0.0577	7.699e-05	++?++++	0	1.328	5	0.9321	C	A	1825	0.0483079	176.324	1	0.123004	1651	173	1	-5.51907	3.64528	-0.41534	0.130018	0.274327	C	A	1798	0.0487195	175.992	1	1	1634	161	3	-38.2248	12.4705	-0.245798	0.0021751	0.934	0.0801892	NA	NA	NA	NA	NA	NA
rs77475504:27328963:G:A	2	27328963	a	g	-0.2846	0.072	7.703e-05	--??---	0	1.028	4	0.9055	G	A	1825	0.0316973	115.695	1	0.65333	1724	99	2	4.24951	3.37984	0.372004	0.208641	0.295872	G	A	1798	0.0363047	130.287	1	1	1670	126	2	39.4006	11.3083	0.308112	0.00049357	0.98598	0.0884306	NA	NA	NA	NA	NA	NA
rs7152226:45137118:C:A	14	45137118	a	c	0.2347	0.0594	7.715e-05	-+?++++	7.3	5.396	5	0.3695	C	A	1825	0.0450729	164.516	1	1	1662	160	3	0.619177	4.07961	0.037203	0.879365	0.245121	C	A	1798	0.0401658	147.178	1	0.205412	1659	134	5	-26.2181	11.9536	-0.183486	0.0282841	0.95888	0.0836568	NA	NA	NA	NA	NA	NA
rs2795428:232872412:G:C	1	232872412	c	g	-0.1552	0.0393	7.727e-05	-------	0	2.714	6	0.8438	G	C	1825	0.885436	3231.84	1	0.816227	22	370	1433	4.87992	5.85904	0.142154	0.404908	0.170676	G	C	1798	0.89567	3219.65	1	0.0748285	12	350	1436	38.6792	18.1018	0.118041	0.0326179	0.9886	0.0552431	C	G	3348	0.0991896	707	0.996117
rs183554034:15832357:A:G	6	15832357	a	g	-0.5725	0.1448	7.74e-05	--??-??	0	0.693	2	0.707	A	G	1825	0.0100121	36.544	1	0.143692	1792	32	1	-0.46572	1.67793	-0.165417	0.781352	0.595972	A	G	1798	0.0110904	40.479	1	1	1765	33	0	-20.2401	5.99186	-0.563753	0.000730335	0.87782	0.166893	NA	NA	NA	NA	NA	NA
rs139746940:212736270:AC:A	2	212736270	a	ac	-0.5456	0.138	7.742e-05	-?-??--	0	0.707	3	0.8716	AC	A	1825	0.0376395	137.384	1	0.733434	1694	128	3	7.91362	3.37552	0.694533	0.019057	0.296251	NA	NA	NA	NA	NA	NA	NA	NA	NA	NA	NA	NA	NA	NA	NA	NA	AC	A	3348	0.0303864	184	0.982975
rs115970428:97103853:A:C	6	97103853	a	c	-0.4069	0.103	7.757e-05	--??---	0	0.519	4	0.9716	A	C	1825	0.0241808	88.26	1	1	1742	82	1	-2.27303	2.69517	-0.312921	0.39902	0.371034	A	C	1798	0.0164849	60.107	1	1	1744	54	0	-25.2287	7.37063	-0.464393	0.000619645	0.9219	0.135674	NA	NA	NA	NA	NA	NA
rs576446258:9599906:C:T	1	9599906	t	c	-1.3665	0.3458	7.758e-05	-????-?	44.1	1.79	1	0.181	C	T	1825	0.0135115	49.317	1	1	1782	43	0	8.02432	2.10646	1.80843	0.000139312	0.47473	NA	NA	NA	NA	NA	NA	NA	NA	NA	NA	NA	NA	NA	NA	NA	NA	NA	NA	NA	NA	NA	NA
rs1451721:3852952:G:T	11	3852952	t	g	0.0939	0.0238	7.761e-05	-+-+++-	47.4	11.406	6	0.0766	G	T	1825	0.624295	2278.68	1	0.583206	263	845	717	3.93812	8.96964	0.0489484	0.660626	0.111487	G	T	1798	0.619676	2226.72	1	0.880835	262	845	691	-103.904	29.5748	-0.118792	0.00044266	0.99068	0.0338126	T	G	3348	0.355752	2379	0.983274
rs8065631:817495:G:A	17	817495	a	g	-1.1138	0.2819	7.768e-05	??-????	0	0	0	1	NA	NA	NA	NA	NA	NA	NA	NA	NA	NA	NA	NA	NA	NA	NA	NA	NA	NA	NA	NA	NA	NA	NA	NA	NA	NA	NA	NA	NA	NA	NA	G	A	3348	0.0306501	186	0.929809
rs686769:119421032:G:A	2	119421032	a	g	0.1833	0.0464	7.769e-05	++??++-	0	2.202	4	0.6987	G	A	1825	0.0971249	354.506	1	0.173627	1498	305	22	-10.2138	5.38587	-0.352109	0.0579055	0.185671	G	A	1798	0.0923444	336.398	1	0.00431432	1493	279	26	-58.7075	17.627	-0.188946	0.000866756	0.94438	0.0567312	NA	NA	NA	NA	NA	NA
rs145227424:37349800:G:A	11	37349800	a	g	0.4243	0.1074	7.779e-05	++???++	15.3	3.542	3	0.3154	G	A	1825	0.0238934	87.211	1	1	1751	74	0	-0.98328	2.45276	-0.163444	0.688503	0.407704	G	A	1798	0.0216035	78.132	1	0.475673	1731	66	1	-28.3959	8.16346	-0.426095	0.000504394	0.82987	0.122497	NA	NA	NA	NA	NA	NA
rs61011322:114353787:T:G	5	114353787	t	g	0.2279	0.0577	7.788e-05	++?++++	0	3.701	5	0.5932	T	G	1825	0.0475107	173.414	1	0.286887	1660	159	6	3.85735	4.04794	0.235408	0.340632	0.247039	T	G	1798	0.0453086	165.254	1	0.10047	1639	152	7	45.7775	12.9038	0.274927	0.000388751	0.99009	0.0774966	NA	NA	NA	NA	NA	NA
rs10201742:127328773:A:C	2	127328773	a	c	-0.0949	0.024	7.791e-05	-----+-	0	3.474	6	0.7474	A	C	1825	0.516652	1885.78	1	0.888184	429	908	488	-15.1382	8.95819	-0.18864	0.0910518	0.11163	A	C	1798	0.502713	1815.81	1	0.370045	429	919	450	-101.755	28.9658	-0.121278	0.000443205	0.98449	0.0345235	A	C	3348	0.492585	3098	0.944146
rs12670483:16907763:C:G	7	16907763	c	g	-0.1631	0.0413	7.798e-05	-------	0	4.805	6	0.5691	C	G	1825	0.0941066	343.489	1	0.122301	1539	268	18	-0.926801	4.78562	-0.0404679	0.846439	0.208959	C	G	1798	0.101862	361.189	1	0.0726032	1505	273	20	-24.3359	16.227	-0.0924208	0.133688	0.82173	0.0616257	C	G	3348	0.124257	733	0.962366
rs112125508:46175358:C:T	15	46175358	t	c	-0.4611	0.1167	7.807e-05	--??---	0	3.545	4	0.471	C	T	1825	0.0161912	59.098	1	1	1771	54	0	2.06561	2.32211	0.383075	0.373712	0.430643	C	T	1798	0.0153485	55.431	1	0.0441644	1750	46	2	22.7185	7.1576	0.44345	0.00150334	0.85371	0.139712	NA	NA	NA	NA	NA	NA
rs151093208:114354948:AC:A	5	114354948	a	ac	-0.2906	0.0736	7.809e-05	--?--+-	8.2	5.446	5	0.3639	AC	A	1825	0.0292496	106.761	1	0.208967	1720	102	3	0.236005	3.13682	0.0239851	0.940026	0.318794	AC	A	1798	0.0275125	99.484	1	1	1699	98	1	37.4369	9.92381	0.38014	0.000161662	0.98591	0.100768	NA	NA	NA	NA	NA	NA
rs10466588:116610249:A:G	11	116610249	a	g	-0.0978	0.0248	7.814e-05	+-+----	0	5.484	6	0.4834	A	G	1825	0.338839	1236.76	1	0.794137	800	813	212	2.03309	8.75106	0.0265482	0.816286	0.114272	A	G	1798	0.324433	1179.5	1	0.453455	807	806	185	-75.9085	27.7836	-0.0983359	0.00629265	0.98598	0.0359925	A	G	3348	0.357222	2176	0.996416
rs372286613:108389841:TG:T	4	108389841	t	tg	-1.9837	0.5022	7.819e-05	??????-	0	0	0	1	NA	NA	NA	NA	NA	NA	NA	NA	NA	NA	NA	NA	NA	NA	NA	NA	NA	NA	NA	NA	NA	NA	NA	NA	NA	NA	NA	NA	NA	NA	NA	NA	NA	NA	NA	NA	NA
rs143786037:108389878:C:G	4	108389878	c	g	1.9837	0.5022	7.819e-05	??????+	0	0	0	1	NA	NA	NA	NA	NA	NA	NA	NA	NA	NA	NA	NA	NA	NA	NA	NA	NA	NA	NA	NA	NA	NA	NA	NA	NA	NA	NA	NA	NA	NA	NA	NA	NA	NA	NA	NA	NA
rs73026234:132826587:G:A	11	132826587	a	g	0.2382	0.0603	7.82e-05	-+++-+-	53.4	12.876	6	0.04505	G	A	1825	0.0314701	114.866	1	0.201289	1721	101	3	1.25709	3.0746	0.132981	0.682639	0.325246	G	A	1798	0.0421505	148.986	1	0.326042	1665	129	4	-57.1491	11.761	-0.413163	1.17856e-06	0.89535	0.0850268	G	A	3348	0.0462385	273	0.984767
rs13146679:36651121:G:A	4	36651121	a	g	-0.1404	0.0356	7.844e-05	+--?---	45.6	9.188	5	0.1018	G	A	1825	0.173078	631.733	1	0.409509	1249	528	48	-0.716766	6.78741	-0.0155586	0.915898	0.147332	G	A	1798	0.166108	594.393	1	0.05425	1277	463	58	43.4553	21.2481	0.0962504	0.0408413	0.87964	0.047063	G	A	3348	0.174771	1080	0.981481
rs12522196:175980881:C:A	5	175980881	a	c	-0.2864	0.0725	7.845e-05	?--??-?	0	1.469	2	0.4798	NA	NA	NA	NA	NA	NA	NA	NA	NA	NA	NA	NA	NA	NA	NA	C	A	1798	0.0486073	170.655	1	0.0106533	1656	134	8	42.8283	12.1696	0.289186	0.000432717	0.86913	0.082172	C	A	3348	0.0723121	417	0.986858
rs111257025:124363605:A:G	6	124363605	a	g	0.3154	0.0799	7.857e-05	-+?++++	0	2.655	5	0.753	A	G	1825	0.0257033	93.817	1	0.596576	1745	79	1	-1.13593	2.4794	-0.184782	0.646846	0.403323	A	G	1798	0.0304719	109.944	1	0.2396	1690	105	3	30.8617	9.85983	0.317454	0.00174783	0.84489	0.101422	NA	NA	NA	NA	NA	NA
rs115269038:9601050:T:C	1	9601050	t	c	1.3642	0.3455	7.865e-05	+????+?	43.5	1.77	1	0.1834	T	C	1825	0.0135227	49.358	1	1	1782	43	0	8.0246	2.10988	1.80263	0.000142759	0.473961	NA	NA	NA	NA	NA	NA	NA	NA	NA	NA	NA	NA	NA	NA	NA	NA	NA	NA	NA	NA	NA	NA
10:115415211:A:AT	10	115415211	a	at	0.1206	0.0306	7.87e-05	++??+++	0	0.472	4	0.9762	AT	A	1825	0.717938	2620.47	1	0.00072347	171	675	979	-3.90743	8.05961	-0.0601539	0.627806	0.124075	AT	A	1798	0.724507	2604.07	1	0.000306155	160	645	993	-83.447	26.0952	-0.122543	0.00138486	0.8924	0.0383212	NA	NA	NA	NA	NA	NA
rs17696381:3461735:A:C	12	3461735	a	c	0.1348	0.0342	7.876e-05	-++++++	42.3	10.394	6	0.109	A	C	1825	0.131798	481.062	1	0.658564	1415	382	28	-5.77312	5.77624	-0.173029	0.317573	0.173123	A	C	1798	0.142941	513.426	1	0.247204	1327	428	43	62.5904	21.7062	0.132843	0.00393251	0.99618	0.0460698	A	C	3348	0.108937	835	0.973118
rs159150:9796126:A:G	3	9796126	a	g	-0.2467	0.0625	7.893e-05	-?---+-	8.4	5.456	5	0.3628	A	G	1825	0.0624351	227.888	1	0.547104	1602	218	5	-2.81259	4.1395	-0.164139	0.496852	0.241575	NA	NA	NA	NA	NA	NA	NA	NA	NA	NA	NA	NA	NA	NA	NA	NA	A	G	3348	0.0837463	526	0.998805
rs6728445:239008681:G:A	2	239008681	a	g	-0.0969	0.0245	7.915e-05	-----+-	0	5.752	6	0.4516	G	A	1825	0.612839	2236.86	1	0.0678056	292	828	705	3.79289	8.95514	0.0472962	0.671899	0.111668	G	A	1798	0.608108	2193.86	1	0.765094	262	857	679	70.7993	27.173	0.0958855	0.00917406	0.89417	0.0368012	A	G	3348	0.450979	2825	0.985066
rs1451720:3853225:C:G	11	3853225	c	g	-0.0938	0.0238	7.924e-05	+-+---+	43.9	10.7	6	0.09812	C	G	1825	0.624224	2278.42	1	0.653079	261	846	718	3.54295	8.98767	0.0438602	0.693433	0.111264	C	G	1798	0.619451	2225.91	1	0.880835	262	845	691	-103.913	29.6107	-0.118515	0.000449257	0.99287	0.0337716	G	C	3348	0.359665	2382	0.9773
rs11954123:107164126:A:G	5	107164126	a	g	0.0968	0.0245	7.932e-05	+++++++	0	4.23	6	0.6456	A	G	1825	0.372712	1360.4	1	0.367577	709	872	244	7.72295	8.67937	0.10252	0.37357	0.115216	A	G	1798	0.355882	1280.15	1	0.796881	744	830	224	61.6213	28.9963	0.07329	0.0335748	0.99431	0.0344872	A	G	3348	0.372346	2242	0.985962
rs165482:143974465:G:A	5	143974465	a	g	-0.0927	0.0235	7.95e-05	-----+-	13	6.898	6	0.3304	G	A	1825	0.447316	1632.7	1	0.602553	563	891	371	5.23083	9.17808	0.0620964	0.568728	0.108955	G	A	1798	0.438046	1570.26	1	0.472254	561	901	336	59.4041	29.5381	0.0680852	0.0443144	0.99474	0.0338546	G	A	3348	0.486346	3006	0.984767
rs3088108:55234295:C:T	5	55234295	t	c	0.1178	0.0299	7.95e-05	++??+++	18.4	4.904	4	0.2973	C	T	1825	0.285638	1042.58	1	0.0391002	949	709	167	-22.2668	8.21918	-0.329611	0.00674602	0.121667	C	T	1798	0.296982	1073.5	1	0.778767	886	749	163	-87.8323	27.0005	-0.120479	0.00114199	0.97431	0.0370364	NA	NA	NA	NA	NA	NA
rs1504566:98552353:C:T	12	98552353	t	c	-0.0968	0.0245	7.966e-05	--++-+-	63.7	16.543	6	0.01112	C	T	1825	0.648043	2365.36	1	0.305223	216	853	756	4.1341	8.70728	0.0545275	0.634939	0.114846	C	T	1798	0.657695	2361.63	1	0.1912	199	836	763	125.503	28.2248	0.157541	8.72542e-06	0.99788	0.0354298	T	C	3348	0.320842	2199	0.990741
rs80150450:114356139:G:T	5	114356139	t	g	-0.2278	0.0577	7.984e-05	--?----	0	3.712	5	0.5916	G	T	1825	0.0475186	173.443	1	0.286887	1660	159	6	3.85837	4.04544	0.23576	0.340207	0.247192	G	T	1798	0.0452479	165.028	1	0.10047	1639	152	7	45.6289	12.8839	0.274881	0.000397796	0.98854	0.0776162	NA	NA	NA	NA	NA	NA
rs12126080:9026751:G:A	1	9026751	a	g	-0.123	0.0312	8.006e-05	-------	24.5	7.947	6	0.242	G	A	1825	0.167319	610.716	1	1	1266	508	51	12.5416	6.97487	0.257799	0.072159	0.143372	G	A	1798	0.16043	579.676	1	0.727569	1266	483	49	28.2451	22.3046	0.0567744	0.205394	0.98403	0.0448338	G	A	3348	0.17997	1069	0.999701
rs144672884:39779893:TG:T	18	39779893	t	tg	0.221	0.056	8.006e-05	++??++-	24.6	5.303	4	0.2576	TG	T	1825	0.0604932	220.8	1	1	1614	205	6	-11.5351	4.38131	-0.600917	0.00846828	0.228242	TG	T	1798	0.0653155	235.154	1	0.434996	1570	223	5	-44.6301	14.5145	-0.211848	0.00210598	0.9528	0.0688966	NA	NA	NA	NA	NA	NA
rs11223888:134403389:C:T	11	134403389	t	c	0.1001	0.0254	8.025e-05	+++++++	0	0.677	6	0.995	C	T	1825	0.73211	2672.2	1	0.165899	139	686	1000	-4.32644	8.27959	-0.0631121	0.601293	0.120779	C	T	1798	0.708768	2553.25	1	0.774602	154	735	909	-80.5559	27.7793	-0.104389	0.00373331	0.99815	0.035998	T	C	3348	0.300899	1996	0.98865
rs17740194:85508622:T:C	14	85508622	t	c	0.1665	0.0422	8.039e-05	+++?+++	0	4.295	5	0.5078	T	C	1825	0.104504	381.438	1	0.150666	1484	317	24	9.71743	5.54928	0.315557	0.0799261	0.180204	T	C	1798	0.101951	362.731	1	0.79587	1454	325	19	50.1462	18.306	0.149641	0.00615651	0.99906	0.0546269	T	C	3348	0.0734156	696	0.985663
rs2214468:129789302:C:G	5	129789302	c	g	-0.1387	0.0352	8.041e-05	-------	0	5.467	6	0.4855	C	G	1825	0.132665	484.228	1	0.15545	1365	435	25	-7.30778	6.19666	-0.190314	0.238275	0.161377	C	G	1798	0.130855	471.24	1	0.677657	1356	414	28	-47.5373	20.1533	-0.117042	0.0183349	0.97991	0.0496197	C	G	3348	0.13492	982	0.996416
rs74621322:212716889:T:C	2	212716889	t	c	0.5139	0.1303	8.057e-05	+?+??++	0	0.6	3	0.8964	T	C	1825	0.0415584	151.688	1	0.747317	1688	134	3	8.4629	3.57153	0.663455	0.0178099	0.279992	NA	NA	NA	NA	NA	NA	NA	NA	NA	NA	NA	NA	NA	NA	NA	NA	T	C	3348	0.0317691	203	0.986559
rs143131611:118800242:G:A	10	118800242	a	g	-1.0764	0.273	8.067e-05	?????--	46.4	1.866	1	0.1719	NA	NA	NA	NA	NA	NA	NA	NA	NA	NA	NA	NA	NA	NA	NA	NA	NA	NA	NA	NA	NA	NA	NA	NA	NA	NA	NA	NA	NA	NA	NA	NA	NA	NA	NA	NA	NA
rs72978988:4165313:C:G	19	4165313	c	g	-0.5249	0.1331	8.067e-05	-??-???	18	1.219	1	0.2696	C	G	1825	0.0314041	114.625	1	0.138968	1730	92	3	-1.66768	3.00146	-0.185117	0.578469	0.333171	NA	NA	NA	NA	NA	NA	NA	NA	NA	NA	NA	NA	NA	NA	NA	NA	NA	NA	NA	NA	NA	NA
rs7785613:151104603:A:G	7	151104603	a	g	-0.8199	0.208	8.07e-05	??-????	0	0	0	1	NA	NA	NA	NA	NA	NA	NA	NA	NA	NA	NA	NA	NA	NA	NA	NA	NA	NA	NA	NA	NA	NA	NA	NA	NA	NA	NA	NA	NA	NA	NA	G	A	3348	0.0375929	351	0.927419
rs116263151:109910663:A:G	9	109910663	a	g	-0.5406	0.1371	8.072e-05	+-??-?-	37.3	4.785	3	0.1883	A	G	1825	0.0122715	44.791	1	1	1785	40	0	1.93095	1.66645	0.69532	0.246571	0.600078	A	G	1798	0.0105981	38.261	1	1	1764	34	0	-19.6863	5.98135	-0.550256	0.000997354	0.91251	0.167186	NA	NA	NA	NA	NA	NA
rs1451719:3855141:G:C	11	3855141	c	g	0.0938	0.0238	8.073e-05	-+-+++-	46.6	11.226	6	0.08163	G	C	1825	0.624563	2279.65	1	0.617976	262	846	717	3.28273	9.02505	0.0403029	0.716056	0.110803	G	C	1798	0.619564	2226.63	1	0.763997	263	841	694	-103.11	29.4983	-0.118497	0.000473246	0.98532	0.0339003	C	G	3348	0.357464	2422	0.998208
rs2071940:166917937:G:C	6	166917937	c	g	0.145	0.0368	8.091e-05	-+??+-+	72.1	14.361	4	0.006228	G	C	1825	0.153376	559.823	1	0.27746	1303	486	36	11.7472	6.40304	0.286525	0.0665602	0.156176	G	C	1798	0.162807	590.43	1	0.16878	1249	509	40	-106.536	22.0597	-0.218926	1.36913e-06	0.9967	0.0453315	NA	NA	NA	NA	NA	NA
rs71412081:22753178:G:A	14	22753178	a	g	-0.1683	0.0427	8.097e-05	--??---	21.3	5.081	4	0.2791	G	A	1825	0.113128	412.916	1	0.34264	1437	370	18	10.6159	5.51478	0.34906	0.0542307	0.181331	G	A	1798	0.108209	389.298	1	0.0597734	1446	324	28	54.2873	18.8281	0.153139	0.00393511	0.94869	0.0531121	NA	NA	NA	NA	NA	NA
rs61197322:154427458:T:C	3	154427458	t	c	-0.228	0.0579	8.106e-05	--?----	0	1.298	5	0.9351	T	C	1825	0.0485104	177.063	1	0.123004	1651	173	1	-5.45969	3.63705	-0.412732	0.133322	0.274948	T	C	1798	0.0488078	176.298	1	0.794993	1632	163	3	-38.2941	12.467	-0.246381	0.0021289	0.92993	0.0802118	NA	NA	NA	NA	NA	NA
rs116244444:115415215:T:C	10	115415215	t	c	-0.1204	0.0306	8.123e-05	--??---	0	0.471	4	0.9762	T	C	1825	0.717947	2620.51	1	0.00072347	171	675	979	-3.90612	8.06005	-0.060127	0.627941	0.124069	T	C	1798	0.724603	2604.43	1	0.000244427	160	644	994	-83.1755	26.091	-0.122184	0.00143311	0.8923	0.0383274	NA	NA	NA	NA	NA	NA
rs140326163:97106958:T:G	6	97106958	t	g	-0.4051	0.1028	8.124e-05	--??---	0	0.561	4	0.9673	T	G	1825	0.0241912	88.298	1	1	1742	82	1	-2.19317	2.71496	-0.29754	0.419201	0.36833	T	G	1798	0.0164478	59.953	1	1	1743	55	0	-25.2798	7.36611	-0.465906	0.000599342	0.92305	0.135757	NA	NA	NA	NA	NA	NA
rs6951177:151380597:C:T	7	151380597	t	c	-0.0998	0.0253	8.141e-05	--+----	2.6	6.159	6	0.4056	C	T	1825	0.345979	1262.82	1	0.000329831	824	752	249	0.212277	8.65492	0.00283384	0.980432	0.115541	C	T	1798	0.344527	1241.37	1	0.529583	785	797	216	73.5847	27.034	0.100686	0.00649006	0.88716	0.0369905	C	T	3348	0.357181	2242	0.990143
rs6871600:11931168:T:G	5	11931168	t	g	-0.1134	0.0288	8.145e-05	-------	0	1.486	6	0.9604	T	G	1825	0.80071	2922.59	1	0.659151	75	575	1175	-11.2023	7.24406	-0.213473	0.122005	0.138044	T	G	1798	0.804207	2896.66	1	0.596774	71	554	1173	-76.6899	23.7131	-0.136384	0.00122036	0.9875	0.0421708	G	T	3348	0.24423	1573	0.999403
rs115051091:131461040:G:A	7	131461040	a	g	-1.5228	0.3865	8.149e-05	-????-?	43	1.755	1	0.1852	G	A	1825	0.0115901	42.304	1	1	1792	33	0	6.34003	1.7345	2.10737	0.000256941	0.576535	NA	NA	NA	NA	NA	NA	NA	NA	NA	NA	NA	NA	NA	NA	NA	NA	NA	NA	NA	NA	NA	NA
rs73782658:114350961:G:A	5	114350961	a	g	-0.2268	0.0576	8.161e-05	--?----	0	3.726	5	0.5896	G	A	1825	0.0474997	173.374	1	0.286887	1660	159	6	3.85251	4.05105	0.234752	0.341609	0.24685	G	A	1798	0.0453815	165.526	1	0.10047	1639	152	7	45.9592	12.9292	0.274933	0.000378456	0.99215	0.0773443	NA	NA	NA	NA	NA	NA
rs7996200:75047607:T:C	13	75047607	t	c	-0.1153	0.0293	8.168e-05	--+?-+-	32.6	7.413	5	0.1917	T	C	1825	0.737095	2690.4	1	0.146557	138	682	1005	-1.02112	7.94348	-0.0161829	0.897715	0.125889	T	C	1798	0.740728	2662.49	1	0.66748	117	699	982	-109.811	26.5615	-0.155647	3.56159e-05	0.99832	0.0376485	C	T	3348	0.269966	1655	0.958184
rs114929542:4445878:T:C	10	4445878	t	c	-0.5375	0.1365	8.205e-05	-??----	0	1.96	4	0.7431	T	C	1825	0.0207334	75.677	1	0.0334196	1755	67	3	-1.95201	2.57722	-0.293886	0.448805	0.388015	NA	NA	NA	NA	NA	NA	NA	NA	NA	NA	NA	NA	NA	NA	NA	NA	NA	NA	NA	NA	NA	NA
rs145078729:45162025:C:T	13	45162025	t	c	0.3611	0.0917	8.222e-05	?+???++	0	0.493	2	0.7813	NA	NA	NA	NA	NA	NA	NA	NA	NA	NA	NA	NA	NA	NA	NA	C	T	1798	0.0310036	111.963	1	0.0406388	1704	90	4	-36.9924	9.81156	-0.38427	0.000163061	0.84103	0.101921	NA	NA	NA	NA	NA	NA
rs6757982:239008782:C:G	2	239008782	c	g	0.0968	0.0246	8.236e-05	+++++-+	0	5.8	6	0.446	C	G	1825	0.610994	2230.13	1	0.043179	295	825	705	3.61	8.9334	0.0452349	0.686138	0.111939	C	G	1798	0.607889	2193.1	1	0.842108	263	855	680	71.4602	27.1369	0.0970382	0.0084555	0.89131	0.0368502	G	C	3348	0.452254	2796	0.970729
rs10685472:11931222:T:TTTG	5	11931222	t	tttg	-0.1132	0.0288	8.243e-05	-------	0	1.476	6	0.9611	T	TTTG	1825	0.80004	2920.14	1	0.713641	75	577	1173	-11.1609	7.24291	-0.212752	0.12333	0.138066	T	TTTG	1798	0.803468	2894.1	1	0.598544	71	556	1171	-76.6369	23.7277	-0.136122	0.00123854	0.98636	0.0421448	TTTG	T	3348	0.244474	1573	0.999104
rs11203969:18457679:C:T	8	18457679	t	c	0.1847	0.0469	8.253e-05	-++++++	0	3.035	6	0.8045	C	T	1825	0.0611016	223.021	1	0.215003	1612	203	10	1.68823	4.45012	0.0852486	0.704416	0.224713	C	T	1798	0.0640997	228.019	1	0.548374	1575	218	5	-43.7912	14.4804	-0.208845	0.00249322	0.99987	0.0690589	C	T	3348	0.0781204	472	0.99552
rs57022981:75233137:A:T	18	75233137	a	t	-0.1729	0.0439	8.261e-05	-------	0	2.449	6	0.8741	A	T	1825	0.0708759	258.697	1	0.36951	1574	245	6	-4.22379	4.68519	-0.192418	0.367313	0.213439	A	T	1798	0.0716515	254.048	1	0.716597	1555	233	10	-41.6953	15.5504	-0.172426	0.00733372	0.97982	0.064307	A	T	3348	0.083513	627	0.996416
rs73012629:154410389:T:C	3	154410389	t	c	-0.2273	0.0578	8.284e-05	--?----	0	1.191	5	0.9458	T	C	1825	0.0481433	175.723	1	0.182974	1654	170	1	-5.4326	3.63333	-0.411527	0.134859	0.27523	T	C	1798	0.0487812	176.232	1	1	1634	161	3	-38.1859	12.4763	-0.24532	0.00220835	0.93447	0.080152	NA	NA	NA	NA	NA	NA
rs60250644:134742301:T:G	2	134742301	t	g	0.1727	0.0439	8.301e-05	++??+--	45.2	7.305	4	0.1206	T	G	1825	0.113517	414.338	1	0.727428	1435	365	25	10.9525	5.79493	0.326151	0.0587552	0.172565	T	G	1798	0.105019	377.348	1	0.258015	1446	328	24	68.2665	18.3192	0.20342	0.00019416	0.94155	0.0545875	NA	NA	NA	NA	NA	NA
rs1518688:152060233:G:T	2	152060233	t	g	0.1002	0.0255	8.316e-05	-+?++++	23	6.489	5	0.2615	G	T	1825	0.347524	1268.46	1	0.0435138	802	786	237	12.4128	8.55487	0.169607	0.14679	0.116892	G	T	1798	0.360294	1286.01	1	0.837589	737	832	229	-90.0101	28.1338	-0.113719	0.00137735	0.99502	0.0355444	NA	NA	NA	NA	NA	NA
rs28361899:71089681:C:T	5	71089681	t	c	-0.137	0.0348	8.316e-05	--???--	0	1.801	3	0.6147	C	T	1825	0.264718	966.222	1	0.194977	1025	671	129	2.41207	7.54668	0.0423525	0.749256	0.132509	C	T	1798	0.264548	951.832	1	0.05618	1006	657	135	104.913	25.3447	0.163326	3.48159e-05	0.89461	0.039456	NA	NA	NA	NA	NA	NA
rs73611481:76183822:C:T	16	76183822	t	c	0.332	0.0844	8.321e-05	++??+++	0	2.763	4	0.5983	C	T	1825	0.0251781	91.9	1	0.62354	1741	84	0	-0.657771	2.54132	-0.101849	0.795766	0.393496	C	T	1798	0.0304301	111.342	1	1	1697	100	1	-26.6133	9.80487	-0.276831	0.00664179	0.87641	0.10199	NA	NA	NA	NA	NA	NA
rs56203091:114353023:C:A	5	114353023	a	c	-0.2267	0.0576	8.325e-05	--?----	0	3.737	5	0.5879	C	A	1825	0.0475079	173.404	1	0.286887	1660	159	6	3.85654	4.04887	0.23525	0.340845	0.246982	C	A	1798	0.0453319	165.341	1	0.10047	1639	152	7	45.8364	12.9121	0.274928	0.000385398	0.99075	0.0774467	NA	NA	NA	NA	NA	NA
1:92155397:A:TTA	1	92155397	t	taa	0.1091	0.0277	8.356e-05	-+??+++	0	3.523	4	0.4744	TAA	T	1825	0.560855	2047.12	1	0.0791385	375	863	587	2.16963	8.58866	0.0294127	0.800565	0.116433	TAA	T	1798	0.56915	2047.58	1	1.21996e-06	391	782	625	-75.5995	28.8265	-0.0909777	0.00872692	0.86891	0.0346903	NA	NA	NA	NA	NA	NA
rs55659054:5118380:G:A	19	5118380	a	g	0.4155	0.1056	8.356e-05	+?+??++	0	2.248	3	0.5226	G	A	1825	0.0616181	224.906	1	0.516789	1619	202	4	-5.46083	4.24913	-0.302453	0.198735	0.235342	NA	NA	NA	NA	NA	NA	NA	NA	NA	NA	NA	NA	NA	NA	NA	NA	G	A	3348	0.0735385	415	0.96595
rs9667991:95179862:G:T	12	95179862	t	g	-0.0924	0.0235	8.359e-05	--+----	0	2.077	6	0.9125	G	T	1825	0.615337	2245.98	1	0.65628	265	874	686	4.46921	8.89483	0.0564878	0.615351	0.112425	G	T	1798	0.594454	2135.4	1	0.493739	303	853	642	94.6963	30.1457	0.104203	0.0016821	0.99807	0.0331722	T	G	3348	0.429358	2755	0.996416
rs58339548:143994588:A:AT	5	143994588	a	at	-0.1313	0.0334	8.365e-05	--?--+-	35.4	7.737	5	0.1713	A	AT	1825	0.166217	606.692	1	0.799536	1270	507	48	-11.194	6.75396	-0.245397	0.0974377	0.148061	A	AT	1798	0.153997	557.229	1	0.100652	1300	447	51	-62.6915	21.8811	-0.13094	0.00416872	0.9843	0.0457015	NA	NA	NA	NA	NA	NA
rs181803204:53244717:T:C	5	53244717	t	c	-0.3806	0.0967	8.367e-05	--?----	0	3.673	5	0.5974	T	C	1825	0.0198005	72.272	1	0.121361	1760	63	2	-1.65114	2.64875	-0.235343	0.533045	0.377537	T	C	1798	0.0171582	62.558	1	1	1740	58	0	-25.4578	7.5837	-0.442648	0.000788185	0.92095	0.131862	NA	NA	NA	NA	NA	NA
rs7547275:30666447:T:C	1	30666447	t	c	-0.0959	0.0244	8.383e-05	-----++	0	5.241	6	0.5132	T	C	1825	0.341943	1248.09	1	0.435857	782	837	206	-16.852	8.33115	-0.242796	0.0430965	0.120031	T	C	1798	0.360288	1290.71	1	0.837768	739	824	235	-83.5641	28.9228	-0.0998942	0.00386202	0.9758	0.0345748	T	C	3348	0.383629	2443	0.986559
rs78389466:91258027:C:T	9	91258027	t	c	-0.5664	0.144	8.384e-05	?-??-?-	31.1	2.905	2	0.234	NA	NA	NA	NA	NA	NA	NA	NA	NA	NA	NA	NA	NA	NA	NA	C	T	1798	0.0101496	36.802	1	1	1762	36	0	25.1194	5.91938	0.716897	2.19978e-05	0.92838	0.168937	NA	NA	NA	NA	NA	NA
rs35612509:43008502:GT:G	8	43008502	g	gt	0.6323	0.1608	8.387e-05	+???+++	0	0.875	3	0.8315	G	GT	1825	0.0201403	73.512	1	1	1762	63	0	5.0976	2.4161	0.873245	0.0348715	0.41389	NA	NA	NA	NA	NA	NA	NA	NA	NA	NA	NA	NA	NA	NA	NA	NA	NA	NA	NA	NA	NA	NA
rs143382057:29325686:T:C	8	29325686	t	c	0.4045	0.1028	8.395e-05	++??+++	0	2.249	4	0.6901	T	C	1825	0.0183548	66.995	1	1	1769	56	0	2.14189	2.19081	0.446258	0.328239	0.456452	T	C	1798	0.0197119	70.83	1	1	1730	68	0	23.4446	7.98719	0.367498	0.00333254	0.88205	0.1252	NA	NA	NA	NA	NA	NA
rs150087424:114326039:T:C	5	114326039	t	c	0.2741	0.0697	8.398e-05	++?++++	0	4.058	5	0.5411	T	C	1825	0.0331195	120.886	1	0.257873	1714	108	3	1.20657	3.29105	0.1114	0.713901	0.303854	T	C	1798	0.0311492	112.615	1	0.223211	1692	103	3	41.3661	10.5383	0.372481	8.66181e-05	0.95553	0.094892	NA	NA	NA	NA	NA	NA
rs113940599:39782743:C:T	18	39782743	t	c	0.2197	0.0559	8.399e-05	++??++-	25.8	5.387	4	0.2498	C	T	1825	0.0607614	221.779	1	1	1613	206	6	-11.6508	4.40514	-0.600392	0.00817361	0.227008	C	T	1798	0.0655449	235.951	1	0.434996	1570	223	5	-44.6543	14.5546	-0.210798	0.00215449	0.95573	0.0687068	NA	NA	NA	NA	NA	NA
rs11106710:93214737:T:C	12	93214737	t	c	0.1011	0.0257	8.416e-05	++-++++	64.5	16.922	6	0.009575	T	C	1825	0.30548	1115	1	0.151589	867	801	157	9.7551	8.2386	0.143723	0.236384	0.12138	T	C	1798	0.303561	1091.26	1	0.370974	884	742	172	132.625	27.581	0.174343	1.52021e-06	0.97282	0.0362568	T	C	3348	0.296405	1865	0.987754
rs61606572:3855142:C:T	11	3855142	t	c	0.0957	0.0243	8.418e-05	++-++++	0	2.512	6	0.8671	C	T	1825	0.370575	1352.6	1	0.483223	713	867	245	-13.0096	8.93005	-0.163138	0.145162	0.111981	C	T	1798	0.362931	1311.42	1	0.2619	742	809	247	-81.4458	28.4997	-0.100274	0.00426624	0.95988	0.0350881	C	T	3348	0.387092	2472	0.999104
rs114957772:9730698:T:C	4	9730698	t	c	0.2745	0.0698	8.435e-05	++?+?++	0	2.573	4	0.6316	T	C	1825	0.0351932	128.455	1	1	1701	122	2	3.07879	3.17688	0.305056	0.332483	0.314774	T	C	1798	0.0400131	144.574	1	0.331946	1664	130	4	27.9558	11.5218	0.210587	0.0152519	0.90947	0.086792	NA	NA	NA	NA	NA	NA
rs115654344:15011317:T:C	7	15011317	t	c	-0.2906	0.0739	8.462e-05	-???---	0	1.295	3	0.7302	T	C	1825	0.119424	435.899	1	0.407145	1445	354	26	-10.3582	5.70178	-0.318612	0.0692696	0.175384	NA	NA	NA	NA	NA	NA	NA	NA	NA	NA	NA	NA	NA	NA	NA	NA	NA	NA	NA	NA	NA	NA
rs75057989:101817925:T:C	3	101817925	t	c	-0.1865	0.0474	8.463e-05	---?-??	0	1.966	3	0.5796	T	C	1825	0.102228	373.133	1	0.00615859	1521	279	25	-11.0505	5.18458	-0.411105	0.0330554	0.19288	T	C	1798	0.103652	373.133	1	0.0215476	1474	298	26	-50.9269	17.429	-0.167649	0.00347839	0.8532	0.0573756	T	C	3348	0.116334	669	0.976703
rs8006001:45181239:G:A	14	45181239	a	g	0.2814	0.0716	8.465e-05	-+?++++	0	4.529	5	0.476	G	A	1825	0.0230521	84.14	1	1	1742	82	1	1.57593	3.04846	0.16958	0.605185	0.328034	G	A	1798	0.0278132	101.752	1	0.649405	1699	97	2	-22.3504	10.0268	-0.222312	0.025809	0.9726	0.0997327	NA	NA	NA	NA	NA	NA
rs116255476:78579606:C:T	17	78579606	t	c	0.2615	0.0665	8.468e-05	++?++++	22.6	6.456	5	0.2643	C	T	1825	0.0336485	122.817	1	0.416508	1712	113	0	-3.78658	3.00543	-0.419213	0.2077	0.332731	C	T	1798	0.0366312	132.357	1	1	1675	121	2	-25.1534	11.143	-0.202578	0.0239876	0.93345	0.0897424	NA	NA	NA	NA	NA	NA
rs12504790:36650948:G:T	4	36650948	t	g	-0.1397	0.0355	8.477e-05	+--?---	46.3	9.313	5	0.0972	G	T	1825	0.173009	631.483	1	0.409509	1249	528	48	-0.738493	6.78857	-0.0160247	0.913373	0.147306	G	T	1798	0.166058	594.227	1	0.0548025	1276	464	58	43.5018	21.2629	0.0962194	0.040766	0.88106	0.0470303	G	T	3348	0.174549	1082	0.983274
rs7686206:9734926:C:A	4	9734926	a	c	-0.274	0.0697	8.491e-05	--?-?--	0	2.538	4	0.6378	C	A	1825	0.035189	128.44	1	1	1702	121	2	3.07364	3.16974	0.305918	0.332206	0.315483	C	A	1798	0.0403348	145.733	1	0.331946	1664	130	4	27.9837	11.5366	0.210255	0.0152816	0.90613	0.0866807	NA	NA	NA	NA	NA	NA
rs11655544:13854722:C:T	17	13854722	t	c	-0.1227	0.0312	8.493e-05	---?---	0	2.479	5	0.7797	C	T	1825	0.25609	934.727	1	0.901356	1018	692	115	1.65181	7.71613	0.0277435	0.830491	0.129599	C	T	1798	0.257911	918.815	1	7.89191e-06	1085	578	135	90.8485	23.9433	0.158471	0.000148047	0.83354	0.0417653	C	T	3348	0.30318	1915	0.950418
rs115501125:175692915:G:A	2	175692915	a	g	-0.2161	0.055	8.494e-05	--?----	0	3.523	5	0.6199	G	A	1825	0.04524	165.126	1	1	1665	157	3	3.95581	3.71538	0.286568	0.287007	0.269151	G	A	1798	0.0534372	192.638	1	0.340381	1615	176	7	28.7385	13.6825	0.153508	0.0356952	0.98078	0.0730861	NA	NA	NA	NA	NA	NA
rs11773663:40324044:T:C	7	40324044	t	c	0.1301	0.0331	8.5e-05	++??+++	0	2.311	4	0.6788	T	C	1825	0.206523	753.81	1	0.0632925	1162	572	91	6.24556	7.54717	0.109649	0.407933	0.1325	T	C	1798	0.205379	740.899	1	0.0820531	1124	611	63	73.9761	23.7614	0.131023	0.00185013	0.98393	0.0420851	NA	NA	NA	NA	NA	NA
rs61785785:9071142:C:T	1	9071142	t	c	-0.4229	0.1076	8.501e-05	?????--	0	0.1	1	0.7513	NA	NA	NA	NA	NA	NA	NA	NA	NA	NA	NA	NA	NA	NA	NA	NA	NA	NA	NA	NA	NA	NA	NA	NA	NA	NA	NA	NA	NA	NA	NA	NA	NA	NA	NA	NA	NA
rs149405535:9071138:GT:G	1	9071138	g	gt	-0.4229	0.1076	8.501e-05	?????--	0	0.1	1	0.7513	NA	NA	NA	NA	NA	NA	NA	NA	NA	NA	NA	NA	NA	NA	NA	NA	NA	NA	NA	NA	NA	NA	NA	NA	NA	NA	NA	NA	NA	NA	NA	NA	NA	NA	NA	NA	NA
rs61785784:9071098:C:T	1	9071098	t	c	-0.4229	0.1076	8.501e-05	?????--	0	0.1	1	0.7513	NA	NA	NA	NA	NA	NA	NA	NA	NA	NA	NA	NA	NA	NA	NA	NA	NA	NA	NA	NA	NA	NA	NA	NA	NA	NA	NA	NA	NA	NA	NA	NA	NA	NA	NA	NA	NA
rs11661532:75234255:C:T	18	75234255	t	c	0.1724	0.0439	8.507e-05	+++++++	0	2.305	6	0.8896	C	T	1825	0.0716003	261.341	1	0.36951	1574	245	6	-4.16616	4.66467	-0.191467	0.371787	0.214377	C	T	1798	0.0714391	253.168	1	0.716597	1555	233	10	-41.9219	15.6744	-0.170632	0.00748294	0.99739	0.0637983	C	T	3348	0.0837458	625	0.99552
rs141280355:47944193:G:GTA	13	47944193	g	gta	0.8839	0.225	8.52e-05	+????++	0	0.167	2	0.9201	G	GTA	1825	0.0204093	74.494	1	0.440183	1761	63	1	4.87132	2.27321	0.942689	0.0321189	0.439907	NA	NA	NA	NA	NA	NA	NA	NA	NA	NA	NA	NA	NA	NA	NA	NA	NA	NA	NA	NA	NA	NA
rs72996786:154460498:T:C	3	154460498	t	c	-0.232	0.059	8.528e-05	--?----	0	1.221	5	0.9429	T	C	1825	0.0476249	173.831	1	0.0493758	1660	165	0	-5.09567	3.56555	-0.400819	0.152964	0.280462	T	C	1798	0.0471178	169.875	1	1	1647	148	3	-37.7378	12.1767	-0.254519	0.00194048	0.91952	0.0821241	NA	NA	NA	NA	NA	NA
rs11834324:109222796:G:A	12	109222796	a	g	0.6313	0.1607	8.532e-05	?+????+	0	0.306	1	0.5799	NA	NA	NA	NA	NA	NA	NA	NA	NA	NA	NA	NA	NA	NA	NA	G	A	1798	0.0109216	40.272	1	1	1764	34	0	-20.5292	5.85334	-0.59919	0.000452742	0.81826	0.170843	NA	NA	NA	NA	NA	NA
rs116317083:89100530:G:A	11	89100530	a	g	-1.9514	0.4967	8.55e-05	?????-?	0	0	0	1	NA	NA	NA	NA	NA	NA	NA	NA	NA	NA	NA	NA	NA	NA	NA	NA	NA	NA	NA	NA	NA	NA	NA	NA	NA	NA	NA	NA	NA	NA	NA	NA	NA	NA	NA	NA	NA
rs2197982:46218089:A:T	10	46218089	a	t	-0.2032	0.0517	8.563e-05	--??-+-	27.2	5.493	4	0.2404	A	T	1825	0.0761688	278.016	1	1	1558	257	10	-5.57671	4.82465	-0.239578	0.247731	0.207269	A	T	1798	0.0738121	266.456	1	0.227061	1547	238	13	-43.8357	15.3399	-0.186287	0.00426821	0.90922	0.0651895	NA	NA	NA	NA	NA	NA
rs4466678:9027391:C:T	1	9027391	t	c	-0.1221	0.0311	8.589e-05	-------	24.4	7.941	6	0.2424	C	T	1825	0.167312	610.689	1	1	1266	508	51	12.5561	6.99981	0.256262	0.0728478	0.142861	C	T	1798	0.160736	580.786	1	0.727569	1266	483	49	28.3592	22.4159	0.0564395	0.205821	0.99207	0.0446112	C	T	3348	0.180098	1070	0.998805
rs9668373:95179709:T:C	12	95179709	t	c	0.0922	0.0235	8.593e-05	++-++++	0	2.583	6	0.8591	T	C	1825	0.613779	2240.29	1	0.729602	268	873	684	3.45791	8.92939	0.0433681	0.698571	0.11199	T	C	1798	0.591709	2125.61	1	0.526057	307	856	635	95.1225	30.1961	0.104323	0.00163183	0.99949	0.0331169	C	T	3348	0.429357	2762	0.996117
rs72877634:24430618:A:C	11	24430618	a	c	0.2394	0.061	8.597e-05	+++??++	0	2.689	4	0.6111	A	C	1825	0.0597945	218.25	1	0.355185	1637	181	7	1.26899	4.05536	0.0771616	0.754343	0.246587	A	C	1798	0.0700234	248.978	1	0.546129	1580	213	5	39.4327	13.6013	0.213157	0.0037412	0.80716	0.0735224	A	C	3348	0.0495176	285	0.907706
rs1021037:85548222:C:T	14	85548222	t	c	-0.2091	0.0532	8.607e-05	--??---	0	3.86	4	0.4253	C	T	1825	0.0614605	224.331	1	0.217543	1611	204	10	1.45623	4.75504	0.0644054	0.759414	0.210303	C	T	1798	0.0650086	232.661	1	0.23807	1570	224	4	35.8662	14.8626	0.162367	0.0158137	0.99869	0.067283	NA	NA	NA	NA	NA	NA
rs147071350:56250071:G:A	10	56250071	a	g	0.2028	0.0516	8.614e-05	-+?++-+	15.2	5.894	5	0.3167	G	A	1825	0.0644658	235.3	1	0.429354	1604	212	9	0.781474	4.231	0.0436544	0.853463	0.236351	G	A	1798	0.0614675	223.299	1	0.0190553	1612	175	11	-54.6561	13.8667	-0.284244	8.09626e-05	0.86791	0.0721152	NA	NA	NA	NA	NA	NA
rs8068621:35138955:C:T	17	35138955	t	c	0.2726	0.0694	8.615e-05	++??+++	0	0.234	4	0.9937	C	T	1825	0.0357027	130.315	1	0.713786	1709	114	2	-1.29254	3.04377	-0.139515	0.671091	0.32854	C	T	1798	0.0447755	162.465	1	1	1652	143	3	-39.036	11.8963	-0.275831	0.00103307	0.88615	0.0840597	NA	NA	NA	NA	NA	NA
rs4355400:36637714:C:G	4	36637714	c	g	0.1519	0.0387	8.625e-05	-++?+++	36.9	7.92	5	0.1607	C	G	1825	0.135636	495.073	1	0.0670553	1363	439	23	-0.49167	6.11091	-0.0131662	0.935873	0.163642	C	G	1798	0.133493	477.372	1	0.756705	1354	415	29	44.503	19.7948	0.113576	0.0245622	0.95471	0.0505183	C	G	3348	0.129631	834	0.975209
rs7038006:23967813:G:A	9	23967813	a	g	0.1961	0.0499	8.63e-05	-+??+++	21.8	5.118	4	0.2754	G	A	1825	0.925542	3378.23	1	0.215525	13	236	1576	3.7909	4.75978	0.167328	0.425774	0.210094	G	A	1798	0.920171	3306.73	1	1	11	263	1524	-53.2593	16.1751	-0.203565	0.000992393	0.9657	0.0618234	NA	NA	NA	NA	NA	NA
rs71241177:89013127:T:G	10	89013127	t	g	1.2415	0.3162	8.635e-05	+??????	0	0	0	1	T	G	1825	0.0330134	120.499	1	0.208967	1720	102	3	12.4152	3.16225	1.24154	8.63474e-05	0.316231	NA	NA	NA	NA	NA	NA	NA	NA	NA	NA	NA	NA	NA	NA	NA	NA	NA	NA	NA	NA	NA	NA
rs10835177:3856035:A:G	11	3856035	a	g	-0.0936	0.0238	8.655e-05	+-+---+	45.5	11.006	6	0.08821	A	G	1825	0.623717	2276.57	1	0.484928	265	842	718	4.13534	8.95651	0.0515506	0.644287	0.111651	A	G	1798	0.619543	2226.59	1	0.483649	266	833	699	-101.658	29.3958	-0.117645	0.00054367	0.97856	0.0340185	G	A	3348	0.353778	2400	0.987455
rs73782641:114324008:A:T	5	114324008	a	t	0.225	0.0573	8.668e-05	++?++++	0	3.697	5	0.5938	A	T	1825	0.047383	172.948	1	0.291168	1659	160	6	3.85195	4.06916	0.232633	0.343833	0.245751	A	T	1798	0.0455973	166.387	1	0.10047	1639	152	7	46.5537	12.993	0.275761	0.000339708	0.99585	0.0769645	NA	NA	NA	NA	NA	NA
rs755711990:40321427:T:TG	7	40321427	t	tg	-0.1298	0.0331	8.67e-05	--??---	0	2.33	4	0.6753	TG	T	1825	0.206636	754.22	1	0.0632925	1162	572	91	6.17811	7.54997	0.108384	0.413188	0.132451	TG	T	1798	0.205616	741.701	1	0.0820531	1124	611	63	73.8188	23.7738	0.130608	0.00190245	0.9845	0.0420631	NA	NA	NA	NA	NA	NA
rs12606766:75232689:G:T	18	75232689	t	g	0.1721	0.0438	8.671e-05	+++++++	0	2.416	6	0.8778	G	T	1825	0.0705315	257.44	1	0.36951	1574	245	6	-4.30875	4.70614	-0.194546	0.359898	0.212488	G	T	1798	0.0722481	256.276	1	0.717705	1554	234	10	-41.0336	15.4883	-0.171053	0.00806535	0.96657	0.0645649	G	T	3348	0.083916	630	0.997312
rs7132877:93224159:T:C	12	93224159	t	c	0.1007	0.0256	8.672e-05	++-++++	64.9	17.117	6	0.008863	T	C	1825	0.305372	1114.61	1	0.151589	867	801	157	9.80714	8.21492	0.145323	0.232548	0.12173	T	C	1798	0.30398	1092.76	1	0.40234	882	744	172	132.424	27.6185	0.173607	1.62863e-06	0.97538	0.0362076	T	C	3348	0.291199	1867	0.988949
rs73457959:39774430:T:C	18	39774430	t	c	-0.2202	0.0561	8.674e-05	--??--+	39.4	6.599	4	0.1586	T	C	1825	0.0605175	220.889	1	1	1617	202	6	-11.63	4.35883	-0.612122	0.00762734	0.229419	T	C	1798	0.0650562	234.265	1	0.434996	1570	223	5	-44.5958	14.4692	-0.213011	0.00205538	0.94995	0.0691123	NA	NA	NA	NA	NA	NA
rs60619227:100934630:T:C	2	100934630	t	c	-0.2787	0.071	8.702e-05	--??---	8	4.347	4	0.3611	T	C	1825	0.0368326	134.439	1	0.492184	1699	123	3	-1.53308	3.3659	-0.13532	0.648768	0.297097	T	C	1798	0.0387803	139.584	1	1	1664	132	2	-34.2086	11.3596	-0.265098	0.0026003	0.94603	0.0880313	NA	NA	NA	NA	NA	NA
rs6601085:179567575:T:C	5	179567575	t	c	0.1429	0.0364	8.707e-05	++???++	0	2.012	3	0.57	T	C	1825	0.80589	2941.5	1	0.545274	71	557	1197	6.4743	6.53356	0.151668	0.32172	0.153056	T	C	1798	0.784943	2820.21	1	0.111046	97	589	1112	73.0679	24.7356	0.119422	0.00313722	0.95732	0.0404276	NA	NA	NA	NA	NA	NA
rs62571354:137618792:G:A	9	137618792	a	g	0.1106	0.0282	8.709e-05	+++++++	0	3.541	6	0.7385	G	A	1825	0.213681	779.937	1	0.676453	1130	608	87	-0.424526	7.43167	-0.00768655	0.954446	0.134559	G	A	1798	0.211651	755.287	1	0.00624197	1151	551	96	-48.6765	24.6658	-0.0800073	0.0484453	0.94062	0.040542	G	A	3348	0.228134	1526	0.98417
rs9416009:73581076:C:A	10	73581076	a	c	0.0988	0.0252	8.709e-05	+++++++	0	5.512	6	0.4801	C	A	1825	0.305392	1114.68	1	0.165583	900	745	180	-11.1224	8.31993	-0.16068	0.181274	0.120193	C	A	1798	0.292292	1044.55	1	0.330201	915	723	160	-38.8517	27.6121	-0.050958	0.159411	0.98782	0.036216	C	A	3348	0.324531	1999	0.986858
rs111659245:53894010:T:TAC	16	53894010	t	tac	0.2281	0.0581	8.71e-05	++??+++	0	2.545	4	0.6366	T	TAC	1825	0.0655893	239.401	1	1	1598	220	7	0.0784481	4.59322	0.00371833	0.986374	0.217712	T	TAC	1798	0.0559589	201.373	1	0.340381	1615	176	7	45.0057	13.6054	0.243134	0.00093988	0.91148	0.0735002	NA	NA	NA	NA	NA	NA
rs8091811:32836885:G:A	18	32836885	a	g	-0.1149	0.0293	8.714e-05	-------	0	1.455	6	0.9624	G	A	1825	0.189315	691.001	1	0.593351	1203	553	69	4.4942	7.37451	0.0826392	0.542244	0.135602	G	A	1798	0.195616	704.753	1	0.410506	1169	555	74	84.9132	23.7314	0.150775	0.000346099	0.95295	0.0421383	G	A	3348	0.200465	1253	0.990741
rs7765917:43960263:T:C	6	43960263	t	c	0.1815	0.0463	8.727e-05	+???+++	0	2.715	3	0.4377	T	C	1825	0.644421	2352.14	1	0.507214	238	824	763	18.5312	8.60159	0.250465	0.0312091	0.116258	NA	NA	NA	NA	NA	NA	NA	NA	NA	NA	NA	NA	NA	NA	NA	NA	NA	NA	NA	NA	NA	NA
2:162884567:A:TA	2	162884567	t	ta	0.1529	0.039	8.733e-05	++??+-+	0	3.228	4	0.5204	TA	T	1825	0.147232	537.396	1	0.312161	1374	413	38	-8.10154	5.89732	-0.232948	0.169514	0.169569	TA	T	1798	0.161803	581.257	1	0.00958377	1332	415	51	-65.6723	20.7541	-0.152466	0.00155458	0.83304	0.0481833	NA	NA	NA	NA	NA	NA
rs74807335:175804488:G:A	2	175804488	a	g	-0.2153	0.0549	8.737e-05	--?----	0	3.834	5	0.5736	G	A	1825	0.0456014	166.445	1	0.787191	1663	158	4	5.78679	3.78675	0.403556	0.126471	0.264079	G	A	1798	0.0551401	199.169	1	0.819631	1605	187	6	27.6557	13.8475	0.144226	0.0458072	0.98254	0.0722152	NA	NA	NA	NA	NA	NA
rs831843:56410784:G:T	5	56410784	t	g	0.0951	0.0243	8.748e-05	++++-++	61.6	15.636	6	0.01585	G	T	1825	0.614212	2241.88	1	0.882287	273	862	690	-20.6034	8.88973	-0.260713	0.0204675	0.112489	G	T	1798	0.619722	2227.3	1	0.688923	264	839	695	-51.6998	29.6635	-0.0587548	0.0813556	0.99598	0.0337115	T	G	3348	0.417335	2678	0.996117
rs189577879:59890900:C:T	20	59890900	t	c	-1.9293	0.4918	8.748e-05	??????-	0	0	0	1	NA	NA	NA	NA	NA	NA	NA	NA	NA	NA	NA	NA	NA	NA	NA	NA	NA	NA	NA	NA	NA	NA	NA	NA	NA	NA	NA	NA	NA	NA	NA	NA	NA	NA	NA	NA	NA
rs112438279:127325063:G:A	10	127325063	a	g	-1.4557	0.3711	8.755e-05	-????-?	0	0.274	1	0.6004	G	A	1825	0.0106381	38.829	1	1	1789	36	0	5.28261	1.77434	1.67793	0.00290877	0.56359	NA	NA	NA	NA	NA	NA	NA	NA	NA	NA	NA	NA	NA	NA	NA	NA	NA	NA	NA	NA	NA	NA
rs201681234:94479751:A:T	1	94479751	a	t	0.1209	0.0308	8.76e-05	++??+++	0	2.098	4	0.7177	A	T	1825	0.285462	1041.94	1	0.0164581	975	689	161	9.77092	8.05243	0.150689	0.224972	0.124186	A	T	1798	0.280729	1012.99	1	0.004999	979	663	156	101.002	25.9528	0.149955	9.95181e-05	0.88645	0.0385315	NA	NA	NA	NA	NA	NA
rs79341019:212703506:C:T	2	212703506	t	c	-0.5063	0.1291	8.764e-05	-?-??--	0	0.943	3	0.815	C	T	1825	0.0442504	161.514	1	1	1677	145	3	9.3361	3.64184	0.703921	0.0103603	0.274586	NA	NA	NA	NA	NA	NA	NA	NA	NA	NA	NA	NA	NA	NA	NA	NA	C	T	3348	0.0323188	203	0.983871
rs56252929:101043318:T:C	15	101043318	t	c	-0.3928	0.1002	8.774e-05	--??-+-	43.1	7.027	4	0.1345	T	C	1825	0.0168674	61.566	1	0.338359	1771	53	1	-0.324987	2.24426	-0.0645236	0.884863	0.445581	T	C	1798	0.0194964	69.933	1	0.00175102	1739	55	4	-38.6236	8.17973	-0.577264	2.33694e-06	0.88841	0.122253	NA	NA	NA	NA	NA	NA
rs9292105:55249374:C:T	5	55249374	t	c	0.1157	0.0295	8.776e-05	++??+++	15.7	4.744	4	0.3146	C	T	1825	0.288229	1052.04	1	0.0677356	941	716	168	-22.1471	8.31226	-0.320537	0.00771279	0.120304	C	T	1798	0.299407	1082.61	1	1	878	757	163	-91.1882	27.4166	-0.121314	0.000880956	0.9979	0.0364743	NA	NA	NA	NA	NA	NA
rs191682:144003262:C:T	5	144003262	t	c	0.095	0.0242	8.778e-05	+++++-+	0	5.538	6	0.4768	C	T	1825	0.389451	1421.5	1	1	681	868	276	-6.04768	8.78018	-0.078448	0.490957	0.113893	C	T	1798	0.377202	1363.42	1	0.802172	691	852	255	-81.9295	29.2223	-0.0959427	0.00505255	0.99811	0.0342204	C	T	3348	0.324903	2399	0.98417
rs8003446:45184739:C:T	14	45184739	t	c	0.2808	0.0716	8.793e-05	-+?++++	0	4.559	5	0.472	C	T	1825	0.0230518	84.139	1	1	1742	82	1	1.59624	3.04838	0.171775	0.600531	0.328043	C	T	1798	0.0278867	102.042	1	0.649405	1699	97	2	-22.2399	10.0298	-0.221079	0.0265972	0.97079	0.0997029	NA	NA	NA	NA	NA	NA
rs200447065:154410048:AAC:A	3	154410048	a	aac	0.2269	0.0578	8.8e-05	++?++++	0	1.302	5	0.9347	AAC	A	1825	0.0481153	175.621	1	0.182974	1654	170	1	-5.4176	3.63173	-0.410752	0.135767	0.275351	AAC	A	1798	0.048488	175.088	1	1	1635	160	3	-37.219	12.4467	-0.240247	0.00278727	0.93479	0.0803426	NA	NA	NA	NA	NA	NA
rs4289221:195227835:A:G	2	195227835	a	g	-0.1048	0.0267	8.801e-05	--+----	0	3.776	6	0.7069	A	G	1825	0.699548	2553.35	1	0.432198	167	747	911	-3.17172	7.99899	-0.0495707	0.691725	0.125016	A	G	1798	0.711641	2559.2	1	0.563179	151	723	924	-81.1687	26.3701	-0.116726	0.0020835	0.94017	0.0379217	G	A	3348	0.284653	1779	0.971625
rs8003724:45184736:G:A	14	45184736	a	g	0.2808	0.0716	8.803e-05	-+?++++	0	4.557	5	0.4723	G	A	1825	0.0230512	84.137	1	1	1742	82	1	1.59646	3.04838	0.171799	0.600481	0.328043	G	A	1798	0.0278863	102.04	1	0.649405	1699	97	2	-22.2403	10.0295	-0.221095	0.0265903	0.97083	0.0997059	NA	NA	NA	NA	NA	NA
rs1381851:67840391:T:C	10	67840391	t	c	-0.1339	0.0341	8.809e-05	-------	27.8	8.313	6	0.2161	T	C	1825	0.129993	474.473	1	0.677831	1380	417	28	-12.9343	6.21667	-0.334678	0.0374723	0.160858	T	C	1798	0.130924	462.318	1	0.672942	1370	397	31	-31.9608	20.0855	-0.0792231	0.111556	0.99424	0.0497872	T	C	3348	0.155952	978	0.999104
rs73010084:144517858:T:C	3	144517858	t	c	-0.2373	0.0605	8.813e-05	--?----	7.4	5.4	5	0.369	T	C	1825	0.0438567	160.077	1	0.0202525	1688	130	7	-2.51699	3.90274	-0.165251	0.518972	0.25623	T	C	1798	0.0471584	169.178	1	0.772065	1644	152	2	-24.4329	12.0152	-0.169245	0.0420013	0.88284	0.0832279	NA	NA	NA	NA	NA	NA
rs1381852:67840378:T:G	10	67840378	t	g	-0.1339	0.0341	8.814e-05	-------	27.8	8.311	6	0.2162	T	G	1825	0.129993	474.475	1	0.677831	1380	417	28	-12.9339	6.21662	-0.334674	0.0374759	0.160859	T	G	1798	0.130926	462.328	1	0.672942	1370	397	31	-31.9608	20.0847	-0.0792299	0.111541	0.99415	0.0497891	T	G	3348	0.155952	978	0.999104
rs6728431:239008655:G:A	2	239008655	a	g	-0.0963	0.0245	8.82e-05	-----+-	0	5.779	6	0.4484	G	A	1825	0.611683	2232.64	1	0.043179	295	825	705	3.44094	8.94697	0.0429858	0.700539	0.11177	G	A	1798	0.608595	2195.66	1	0.803219	262	856	680	71.634	27.1991	0.0968297	0.00844636	0.89591	0.0367659	A	G	3348	0.453682	2818	0.976703
rs6715356:239008728:A:G	2	239008728	a	g	0.0963	0.0246	8.823e-05	+++++-+	0	5.779	6	0.4484	A	G	1825	0.611594	2232.32	1	0.043179	295	825	705	3.45805	8.94317	0.0432363	0.699001	0.111817	A	G	1798	0.60846	2195.17	1	0.803219	262	856	680	71.61	27.1717	0.0969931	0.00840222	0.89397	0.036803	G	A	3348	0.452217	2803	0.973417
rs144660032:140579086:CA:C	5	140579086	ca	c	-0.1789	0.0456	8.824e-05	--??-+-	0	3.593	4	0.4639	CA	C	1825	0.0968797	353.611	1	0.788422	1490	317	18	-10.1195	5.39154	-0.348123	0.0605293	0.185476	CA	C	1798	0.0936144	337.065	1	0.119933	1487	290	21	-67.798	17.6354	-0.217994	0.000120837	0.94774	0.0567041	NA	NA	NA	NA	NA	NA
rs11977946:40336938:T:A	7	40336938	a	t	-0.1298	0.0331	8.824e-05	--??---	0	2.359	4	0.67	T	A	1825	0.206043	752.058	1	0.0737542	1163	572	90	6.55662	7.54714	0.11511	0.384981	0.132501	T	A	1798	0.204312	737.272	1	0.0692755	1126	610	62	74.7283	23.7524	0.132456	0.00165441	0.98571	0.042101	NA	NA	NA	NA	NA	NA
rs8009312:45185011:T:A	14	45185011	a	t	0.2807	0.0716	8.825e-05	-+?++++	0	4.563	5	0.4715	T	A	1825	0.0230526	84.142	1	1	1742	82	1	1.59678	3.04838	0.171833	0.600409	0.328043	T	A	1798	0.0278955	102.076	1	0.649405	1699	97	2	-22.2248	10.0301	-0.220916	0.0267047	0.97058	0.0996999	NA	NA	NA	NA	NA	NA
rs183722012:37187444:G:C	4	37187444	c	g	-0.4847	0.1236	8.831e-05	--??-+-	75	16.022	4	0.002989	G	C	1825	0.013217	48.242	1	1	1779	46	0	1.0593	2.15394	0.228325	0.622862	0.464265	G	C	1798	0.0122499	44.373	1	1	1754	44	0	17.2427	6.56546	0.400014	0.00863242	0.96094	0.152312	NA	NA	NA	NA	NA	NA
rs80144594:18456482:G:C	8	18456482	c	g	0.1839	0.0469	8.834e-05	-++++++	0	2.998	6	0.809	G	C	1825	0.0611784	223.301	1	0.215003	1612	203	10	1.65562	4.45472	0.0834292	0.71015	0.224481	G	C	1798	0.0646972	230.284	1	0.548374	1575	218	5	-43.2128	14.4744	-0.206257	0.00283152	0.99196	0.0690875	G	C	3348	0.0804193	480	0.994922
rs60203907:114506190:C:T	11	114506190	t	c	-0.1245	0.0318	8.838e-05	--?----	0	2.829	5	0.7263	C	T	1825	0.206231	752.743	1	0.830897	1148	597	80	7.18184	7.30618	0.134541	0.325616	0.13687	C	T	1798	0.184183	664.467	1	0.482585	1198	534	66	48.9825	23.1769	0.0911864	0.0345649	0.95551	0.0431464	NA	NA	NA	NA	NA	NA
rs114669545:3304104:C:T	12	3304104	t	c	-2.1188	0.5405	8.848e-05	??????-	0	0	0	1	NA	NA	NA	NA	NA	NA	NA	NA	NA	NA	NA	NA	NA	NA	NA	NA	NA	NA	NA	NA	NA	NA	NA	NA	NA	NA	NA	NA	NA	NA	NA	NA	NA	NA	NA	NA	NA
rs481531:85877704:A:G	6	85877704	a	g	-0.2245	0.0573	8.854e-05	--+----	9.5	6.632	6	0.3563	A	G	1825	0.0376134	137.289	1	0.0103022	1697	121	7	-4.25521	3.38232	-0.371955	0.208366	0.295655	A	G	1798	0.0421704	149.715	1	0.76512	1656	139	3	-38.2158	12.0882	-0.261528	0.0015701	0.98228	0.0827253	A	G	3348	0.0421061	375	0.996416
rs17171672:40335355:G:T	7	40335355	t	g	-0.1298	0.0331	8.854e-05	--??---	0	2.358	4	0.6702	G	T	1825	0.206084	752.205	1	0.0737542	1163	572	90	6.51673	7.54608	0.114443	0.387812	0.132519	G	T	1798	0.204408	737.591	1	0.0692755	1126	610	62	74.604	23.7515	0.132245	0.00168359	0.98533	0.0421026	NA	NA	NA	NA	NA	NA
rs213614:31449993:A:G	13	31449993	a	g	-0.2458	0.0627	8.854e-05	--??---	0	2.52	4	0.641	A	G	1825	0.950901	3470.79	1	0.00187176	11	151	1663	-8.24709	4.02664	-0.508645	0.0405472	0.248346	A	G	1798	0.951961	3421.4	1	0.600422	5	162	1631	-36.4185	12.9715	-0.216442	0.00499158	0.97298	0.0770921	NA	NA	NA	NA	NA	NA
rs165463:144013825:C:T	5	144013825	t	c	0.0952	0.0243	8.855e-05	+++++-+	0.4	6.022	6	0.4207	C	T	1825	0.388895	1419.47	1	0.960731	681	869	275	-5.82104	8.784	-0.0754424	0.507532	0.113843	C	T	1798	0.379176	1370.73	1	0.841242	691	851	256	-83.1522	29.1254	-0.0980234	0.00430408	0.99047	0.0343343	C	T	3348	0.326255	2399	0.984468
rs4241505:20359581:G:C	3	20359581	c	g	0.156	0.0398	8.857e-05	+++++++	0	5.143	6	0.5256	G	C	1825	0.908558	3316.23	1	0.25515	19	293	1513	-4.07707	5.29354	-0.145497	0.441183	0.18891	G	C	1798	0.911581	3279.98	1	0.554557	16	284	1498	-46.5409	17.4393	-0.153031	0.00761354	0.99985	0.0573418	C	G	3348	0.101631	655	0.993728
rs11764459:40318711:C:G	7	40318711	c	g	0.1299	0.0331	8.862e-05	++??+++	0	2.447	4	0.6541	C	G	1825	0.206862	755.047	1	0.0632925	1162	572	91	7.59253	7.54595	0.133339	0.314333	0.132521	C	G	1798	0.205372	740.785	1	0.0819523	1125	610	63	72.6099	23.7085	0.129178	0.00219415	0.97922	0.042179	NA	NA	NA	NA	NA	NA
rs6080397:16739852:T:G	20	16739852	t	g	-0.0956	0.0244	8.871e-05	+------	0	4.014	6	0.6748	T	G	1825	0.338197	1234.42	1	0.295856	809	797	219	7.51682	8.81763	0.0966787	0.393949	0.113409	T	G	1798	0.316758	1137.34	1	0.0381436	860	739	199	-90.5181	29.0545	-0.107228	0.00183659	0.99727	0.0344181	T	G	3348	0.298246	2143	0.988949
rs74796814:85677107:C:T	6	85677107	t	c	0.3291	0.084	8.882e-05	-+?+-++	40.5	8.41	5	0.135	C	T	1825	0.0164274	59.96	1	1	1766	59	0	0.592024	2.18469	0.124039	0.786401	0.457731	C	T	1798	0.0220603	79.878	1	0.194641	1723	73	2	-28.2569	9.02147	-0.347192	0.00173511	0.96411	0.110847	NA	NA	NA	NA	NA	NA
rs57558194:93167707:AT:A	12	93167707	a	at	0.109	0.0278	8.889e-05	++-?+++	68.9	16.074	5	0.006636	A	AT	1825	0.305138	1113.76	1	0.204183	869	798	158	9.10193	8.23834	0.134108	0.269235	0.121384	A	AT	1798	0.301787	1085.04	1	0.286237	891	736	171	133.173	27.5937	0.174903	1.39147e-06	0.97437	0.0362402	A	AT	3348	0.299638	1855	0.983572
rs144210692:46214622:G:A	10	46214622	a	g	0.1994	0.0509	8.893e-05	++??+-+	26.9	5.473	4	0.2421	G	A	1825	0.0780627	284.929	1	1	1558	257	10	-5.61795	4.92412	-0.231698	0.253909	0.203082	G	A	1798	0.0742248	267.933	1	0.227061	1547	238	13	-44.7039	15.6694	-0.18207	0.00433174	0.94332	0.0638187	NA	NA	NA	NA	NA	NA
rs73982839:36743610:C:T	17	36743610	t	c	0.1699	0.0433	8.898e-05	++?++-+	0	2.725	5	0.7423	C	T	1825	0.0849721	310.148	1	0.876537	1537	275	13	-5.97434	4.74888	-0.264916	0.208373	0.210576	C	T	1798	0.0951179	344.544	1	0.390047	1489	291	18	-51.6526	16.5834	-0.187822	0.00184119	0.86903	0.0603013	NA	NA	NA	NA	NA	NA
rs140623807:123058381:AT:A	11	123058381	a	at	-0.1995	0.0509	8.909e-05	--???--	0	0.594	3	0.8977	AT	A	1825	0.0873471	318.817	1	0.494127	1566	247	12	6.73107	4.51708	0.329889	0.136188	0.221382	AT	A	1798	0.0905882	326.578	1	0.235239	1501	279	18	52.9257	17.1454	0.180042	0.00202269	0.93287	0.0583247	NA	NA	NA	NA	NA	NA
rs2228046:55250727:A:G	5	55250727	a	g	-0.1155	0.0295	8.911e-05	--??---	15.9	4.756	4	0.3132	A	G	1825	0.288227	1052.03	1	0.0677356	941	716	168	-22.1783	8.31979	-0.320408	0.00768219	0.120195	A	G	1798	0.299555	1083.15	1	1	878	757	163	-91.1876	27.4433	-0.121077	0.000891321	0.99959	0.0364388	NA	NA	NA	NA	NA	NA
rs16910937:116712898:A:G	9	116712898	a	g	0.3389	0.0865	8.921e-05	-+??+++	0	2.405	4	0.6618	A	G	1825	0.0188148	68.674	1	1	1758	67	0	-0.345821	2.41106	-0.0594889	0.88595	0.414755	A	G	1798	0.02555	93.158	1	1	1706	91	1	34.5521	9.64584	0.371359	0.000340876	0.99375	0.103672	NA	NA	NA	NA	NA	NA
rs12672303:16910963:C:T	7	16910963	t	c	0.2305	0.0588	8.922e-05	-?+++++	4	5.207	5	0.3912	C	T	1825	0.0783433	285.953	1	0.213253	1577	235	13	1.15519	4.43427	0.0587502	0.794467	0.225516	NA	NA	NA	NA	NA	NA	NA	NA	NA	NA	NA	NA	NA	NA	NA	NA	C	T	3348	0.105776	606	0.968937
rs8099097:32850647:C:T	18	32850647	t	c	-0.1159	0.0296	8.94e-05	-------	0	1.038	6	0.9841	C	T	1825	0.189573	691.94	1	0.49005	1208	548	69	4.30363	7.3027	0.080699	0.555646	0.136936	C	T	1798	0.195205	703.148	1	0.406731	1174	551	73	81.0128	23.538	0.146223	0.000577881	0.9424	0.0424845	C	T	3348	0.195848	1208	0.971326
rs12607156:42072529:C:T	18	42072529	t	c	-0.1524	0.0389	8.949e-05	--+----	0	4.44	6	0.6174	C	T	1825	0.0792444	289.242	1	0.869754	1555	259	11	3.3117	4.84792	0.140909	0.494533	0.206274	C	T	1798	0.0974112	347.297	1	0.00937598	1478	293	27	68.6157	18.4237	0.202149	0.00019584	0.99064	0.0542779	C	T	3348	0.0699172	611	0.987455
rs831853:56416688:G:C	5	56416688	c	g	0.096	0.0245	8.96e-05	++++-++	63.7	16.517	6	0.01123	G	C	1825	0.621356	2267.95	1	0.5846	269	848	708	-23.1225	8.86997	-0.293894	0.00913839	0.11274	G	C	1798	0.627239	2253.92	1	0.879855	253	838	707	-48.5199	29.3333	-0.0563896	0.098109	0.98617	0.0340909	C	G	3348	0.402788	2555	0.984468
rs2995069:167522453:C:T	1	167522453	t	c	0.1406	0.0359	8.994e-05	+++?+-+	0	1.907	5	0.8619	C	T	1825	0.811977	2963.71	1	0.0995002	71	523	1231	-4.6364	7.12102	-0.0914317	0.51499	0.140429	C	T	1798	0.831092	2987.87	1	0.788012	45	470	1283	-68.0856	20.5897	-0.160604	0.000943742	0.82252	0.048568	T	C	3348	0.162588	1107	0.96595
rs17159087:46214016:T:A	10	46214016	a	t	0.1992	0.0509	9.009e-05	++??+-+	26.9	5.473	4	0.2421	T	A	1825	0.0782033	285.442	1	1	1558	257	10	-5.61091	4.92249	-0.23156	0.254348	0.203149	T	A	1798	0.0741658	267.711	1	0.227061	1547	238	13	-44.7077	15.6733	-0.181996	0.00433802	0.94469	0.0638028	NA	NA	NA	NA	NA	NA
rs165458:144016506:G:A	5	144016506	a	g	0.0951	0.0243	9.012e-05	+++++-+	0	5.733	6	0.4537	G	A	1825	0.389411	1421.35	1	0.960731	681	869	275	-6.16791	8.77104	-0.0801744	0.481923	0.114012	G	A	1798	0.378415	1367.98	1	1	691	848	259	-82.8373	29.1776	-0.0973029	0.00452454	0.99336	0.0342729	G	A	3348	0.325841	2390	0.98178
rs73309119:144032544:T:G	5	144032544	t	g	-0.1767	0.0451	9.017e-05	--?--+-	51.5	10.309	5	0.06693	T	G	1825	0.0874252	319.102	1	0.767631	1519	294	12	-13.0648	5.09189	-0.503901	0.0102935	0.196391	T	G	1798	0.0788514	285.486	1	0.13974	1531	251	16	-40.4972	16.4821	-0.149074	0.0140084	0.97463	0.0606719	NA	NA	NA	NA	NA	NA
rs141674377:45192015:G:A	14	45192015	a	g	0.2804	0.0716	9.023e-05	-+?++++	0	4.541	5	0.4744	G	A	1825	0.0231633	84.546	1	1	1742	82	1	1.568	3.04626	0.168971	0.606742	0.328271	G	A	1798	0.0280676	102.751	1	0.652523	1698	98	2	-21.9514	10.0447	-0.217567	0.0288608	0.96724	0.099555	NA	NA	NA	NA	NA	NA
rs291889:13828687:C:A	8	13828687	a	c	0.2991	0.0764	9.027e-05	++??++-	29.2	5.653	4	0.2266	C	A	1825	0.974065	3555.34	1	0.291658	2	85	1738	-5.16624	2.93474	-0.599838	0.0783448	0.340746	C	A	1798	0.96722	3477.81	1	0.694987	2	109	1687	-37.0289	10.5437	-0.333088	0.000444811	0.93943	0.0948434	NA	NA	NA	NA	NA	NA
rs8079189:36732194:G:A	17	36732194	a	g	0.1746	0.0446	9.036e-05	++?++-+	0	4.082	5	0.5376	G	A	1825	0.076631	279.703	1	0.300383	1569	243	13	-4.59419	4.56822	-0.220148	0.314567	0.218904	G	A	1798	0.0927579	335.791	1	0.446713	1510	273	15	-51.4318	16.1064	-0.198259	0.00140684	0.84353	0.0620871	NA	NA	NA	NA	NA	NA
rs116690253:56292633:A:C	2	56292633	a	c	0.4725	0.1207	9.037e-05	++??+++	0	3.998	4	0.4062	A	C	1825	0.0150668	54.994	1	1	1774	51	0	4.23704	2.14992	0.916677	0.0487484	0.465134	A	C	1798	0.0144673	51.861	1	1	1756	42	0	16.986	6.52651	0.398777	0.00925147	0.80338	0.153221	NA	NA	NA	NA	NA	NA
rs116692368:175782902:A:G	2	175782902	a	g	0.2173	0.0555	9.038e-05	++?++++	0	4.026	5	0.5457	A	G	1825	0.0440759	160.877	1	1	1668	154	3	4.64954	3.66995	0.345215	0.205184	0.272483	A	G	1798	0.0532373	191.997	1	0.63567	1613	179	6	27.4626	13.6811	0.146724	0.0447134	0.98899	0.0730935	NA	NA	NA	NA	NA	NA
22:17693846:A:ATTT	22	17693846	a	attt	0.4322	0.1104	9.054e-05	??????+	0	0	0	1	NA	NA	NA	NA	NA	NA	NA	NA	NA	NA	NA	NA	NA	NA	NA	NA	NA	NA	NA	NA	NA	NA	NA	NA	NA	NA	NA	NA	NA	NA	NA	NA	NA	NA	NA	NA	NA
rs143569183:102373465:T:C	14	102373465	t	c	-0.4771	0.1219	9.07e-05	--??---	6.5	4.279	4	0.3695	T	C	1825	0.0157348	57.432	1	0.318226	1773	51	1	-4.86442	2.36008	-0.873329	0.0392911	0.423714	T	C	1798	0.0129417	47.16	1	1	1758	40	0	-22.4817	6.47466	-0.536285	0.000516095	0.87727	0.154448	NA	NA	NA	NA	NA	NA
rs115171758:53581766:A:G	10	53581766	a	g	-0.218	0.0557	9.073e-05	--??-+-	40.6	6.74	4	0.1503	A	G	1825	0.0768619	280.546	1	0.0164133	1569	238	18	-4.73938	4.93338	-0.19473	0.336715	0.202701	A	G	1798	0.0710078	257.927	1	0.150895	1581	214	3	-59.0112	13.6808	-0.315292	1.60734e-05	0.80462	0.0730951	NA	NA	NA	NA	NA	NA
rs11904395:45556388:A:G	2	45556388	a	g	0.1027	0.0263	9.081e-05	+++++++	0	1.871	6	0.9312	A	G	1825	0.248956	908.691	1	0.802623	1031	679	115	7.03464	7.74236	0.117353	0.363566	0.12916	A	G	1798	0.254229	913.677	1	0.619206	1004	674	120	65.7165	26.7045	0.0921524	0.0138596	0.99709	0.0374469	A	G	3348	0.27556	1669	0.999403
rs113594015:94479755:A:G	1	94479755	a	g	0.1207	0.0308	9.087e-05	++??+++	0	1.991	4	0.7375	A	G	1825	0.284011	1036.64	1	0.022535	975	691	159	9.19698	8.03025	0.142622	0.252089	0.124529	A	G	1798	0.279917	1010.06	1	0.00603371	979	664	155	100.753	25.9476	0.149645	0.000103203	0.88702	0.0385392	NA	NA	NA	NA	NA	NA
rs6860170:143977232:A:T	5	143977232	a	t	-0.1769	0.0452	9.087e-05	-----+-	0	5.572	6	0.4728	A	T	1825	0.0712622	260.107	1	0.858418	1575	242	8	-11.0497	4.56503	-0.530226	0.0154993	0.219057	A	T	1798	0.0736489	266.345	1	0.0372172	1549	233	16	-40.4677	16.137	-0.155405	0.0121498	0.98485	0.0619694	A	T	3348	0.0756308	473	0.992234
rs76929773:22755799:C:T	14	22755799	t	c	-0.2074	0.053	9.087e-05	--??---	0	2.728	4	0.6043	C	T	1825	0.075237	274.615	1	0.72928	1565	252	8	5.344	4.59329	0.253291	0.244652	0.217709	C	T	1798	0.0656407	236.03	1	0.00196976	1586	196	16	46.0047	14.9463	0.205936	0.00208401	0.92088	0.0669062	NA	NA	NA	NA	NA	NA
rs12294685:76423840:T:C	11	76423840	t	c	0.1536	0.0392	9.091e-05	+++?+++	0	2.018	5	0.8466	T	C	1825	0.127055	463.751	1	0.831535	1395	400	30	3.29977	6.13703	0.0876126	0.590797	0.162945	T	C	1798	0.125276	451.108	1	0.149711	1395	370	33	67.5594	19.2883	0.181593	0.00046072	0.89139	0.0518449	T	C	3348	0.0917663	747	0.989546
rs58147557:129885578:T:A	5	129885578	a	t	-0.2342	0.0598	9.098e-05	--??-+-	0	3.944	4	0.4136	T	A	1825	0.0544219	198.64	1	0.137715	1647	170	8	0.0698441	3.9844	0.00439952	0.986014	0.250979	T	A	1798	0.0590899	214.015	1	0.0261179	1606	181	11	46.8423	13.7789	0.246721	0.00067495	0.90246	0.0725747	NA	NA	NA	NA	NA	NA
rs12304974:93167719:G:A	12	93167719	a	g	-0.1088	0.0278	9.099e-05	--+?---	69	16.112	5	0.006532	G	A	1825	0.305205	1114	1	0.204183	869	798	158	9.08943	8.24026	0.133861	0.270004	0.121355	G	A	1798	0.301818	1085.15	1	0.286237	891	736	171	133.238	27.599	0.174921	1.38163e-06	0.97491	0.0362332	G	A	3348	0.300604	1857	0.983871
rs7113524:20548421:C:T	11	20548421	t	c	0.0991	0.0253	9.117e-05	+++++++	0	2.235	6	0.8968	C	T	1825	0.653076	2383.73	1	0.406465	224	807	794	-7.45851	8.42027	-0.105196	0.375736	0.118761	C	T	1798	0.679464	2438.09	1	7.15506e-06	220	693	885	-68.2824	27.5844	-0.0897389	0.0133088	0.89218	0.0362524	T	C	3348	0.295396	1874	0.894265
4:135389735:C:CAAA	4	135389735	caaa	c	-0.1252	0.032	9.118e-05	--??---	55.4	8.96	4	0.06211	CAAA	C	1825	0.276499	1009.22	1	0.138638	982	696	147	-19.7246	7.65033	-0.337014	0.00992966	0.130713	CAAA	C	1798	0.27159	976.658	1	0.00619461	998	652	148	-61.3015	25.2354	-0.0962613	0.0151326	0.87682	0.0396269	NA	NA	NA	NA	NA	NA
rs77704562:20439021:T:A	3	20439021	a	t	0.5713	0.146	9.121e-05	?+????+	61.2	2.577	1	0.1084	NA	NA	NA	NA	NA	NA	NA	NA	NA	NA	NA	NA	NA	NA	NA	T	A	1798	0.0116894	42.485	1	1	1757	41	0	-20.6561	6.48295	-0.491477	0.00144146	0.96208	0.154251	NA	NA	NA	NA	NA	NA
rs61785783:9070997:T:C	1	9070997	t	c	0.421	0.1076	9.133e-05	?????++	0	0.117	1	0.7318	NA	NA	NA	NA	NA	NA	NA	NA	NA	NA	NA	NA	NA	NA	NA	NA	NA	NA	NA	NA	NA	NA	NA	NA	NA	NA	NA	NA	NA	NA	NA	NA	NA	NA	NA	NA	NA
rs7975980:99253434:T:C	12	99253434	t	c	-0.7948	0.2031	9.133e-05	-????--	0	0.593	2	0.7433	T	C	1825	0.0284123	103.705	1	1	1736	88	1	-4.74839	2.66287	-0.669648	0.0745562	0.375535	NA	NA	NA	NA	NA	NA	NA	NA	NA	NA	NA	NA	NA	NA	NA	NA	NA	NA	NA	NA	NA	NA
rs77955472:18223694:C:T	19	18223694	t	c	-0.2944	0.0752	9.148e-05	-?-----	0	4.182	5	0.5235	C	T	1825	0.05168	188.632	1	1	1651	170	4	2.07804	3.87262	0.138562	0.591545	0.258223	NA	NA	NA	NA	NA	NA	NA	NA	NA	NA	NA	NA	NA	NA	NA	NA	C	T	3348	0.0462225	342	0.996416
rs11324272:40328316:AT:A	7	40328316	a	at	-0.1295	0.0331	9.149e-05	--??---	0	2.414	4	0.6601	AT	A	1825	0.206354	753.193	1	0.0632925	1162	572	91	6.34884	7.54455	0.111539	0.400061	0.132546	AT	A	1798	0.205018	739.671	1	0.0692755	1126	610	62	74.2119	23.7494	0.131574	0.00177928	0.98379	0.0421063	NA	NA	NA	NA	NA	NA
rs9910591:12789121:G:A	17	12789121	a	g	-0.108	0.0276	9.154e-05	+--?---	31.2	7.263	5	0.2018	G	A	1825	0.334362	1220.42	1	0.792375	814	806	205	-1.41691	8.35654	-0.0202904	0.865358	0.119667	G	A	1798	0.326104	1163.46	1	1	825	786	187	82.0944	27.9159	0.105344	0.00327389	0.96393	0.0358219	G	A	3348	0.349593	2223	0.971326
rs143334105:67599232:T:G	13	67599232	t	g	-0.5946	0.152	9.156e-05	--???--	0	0.332	3	0.954	T	G	1825	0.0115526	42.167	1	1	1785	40	0	-3.02274	1.88458	-0.851083	0.108729	0.530622	T	G	1798	0.0107723	38.853	1	0.137716	1766	31	1	-18.474	5.78404	-0.552202	0.00140337	0.80077	0.17289	NA	NA	NA	NA	NA	NA
rs148037085:3415261:G:A	17	3415261	a	g	-0.352	0.09	9.156e-05	--?----	0	1.199	5	0.945	G	A	1825	0.0215071	78.501	1	1	1754	71	0	3.04933	2.46315	0.502601	0.215724	0.405984	G	A	1798	0.0218164	77.238	1	1	1718	80	0	22.7351	8.40809	0.32159	0.00685187	0.9196	0.118933	NA	NA	NA	NA	NA	NA
rs10996915:67880339:A:G	10	67880339	a	g	-0.1485	0.038	9.16e-05	-------	1.2	6.075	6	0.4148	A	G	1825	0.104461	381.281	1	0.259852	1459	351	15	-6.39429	5.68576	-0.197795	0.260752	0.175878	A	G	1798	0.102073	361.06	1	0.513103	1452	331	15	-20.9778	18.0498	-0.0643898	0.245146	0.99914	0.0554023	A	G	3348	0.109745	708	0.999104
rs5992121:18310367:T:C	22	18310367	t	c	-0.0989	0.0253	9.167e-05	----?--	0	3.822	5	0.5753	T	C	1825	0.423624	1546.23	1	0.0931535	629	855	341	-17.333	8.83668	-0.221971	0.0498225	0.113165	T	C	1798	0.431158	1546.22	1	0.413439	593	864	341	-75.2379	29.7347	-0.0850958	0.0113964	0.97264	0.0336307	T	C	3348	0.442102	2667	0.978196
rs200072777:94479752:A:G	1	94479752	a	g	0.1206	0.0308	9.176e-05	++??+++	0	2.031	4	0.73	A	G	1825	0.284107	1036.99	1	0.0223002	976	690	159	9.18608	8.02823	0.142525	0.252532	0.12456	A	G	1798	0.280071	1010.62	1	0.00416789	980	662	156	100.883	25.9419	0.149905	0.000100736	0.88618	0.0385477	NA	NA	NA	NA	NA	NA
rs75202693:45204475:A:T	13	45204475	a	t	-0.2938	0.0751	9.196e-05	--???--	0	0.877	3	0.831	A	T	1825	0.0414181	151.176	1	0.726682	1696	128	1	-0.749622	3.41579	-0.064248	0.826293	0.292758	A	T	1798	0.0429962	154.702	1	0.344364	1662	132	4	-41.0388	11.6229	-0.303785	0.000414205	0.8801	0.086037	NA	NA	NA	NA	NA	NA
rs75194625:53895032:T:C	16	53895032	t	c	0.2273	0.0581	9.196e-05	-+??+++	0	2.697	4	0.6097	T	C	1825	0.0657238	239.892	1	1	1598	220	7	-0.0355553	4.59433	-0.00168446	0.993825	0.21766	T	C	1798	0.0560422	201.654	1	0.34417	1614	177	7	45.1217	13.6077	0.243677	0.000913515	0.9104	0.0734878	NA	NA	NA	NA	NA	NA
rs77956023:95054481:G:A	5	95054481	a	g	-0.1643	0.042	9.2e-05	------+	0	3.111	6	0.7949	G	A	1825	0.0963345	351.621	1	0.296027	1528	280	17	3.30915	4.82698	0.142025	0.492996	0.207169	G	A	1798	0.0948336	340.785	1	0.0456278	1493	283	22	52.0566	17.6364	0.167362	0.00316067	0.92224	0.0567009	G	A	3348	0.0648199	498	0.931601
rs73012263:159348219:C:T	3	159348219	t	c	0.1435	0.0367	9.204e-05	++?++++	0	3.388	5	0.6404	C	T	1825	0.131501	479.978	1	0.606564	1381	410	34	-9.02125	5.81641	-0.26666	0.120902	0.171927	C	T	1798	0.128646	465.069	1	0.0232621	1387	372	39	-42.5947	19.6103	-0.110762	0.0298508	0.91182	0.0509936	NA	NA	NA	NA	NA	NA
rs62524484:62001521:T:C	8	62001521	t	c	0.1954	0.05	9.21e-05	+++??++	65.2	11.506	4	0.02143	T	C	1825	0.0984436	359.319	1	0.889727	1502	307	16	4.48339	4.97207	0.181356	0.367208	0.201123	T	C	1798	0.0852786	305.07	1	1	1514	272	12	27.9109	16.4393	0.103278	0.0895421	0.92794	0.0608298	T	C	3348	0.102398	612	0.96356
rs10241216:51966951:G:C	7	51966951	c	g	-0.1228	0.0314	9.211e-05	+-?-+--	12.9	5.74	5	0.3324	G	C	1825	0.177593	648.213	1	0.688051	1238	527	60	-4.02082	7.16173	-0.0783933	0.574503	0.139631	G	C	1798	0.184168	667.369	1	0.102322	1201	524	73	90.8782	23.6676	0.162237	0.000123152	0.98665	0.0422519	NA	NA	NA	NA	NA	NA
rs375011479:125760613:TGAATAGGCACCTCCAG:T	3	125760613	t	tgaataggcacctccag	0.2564	0.0656	9.213e-05	++++++-	40.3	10.049	6	0.1226	TGAATAGGCACCTCCAG	T	1825	0.0348742	127.291	1	0.720446	1703	121	1	-0.603885	3.28846	-0.055843	0.854298	0.304094	TGAATAGGCACCTCCAG	T	1798	0.034063	123.214	1	0.452338	1680	115	3	-44.0594	10.8709	-0.372827	5.05732e-05	0.9459	0.0919887	TGAATAGGCACCTCCAG	T	3348	0.0175721	158	0.991935
rs113162583:40317984:A:G	7	40317984	a	g	0.1296	0.0331	9.22e-05	++??+++	0	2.459	4	0.6519	A	G	1825	0.206947	755.355	1	0.0632925	1162	572	91	7.61821	7.5439	0.133863	0.312567	0.132557	A	G	1798	0.205336	740.64	1	0.0595352	1125	611	62	72.2163	23.6984	0.128587	0.00230904	0.9785	0.0421969	NA	NA	NA	NA	NA	NA
rs73874565:159346079:G:A	3	159346079	a	g	0.1434	0.0367	9.223e-05	++?++++	0	3.262	5	0.6596	G	A	1825	0.131684	480.646	1	0.608334	1379	412	34	-9.07603	5.82659	-0.267342	0.119306	0.171627	G	A	1798	0.128656	465.095	1	0.0232621	1387	372	39	-42.6834	19.6212	-0.110868	0.0296026	0.91378	0.0509653	NA	NA	NA	NA	NA	NA
rs4403877:121473005:A:G	12	121473005	a	g	0.1077	0.0276	9.231e-05	-++++++	8.9	6.586	6	0.3608	A	G	1825	0.76667	2798.35	1	0.69392	102	645	1078	-5.11059	7.78702	-0.0842807	0.511634	0.128419	A	G	1798	0.780481	2804.29	1	0.043309	98	579	1121	89.8397	25.3235	0.140094	0.00038865	0.96788	0.039489	G	A	3348	0.184598	1405	0.997909
rs117603767:46218396:T:C	10	46218396	t	c	-0.2019	0.0516	9.234e-05	--??-+-	22.4	5.153	4	0.272	T	C	1825	0.0807745	294.827	1	1	1558	257	10	-5.52828	4.7694	-0.243032	0.246409	0.20967	T	C	1798	0.0816057	294.548	1	0.0577759	1545	237	16	-43.0439	15.4879	-0.179444	0.00544927	0.84392	0.0645665	NA	NA	NA	NA	NA	NA
rs113725512:116713105:G:A	9	116713105	a	g	-0.3382	0.0865	9.239e-05	+-??---	0	2.407	4	0.6614	G	A	1825	0.0188151	68.675	1	1	1758	67	0	-0.352493	2.40882	-0.0607495	0.883657	0.415141	G	A	1798	0.0255642	93.204	1	1	1707	90	1	34.4464	9.64433	0.37034	0.0003547	0.99302	0.103688	NA	NA	NA	NA	NA	NA
rs34184425:5011303:C:CA	16	5011303	ca	c	0.1324	0.0339	9.259e-05	++++???	0	1.397	3	0.7062	C	CA	1825	0.200273	730.995	1	0.0114754	1218	525	82	-9.26171	6.94177	-0.192199	0.182138	0.144055	C	CA	1798	0.209771	752.852	1	0.66051	1149	573	76	-69.3897	23.3938	-0.126792	0.00301546	0.89526	0.0427464	C	CA	3348	0.202791	1292	0.977897
rs56333954:71090736:G:A	5	71090736	a	g	-0.1363	0.0349	9.26e-05	--???--	0	1.835	3	0.6073	G	A	1825	0.264462	965.286	1	0.0813171	1038	658	129	2.0696	7.49591	0.0368331	0.782473	0.133406	G	A	1798	0.264128	950.316	1	0.056446	1004	658	136	104.354	25.3194	0.162781	3.76398e-05	0.89398	0.0394954	NA	NA	NA	NA	NA	NA
rs1992781:176715014:C:T	2	176715014	t	c	-0.0914	0.0234	9.261e-05	-------	4.1	6.255	6	0.3952	C	T	1825	0.630511	2301.36	1	0.580583	254	839	732	7.60939	8.78153	0.0986755	0.386204	0.113875	C	T	1798	0.588352	2117.33	1	0.0248281	324	823	651	73.7899	30.3989	0.0798513	0.015208	0.98117	0.0328959	T	C	3348	0.421121	2626	0.990143
rs12552583:16318764:A:G	9	16318764	a	g	0.262	0.067	9.262e-05	-++?+++	0.7	5.038	5	0.4113	A	G	1825	0.0393797	143.736	1	0.518286	1686	138	1	-1.27451	3.18202	-0.125875	0.688762	0.314266	A	G	1798	0.0393358	141.236	1	0.304601	1669	125	4	32.8243	11.2615	0.258826	0.00355971	0.90775	0.0887981	A	G	3348	0.0417109	285	0.992234
rs7827530:790684:A:G	8	790684	a	g	-0.0939	0.024	9.276e-05	------+	0	4.454	6	0.6155	A	G	1825	0.385819	1408.24	1	0.00568649	715	809	301	-8.97746	8.95832	-0.111867	0.316278	0.111628	A	G	1798	0.370973	1333.2	1	0.543902	720	826	252	-64.365	29.0437	-0.0763035	0.026682	0.97745	0.0344309	A	G	3348	0.378974	2504	0.979988
rs150500608:4295723:G:C	10	4295723	c	g	-1.1614	0.2972	9.293e-05	????--?	0	0.633	1	0.4262	NA	NA	NA	NA	NA	NA	NA	NA	NA	NA	NA	NA	NA	NA	NA	NA	NA	NA	NA	NA	NA	NA	NA	NA	NA	NA	NA	NA	NA	NA	NA	NA	NA	NA	NA	NA	NA
rs165460:144011742:T:G	5	144011742	t	g	-0.0948	0.0243	9.307e-05	-----+-	0	5.915	6	0.4328	T	G	1825	0.389094	1420.19	1	1	681	868	276	-6.03088	8.79574	-0.0779535	0.492928	0.113691	T	G	1798	0.37811	1366.83	1	0.880511	692	850	256	-82.4431	29.1757	-0.0968526	0.0047171	0.99375	0.0342751	T	G	3348	0.326255	2399	0.984468
rs79859758:125759069:C:A	3	125759069	a	c	0.2563	0.0656	9.31e-05	++++++-	40.3	10.055	6	0.1224	C	A	1825	0.0348836	127.325	1	0.720446	1703	121	1	-0.596598	3.28835	-0.0551728	0.856032	0.304104	C	A	1798	0.0340613	123.21	1	0.452338	1680	115	3	-44.0531	10.8723	-0.372678	5.08106e-05	0.94621	0.0919769	C	A	3348	0.0175721	158	0.991935
rs371710:143914718:A:G	5	143914718	a	g	0.0917	0.0235	9.318e-05	+++++-+	19.3	7.439	6	0.2822	A	G	1825	0.444964	1624.12	1	0.319598	574	880	371	3.39054	9.13738	0.0406093	0.710591	0.109441	A	G	1798	0.437434	1568.03	1	0.442919	564	901	333	61.9639	29.6	0.0707222	0.0363157	0.99537	0.0337838	A	G	3348	0.472314	3022	0.990442
rs979504:56446674:G:C	2	56446674	c	g	-0.1246	0.0319	9.349e-05	-------	0	3.305	6	0.7697	G	C	1825	0.84452	3082.5	1	0.244529	50	464	1311	5.94496	6.71433	0.131869	0.375933	0.148935	G	C	1798	0.846777	3044.95	1	0.364598	47	457	1294	67.983	22.2371	0.137481	0.00223425	0.99934	0.0449699	C	G	3348	0.132881	1054	0.989546
rs7533625:59943288:A:G	1	59943288	a	g	0.093	0.0238	9.35e-05	+++++++	0	5.801	6	0.4459	A	G	1825	0.43198	1576.73	1	0.474774	578	912	335	18.9725	8.74612	0.248024	0.0300638	0.114336	A	G	1798	0.433695	1559.77	1	0.136605	561	915	322	40.6249	28.8612	0.0487713	0.159251	0.96305	0.0346486	A	G	3348	0.491914	3096	0.980884
rs11017867:133100556:G:A	10	133100556	a	g	-0.1765	0.0452	9.35e-05	--??---	0	3.367	4	0.4984	G	A	1825	0.0961819	351.064	1	0.670798	1506	306	13	12.5285	5.00963	0.499217	0.0123881	0.199616	G	A	1798	0.101347	363.682	1	0.0206038	1476	296	26	59.6397	18.1787	0.180471	0.00103536	0.92489	0.0550094	NA	NA	NA	NA	NA	NA
rs12532031:37426752:G:T	7	37426752	t	g	-0.1581	0.0405	9.369e-05	-------	0	4.324	6	0.6329	G	T	1825	0.0953622	348.072	1	0.681426	1497	310	18	13.2785	5.2066	0.489822	0.0107627	0.192064	G	T	1798	0.0970868	344.606	1	0.0198733	1517	260	21	33.8572	16.3987	0.125902	0.0389586	0.84462	0.0609804	G	T	3348	0.13941	730	0.985962
rs2669297:192273767:T:C	3	192273767	t	c	0.6606	0.1691	9.375e-05	+??????	0	0	0	1	T	C	1825	0.852855	3112.92	1	0.00898912	47	400	1378	23.7448	5.99554	0.66056	7.48194e-05	0.166791	NA	NA	NA	NA	NA	NA	NA	NA	NA	NA	NA	NA	NA	NA	NA	NA	NA	NA	NA	NA	NA	NA
rs113999367:136109436:G:A	5	136109436	a	g	0.2778	0.0711	9.375e-05	++??+++	6.9	4.298	4	0.3672	G	A	1825	0.038663	141.12	1	0.0186966	1705	114	6	-9.87936	3.3754	-0.86712	0.00342389	0.296261	G	A	1798	0.0443865	161.007	1	0.755841	1659	136	3	-30.7005	11.4784	-0.233016	0.00748095	0.83708	0.0871202	NA	NA	NA	NA	NA	NA
rs114980466:197168438:G:A	3	197168438	a	g	0.3128	0.0801	9.377e-05	++?????	0	0.465	1	0.4951	G	A	1825	0.049586	180.989	1	0.382194	1673	147	5	-6.99529	3.79021	-0.486945	0.064947	0.263838	G	A	1798	0.0461897	165.578	1	0.197266	1661	132	5	-41.972	11.9145	-0.29567	0.000427078	0.82261	0.0839313	NA	NA	NA	NA	NA	NA
rs1206956:143997975:T:C	5	143997975	t	c	-0.0921	0.0236	9.379e-05	-------	3.2	6.195	6	0.4017	T	C	1825	0.539461	1969.03	1	0.32283	399	886	540	-8.14863	9.14585	-0.0974174	0.372948	0.109339	T	C	1798	0.539146	1943.19	1	0.168728	366	923	509	-49.0832	29.4585	-0.0565602	0.0956778	0.9928	0.0339461	C	T	3348	0.509598	3182	0.984767
rs138075303:78587430:G:T	17	78587430	t	g	0.2863	0.0733	9.384e-05	++?+++-	45.7	9.205	5	0.1012	G	T	1825	0.0321625	117.393	1	1	1718	106	1	-2.77318	2.97216	-0.31393	0.350794	0.336456	G	T	1798	0.0279227	101.057	1	0.636163	1702	96	0	-16.8483	9.65652	-0.180682	0.0810275	0.94074	0.103557	NA	NA	NA	NA	NA	NA
rs12115526:116713334:G:A	9	116713334	a	g	-0.338	0.0865	9.385e-05	+-??---	0	2.409	4	0.6611	G	A	1825	0.0188142	68.672	1	1	1758	67	0	-0.356059	2.40782	-0.0614151	0.88244	0.415313	G	A	1798	0.0255712	93.227	1	1	1707	90	1	34.3978	9.64379	0.369858	0.00036132	0.99268	0.103694	NA	NA	NA	NA	NA	NA
rs145525084:78587428:A:G	17	78587428	a	g	-0.2863	0.0733	9.387e-05	--?---+	45.7	9.208	5	0.1011	A	G	1825	0.0321597	117.383	1	1	1718	106	1	-2.77069	2.97219	-0.313642	0.351231	0.336452	A	G	1798	0.0279344	101.101	1	0.636163	1702	96	0	-16.845	9.65601	-0.180666	0.0810703	0.94037	0.103562	NA	NA	NA	NA	NA	NA
rs11824776:123054737:T:C	11	123054737	t	c	0.197	0.0505	9.412e-05	++???++	0	1.28	3	0.7338	T	C	1825	0.0885356	323.155	1	1	1545	269	11	7.72342	4.60052	0.364918	0.0931886	0.217367	T	C	1798	0.090971	327.766	1	0.384522	1495	286	17	50.2359	17.2858	0.168126	0.00365856	0.95375	0.057851	NA	NA	NA	NA	NA	NA
rs75180384:44822174:C:T	20	44822174	t	c	0.279	0.0714	9.415e-05	-???+++	37.3	4.781	3	0.1885	C	T	1825	0.11034	402.741	1	0.0583704	1475	323	27	2.01895	5.30942	0.0716193	0.703754	0.188344	NA	NA	NA	NA	NA	NA	NA	NA	NA	NA	NA	NA	NA	NA	NA	NA	NA	NA	NA	NA	NA	NA
rs165461:144011976:T:C	5	144011976	t	c	-0.0947	0.0243	9.421e-05	-----+-	0	5.979	6	0.4256	T	C	1825	0.389093	1420.19	1	1	681	868	276	-6.02939	8.79587	-0.0779321	0.493041	0.11369	T	C	1798	0.378123	1366.88	1	0.880511	692	850	256	-82.4594	29.1756	-0.0968723	0.00470875	0.99372	0.0342752	T	C	3348	0.326255	2399	0.984468
rs6480136:67832365:G:A	10	67832365	a	g	0.1314	0.0337	9.423e-05	+++++++	34.6	9.171	6	0.1642	G	A	1825	0.132147	482.335	1	0.682067	1373	423	29	-14.4579	6.23133	-0.372344	0.0203302	0.160479	G	A	1798	0.137271	485.18	1	0.684323	1351	413	34	-31.1439	20.465	-0.0743616	0.128056	0.98873	0.0488639	G	A	3348	0.162362	1013	0.997611
rs7177291:79673811:G:A	15	79673811	a	g	0.0995	0.0255	9.424e-05	+++++++	0	3.118	6	0.7938	G	A	1825	0.311138	1135.65	1	0.22784	883	757	185	-2.45357	8.30576	-0.0355664	0.767684	0.120398	G	A	1798	0.30797	1109.84	1	0.269092	870	747	181	-84.0668	28.4084	-0.104167	0.00308414	0.99905	0.0352009	G	A	3348	0.305151	1992	0.991338
rs59941773:78146397:T:C	11	78146397	t	c	0.1437	0.0368	9.428e-05	++?++++	0	2.197	5	0.8212	T	C	1825	0.131745	480.87	1	0.408865	1384	406	35	9.46815	6.25161	0.24226	0.129896	0.159959	T	C	1798	0.123974	448.209	1	0.664915	1380	388	30	43.0701	19.8833	0.108942	0.0303005	0.99046	0.0502935	NA	NA	NA	NA	NA	NA
rs16907126:56989733:C:T	10	56989733	t	c	-0.1088	0.0279	9.444e-05	-------	0	5.085	6	0.533	C	T	1825	0.213172	778.076	1	1	1130	612	83	3.79196	7.49799	0.0674486	0.613047	0.133369	C	T	1798	0.226229	818.435	1	0.136977	1091	605	102	36.0544	25.3835	0.0559571	0.155495	0.96305	0.0393957	C	T	3348	0.224843	1491	0.98865
rs12571011:67843797:A:G	10	67843797	a	g	-0.13	0.0333	9.464e-05	-------	29.3	8.482	6	0.2049	A	G	1825	0.136806	499.343	1	0.618844	1365	424	36	-12.2708	6.39649	-0.299908	0.0550654	0.156336	A	G	1798	0.138109	487.67	1	0.225232	1351	408	39	-30.3202	20.8179	-0.0699615	0.145269	0.99314	0.0480356	A	G	3348	0.16318	974	0.982975
rs58965269:44908431:C:T	3	44908431	t	c	-0.2745	0.0703	9.474e-05	--??---	0	2.546	4	0.6365	C	T	1825	0.0326759	119.267	1	0.695697	1713	110	2	5.84246	3.0087	0.645411	0.0521551	0.332369	C	T	1798	0.0384731	138.438	1	1	1670	126	2	38.0262	11.3339	0.296025	0.000793357	0.9252	0.0882309	NA	NA	NA	NA	NA	NA
rs67722464:99419355:G:A	4	99419355	a	g	-0.2564	0.0657	9.475e-05	-??----	0	2.557	4	0.6345	G	A	1825	0.0814627	297.339	1	0.85838	1578	239	8	1.13058	4.47693	0.056408	0.800628	0.223367	NA	NA	NA	NA	NA	NA	NA	NA	NA	NA	NA	NA	NA	NA	NA	NA	NA	NA	NA	NA	NA	NA
rs72863109:44908178:A:G	3	44908178	a	g	0.2744	0.0703	9.49e-05	++??+++	0	2.545	4	0.6366	A	G	1825	0.032674	119.26	1	0.695697	1713	110	2	5.84593	3.00896	0.645687	0.0520352	0.332341	A	G	1798	0.0385169	138.595	1	1	1670	126	2	38.0276	11.3396	0.295734	0.000797934	0.92513	0.0881865	NA	NA	NA	NA	NA	NA
rs114989480:47442457:A:C	6	47442457	a	c	-0.2974	0.0762	9.499e-05	--??---	7.4	4.322	4	0.3642	A	C	1825	0.0315425	115.13	1	0.179129	1724	98	3	-0.111584	3.14119	-0.0113087	0.971663	0.318351	A	C	1798	0.0334293	120.655	1	0.720073	1680	117	1	-31.0962	10.7036	-0.271426	0.00366987	0.96125	0.0934265	NA	NA	NA	NA	NA	NA
rs115267143:71194044:G:A	17	71194044	a	g	-0.8841	0.2265	9.506e-05	???-??-	0	0.034	1	0.854	NA	NA	NA	NA	NA	NA	NA	NA	NA	NA	NA	NA	NA	NA	NA	NA	NA	NA	NA	NA	NA	NA	NA	NA	NA	NA	NA	NA	NA	NA	NA	NA	NA	NA	NA	NA	NA
rs4642152:20356167:C:T	3	20356167	t	c	0.1553	0.0398	9.517e-05	+++++++	0	4.905	6	0.5561	C	T	1825	0.908634	3316.51	1	0.25515	19	293	1513	-4.19148	5.29614	-0.149434	0.428698	0.188817	C	T	1798	0.911489	3279.68	1	0.554557	16	284	1498	-46.3334	17.4191	-0.152701	0.00781596	0.99719	0.0574082	T	C	3348	0.101738	656	0.994922
rs11841315:48476058:T:C	13	48476058	t	c	0.186	0.0477	9.518e-05	++++++-	34.7	9.185	6	0.1634	T	C	1825	0.0630093	229.984	1	0.0708633	1607	206	12	2.00626	4.47846	0.10003	0.654168	0.223291	T	C	1798	0.0621396	222.829	1	1	1582	209	7	26.8494	14.6764	0.12465	0.0673365	0.99731	0.0681366	T	C	3348	0.0696582	407	0.998208
rs331051:56420039:A:G	5	56420039	a	g	-0.0959	0.0246	9.52e-05	----+--	63.7	16.54	6	0.01113	A	G	1825	0.620769	2265.81	1	0.619133	268	849	708	-23.0661	8.80734	-0.297361	0.00881991	0.113542	A	G	1798	0.626518	2251.26	1	0.879855	253	838	707	-47.6081	29.2374	-0.0556935	0.103455	0.98013	0.0342028	G	A	3348	0.403342	2557	0.982079
rs78929517:102553118:A:G	8	102553118	a	g	-0.3044	0.078	9.539e-05	--?----	12.7	5.725	5	0.3339	A	G	1825	0.0291142	106.267	1	0.376857	1729	94	2	-6.45354	3.24506	-0.612846	0.0467316	0.308161	A	G	1798	0.0247458	87.929	1	0.0704379	1717	78	3	-24.2099	9.19471	-0.286363	0.0084629	0.90995	0.108758	NA	NA	NA	NA	NA	NA
rs2865974:59638120:T:A	20	59638120	a	t	-0.1531	0.0392	9.542e-05	-------	0	2.081	6	0.9121	T	A	1825	0.0963014	351.5	1	1	1493	316	16	2.42048	5.32672	0.0853062	0.649539	0.187733	T	A	1798	0.0971403	348.001	1	0.346407	1463	322	13	63.9229	17.9088	0.199307	0.000357866	0.99999	0.0558385	T	A	3348	0.0543167	641	0.994325
rs112351448:44907620:A:G	3	44907620	a	g	0.274	0.0702	9.543e-05	++??+++	0	2.541	4	0.6373	A	G	1825	0.0326688	119.241	1	0.695697	1713	110	2	5.85202	3.00983	0.645986	0.0518586	0.332245	A	G	1798	0.0386258	138.988	1	1	1670	126	2	38.0269	11.354	0.294981	0.000810416	0.92505	0.0880747	NA	NA	NA	NA	NA	NA
rs72871572:163846301:A:C	2	163846301	a	c	0.1027	0.0263	9.559e-05	-+-++-+	25.8	8.084	6	0.232	A	C	1825	0.283144	1033.48	1	0.816979	944	734	147	-1.65151	8.00856	-0.0257497	0.83662	0.124866	A	C	1798	0.274477	988.472	1	0.236252	936	737	125	118.531	26.6727	0.16661	8.83336e-06	0.98963	0.0374915	A	C	3348	0.222126	1684	0.990741
rs12115719:116713373:T:A	9	116713373	a	t	-0.3376	0.0865	9.56e-05	+-??---	0	2.409	4	0.661	T	A	1825	0.0188142	68.672	1	1	1758	67	0	-0.360054	2.40663	-0.0621654	0.881073	0.415519	T	A	1798	0.0255783	93.25	1	1	1707	90	1	34.3473	9.64335	0.369349	0.000368374	0.99237	0.103698	NA	NA	NA	NA	NA	NA
rs10904967:17584013:T:C	10	17584013	t	c	-0.1724	0.0442	9.584e-05	--+?---	0	4.214	5	0.519	T	C	1825	0.0899822	328.435	1	0.118899	1533	285	7	-5.46305	4.5961	-0.258617	0.234586	0.217576	T	C	1798	0.0973868	346.213	1	0.892632	1468	313	17	-65.6325	17.7741	-0.207751	0.000221979	0.99522	0.0562616	T	C	3348	0.100244	659	0.975508
rs1178151:18780015:C:A	7	18780015	a	c	0.1647	0.0422	9.588e-05	-++++-+	7.9	6.515	6	0.368	C	A	1825	0.0747622	272.882	1	0.0579124	1570	239	16	1.55291	4.77295	0.0681667	0.744911	0.209514	C	A	1798	0.0786196	278.218	1	0.0618253	1542	240	16	-37.6398	16.229	-0.14291	0.0203791	0.96912	0.0616181	C	A	3348	0.0887845	659	0.991935
rs77912679:4672049:G:A	17	4672049	a	g	0.258	0.0661	9.591e-05	+?+?+++	0	1.97	4	0.7413	G	A	1825	0.116411	424.901	1	0.163911	1473	327	25	-10.5745	5.44068	-0.357234	0.0519443	0.183801	NA	NA	NA	NA	NA	NA	NA	NA	NA	NA	NA	NA	NA	NA	NA	NA	G	A	3348	0.0883468	693	0.99313
rs111779763:56425590:A:AT	5	56425590	a	at	-0.0956	0.0245	9.594e-05	----+--	64	16.675	6	0.01055	A	AT	1825	0.616915	2251.74	1	0.881861	269	859	697	-20.7445	8.72487	-0.272511	0.0174246	0.114615	A	AT	1798	0.624519	2244.27	1	0.72458	256	835	707	-43.2265	29.1676	-0.05081	0.138339	0.97195	0.0342846	AT	A	3348	0.412109	2636	0.992533
rs141571714:47439914:AG:A	6	47439914	a	ag	0.2972	0.0762	9.598e-05	++??+++	7.6	4.329	4	0.3633	AG	A	1825	0.0315644	115.21	1	0.179129	1724	98	3	-0.105276	3.14013	-0.0106766	0.973255	0.318458	AG	A	1798	0.0334623	120.779	1	0.720073	1680	117	1	-31.0894	10.7067	-0.271209	0.00368728	0.96081	0.0933995	NA	NA	NA	NA	NA	NA
rs72863105:44907341:G:T	3	44907341	t	g	-0.2737	0.0702	9.601e-05	--??---	0	2.536	4	0.6382	G	T	1825	0.0326671	119.235	1	0.695697	1713	110	2	5.85552	3.01068	0.646007	0.0517847	0.332151	G	T	1798	0.038718	139.319	1	1	1670	126	2	38.0229	11.3666	0.294297	0.000822386	0.9251	0.0879771	NA	NA	NA	NA	NA	NA
rs74874015:50270244:A:G	6	50270244	a	g	-0.1989	0.051	9.61e-05	---?--+	0	1.757	5	0.8816	A	G	1825	0.069094	252.193	1	0.0355832	1596	215	14	-6.87308	4.77078	-0.301976	0.14968	0.209609	A	G	1798	0.0647009	232.033	1	0.546715	1577	216	5	-49.0956	14.6274	-0.229461	0.000789596	0.98047	0.0683648	A	G	3348	0.0601762	527	0.999403
rs73782663:114354669:A:G	5	114354669	a	g	0.2269	0.0582	9.614e-05	++?++-+	0	3.998	5	0.5497	A	G	1825	0.0469036	171.198	1	0.282857	1661	158	6	3.97576	4.0082	0.247469	0.321243	0.249489	A	G	1798	0.0449606	164.002	1	0.10047	1639	152	7	45.5101	12.7952	0.277982	0.000375371	0.98352	0.0781543	NA	NA	NA	NA	NA	NA
rs78984757:155613673:G:A	6	155613673	a	g	0.2406	0.0617	9.614e-05	++??+++	0	1.08	4	0.8975	G	A	1825	0.0596715	217.801	1	0.00173218	1641	171	13	-4.26479	4.00282	-0.266174	0.286674	0.249824	G	A	1798	0.0533727	191.482	1	0.795084	1630	165	3	-32.6991	12.6526	-0.204257	0.00975548	0.86328	0.0790351	NA	NA	NA	NA	NA	NA
rs59645750:128339462:G:A	10	128339462	a	g	-0.1171	0.03	9.617e-05	--?--+-	0	2.374	5	0.7954	G	A	1825	0.234282	855.131	1	0.123225	1107	614	104	2.13335	7.25948	0.0404811	0.768856	0.137751	G	A	1798	0.237272	858.074	1	0.0127986	1094	593	111	85.1025	24.4798	0.142013	0.000508108	0.86583	0.04085	NA	NA	NA	NA	NA	NA
rs74753824:156154928:A:C	3	156154928	a	c	-0.1184	0.0304	9.64e-05	+-?--++	68.3	15.766	5	0.007546	A	C	1825	0.215758	787.517	1	0.570482	1148	594	83	11.1369	7.21037	0.214216	0.12245	0.138689	A	C	1798	0.216502	780.369	1	0.887471	1120	597	81	-71.3583	24.1519	-0.122333	0.0031311	0.95206	0.0414046	NA	NA	NA	NA	NA	NA
rs147422036:122335676:T:C	3	122335676	t	c	0.8357	0.2143	9.645e-05	-???+++	21.7	3.833	3	0.28	T	C	1825	0.0111745	40.787	1	1	1791	34	0	-0.41129	1.58572	-0.163566	0.79535	0.630628	NA	NA	NA	NA	NA	NA	NA	NA	NA	NA	NA	NA	NA	NA	NA	NA	NA	NA	NA	NA	NA	NA
rs201995467:19579551:C:T	20	19579551	t	c	0.127	0.0326	9.657e-05	++??+++	7.7	4.333	4	0.3628	C	T	1825	0.237235	865.908	1	0.000262907	1112	589	124	-19.6459	7.27127	-0.371579	0.00689537	0.137528	C	T	1798	0.253289	911.752	1	0.00515847	1043	623	132	-58.7944	24.8381	-0.0953013	0.0179279	0.87015	0.0402607	NA	NA	NA	NA	NA	NA
22:50475637:AG:G	22	50475637	ct	c	-0.1227	0.0315	9.657e-05	+-???--	57.1	6.995	3	0.07206	CT	C	1825	0.399761	1459.13	1	0.102146	713	829	283	11.7556	8.48605	0.163243	0.165965	0.11784	CT	C	1798	0.401165	1436.25	1	0.00900046	725	792	281	-105.927	27.4651	-0.140425	0.000114891	0.83202	0.0364098	NA	NA	NA	NA	NA	NA
rs76906720:122247273:T:A	10	122247273	a	t	-0.1757	0.0451	9.659e-05	--+?-+-	16.5	5.991	5	0.3071	T	A	1825	0.0875066	319.399	1	0.880522	1525	288	12	8.67834	5.06411	0.3384	0.086585	0.197468	T	A	1798	0.0917492	327.602	1	0.0185398	1501	274	23	69.1889	17.7565	0.219443	9.75783e-05	0.9719	0.0563174	T	A	3348	0.0695595	548	0.992832
rs4701927:11933436:C:G	5	11933436	c	g	-0.1123	0.0288	9.673e-05	-------	0	1.513	6	0.9587	C	G	1825	0.800908	2923.32	1	0.658607	75	574	1176	-11.2628	7.24156	-0.214775	0.119874	0.138092	C	G	1798	0.803802	2895.26	1	0.497243	72	553	1173	-76.6822	23.686	-0.136682	0.00120605	0.98358	0.042219	G	C	3348	0.244825	1574	1
rs910567:76018749:T:C	1	76018749	t	c	-0.1398	0.0359	9.674e-05	----++-	56.5	13.799	6	0.03197	T	C	1825	0.133241	486.33	1	0.0720579	1400	387	38	-13.1024	6.19239	-0.341692	0.0343541	0.161489	T	C	1798	0.126606	446.18	1	0.0916512	1403	362	33	-43.0356	19.3386	-0.115075	0.026056	0.93726	0.0517101	T	C	3348	0.142992	912	0.988351
[truncated: 40 more rows]
[truncated: 61 more columns]

## Sheet: Table4
Supplementary Table 4. Results for variants with p<0.0001 in meta-analysis of European ancestry GENOA subjects
[truncated: 1,846 more rows]
[truncated: 97 more columns]

[truncated: 27 more sheets: Table5, Table6, Table7, Table8, Table9, Table10, Table11, Table12, Table13, Table14, Table15, Table16, Table17a, Table17b, Table17c, Table18a, Table18b, Table18c, Table19a, Table19b …]
